# Supplementary material for: Graph Neural Network-Based Toxicity Prediction by Integrating Molecular Fingerprints and Knowledge Graph Features
Source: Toxics. 2025 Nov 5;13(11):953. doi: 10.3390/toxics13110953 (PMC12656225; doi:10.3390/toxics13110953)
Supplement: Supplementary file 1 [file toxics-13-00953-s001.zip]

Archive with 3 entries (3 files):
- Supplementary TablesS10_S11.xlsx
- Supplementary TablesS1_S5.xlsx
- Supplementary TablesS6_S9.xlsx
