# Supplementary material for: Graph Neural Network-Based Toxicity Prediction by Integrating Molecular Fingerprints and Knowledge Graph Features
Source: Toxics. 2025 Nov 5;13(11):953. doi: 10.3390/toxics13110953 (PMC12656225; doi:10.3390/toxics13110953)
Supplement: Supplementary file 1 [file toxics-13-00953-s001.zip › Supplementary TablesS10_S11.xlsx]

## Sheet: TableS10_dataset_GPS_BestData
SMILES	split	NR-AhR	NR-AR	NR-AR-LBD	NR-Aromatase	NR-ER	NR-ER-LBD	NR-PPAR-gamma	SR-ARE	SR-ATAD5	SR-HSE	SR-MMP	SR-p53
CCOc1ccc2nc(S(N)(=O)=O)sc2c1	train	0	0	0	0	0	0	0	0	0	0	0	0
CCN1C(=O)NC(c2ccccc2)C1=O	train	0	0	0	0	-1	0	-1	1	0	0	0	-1
CC[C@]1(O)CC[C@H]2[C@@H]3CCC4=CCCC[C@@H]4[C@H]3CC[C@@]21C	val	0	0	0	0	0	0	0	0	0	0	0	0
CCCN(CC)C(CC)C(=O)Nc1c(C)cccc1C	test	0	0	0	0	0	0	0	0	0	0	0	0
CC(O)(P(=O)(O)O)P(=O)(O)O	test	0	0	0	-1	0	0	-1	-1	0	1	0	0
CC(C)(C)OOC(C)(C)CCC(C)(C)OOC(C)(C)C	test	0	0	0	0	0	0	0	0	0	0	0	0
O=S(=O)(Cl)c1ccccc1	train	0	0	0	0	0	0	0	-1	0	0	0	0
O=C(O)Cc1cc(I)c(Oc2ccc(O)c(I)c2)c(I)c1	val	0	0	-1	0	1	-1	-1	-1	0	0	0	0
OC[C@H](O)[C@@H](O)[C@H](O)CO	train	0	0	-1	0	1	0	0	0	0	0	-1	0
CCCCCCCC(=O)[O-].CCCCCCCC(=O)[O-].[Zn+2]	val	0	0	0	0	0	0	0	0	0	0	0	0
NC(=O)c1ccc[n+]([C@@H]2O[C@H](COP(=O)([O-])OP(=O)(O)OC[C@H]3O[C@@H](n4cnc5c(N)ncnc54)[C@H](O)[C@@H]3O)[C@@H](O)[C@H]2O)c1	test	0	0	0	0	0	0	0	0	0	0	0	0
O=c1[nH]c(=O)n([C@H]2C[C@H](O)[C@@H](CO)O2)cc1I	train	0	0	0	0	0	0	0	0	0	0	0	0
CC(C)COC(=O)C(C)C	test	0	0	0	0	0	0	0	0	0	0	0	0
C=C(C)C(=O)OCCOC(=O)C(=C)C	train	0	0	0	0	1	0	0	-1	0	-1	0	0
CCN(CC)C(=O)c1cccnc1	train	0	0	0	0	0	-1	0	0	0	0	-1	0
COc1cc(O)cc(O)c1	train	0	0	0	0	0	0	0	0	0	0	-1	0
CCOC(=O)c1cccnc1	train	-1	0	1	-1	-1	0	0	1	1	0	1	0
CCOc1ccc(S(=O)(=O)O)c2cccnc12	train	-1	0	0	1	-1	0	0	0	0	0	0	0
O=C(O)[C@H](O)c1ccccc1	val	0	-1	0	-1	-1	-1	-1	1	0	-1	1	-1
Nc1ccc(/N=N/c2ccccc2)cc1	val	0	0	0	0	0	0	-1	1	0	0	0	-1
CN1[C@H]2CC[C@@H]1C[C@H](OC(=O)c1cc(Cl)cc(Cl)c1)C2	train	0	0	0	0	0	0	0	0	0	0	0	0
CN(C)CCCN1c2ccccc2CCc2ccc(Cl)cc21	train	0	1	0	-1	-1	-1	1	1	1	-1	0	0
C#CCO	train	0	-1	0	-1	1	1	-1	1	0	1	1	-1
Nc1ccccc1S(=O)(=O)O	train	0	0	-1	-1	-1	-1	0	1	0	1	1	-1
CC(O)CC(C)(C)O	val	0	0	0	0	1	0	0	0	0	0	0	0
CC(C)(C)CC(C)(C)N	test	0	0	0	0	0	0	0	-1	0	-1	0	0
CC(=O)CC(C)C	train	1	1	0	-1	1	0	0	-1	0	-1	0	0
CCCC(C)=O	train	-1	-1	-1	-1	-1	-1	-1	0	-1	0	-1	-1
Nc1nc2ccccc2[nH]1	train	0	0	0	0	0	0	0	0	0	0	0	0
Oc1c(Cl)c(Cl)c(Cl)c(Cl)c1Cl	train	0	0	0	-1	0	0	0	-1	0	-1	-1	0
c1ccc(-c2ccccc2)cc1	test	0	0	0	0	0	0	0	0	0	0	0	0
CNC(=O)Nc1ccc(Cl)c(Cl)c1	train	0	0	0	0	0	0	0	1	0	0	0	0
CC(=O)Nc1ccc(C)c(Cl)c1	test	0	1	1	1	-1	1	1	1	0	1	1	-1
CCCCNC(=S)NCCCC	val	0	0	0	0	0	0	0	0	0	0	0	0
CCCCNC(=O)NCCCC	test	0	0	-1	0	0	0	0	-1	0	-1	0	0
CC(C)N(c1ccccc1)C(C)C	train	0	0	0	0	0	0	0	0	0	0	0	0
CCc1cccc(C)c1	train	0	0	0	0	0	0	0	0	0	0	0	0
CC(C)CCCCCCCOP(OCCCCCCCC(C)C)Oc1ccccc1	test	0	0	0	0	0	0	0	0	0	0	0	0
CCCCCCCC/C=C\CCCCCCCC(=O)OC(CO)CO	train	0	0	-1	0	0	0	0	-1	0	0	-1	0
CCCCCCCCCCC=CC1CC(=O)OC1=O	train	0	0	0	0	0	0	0	0	0	0	0	0
CC(C)C(Nc1ccc(C(F)(F)F)cc1Cl)C(=O)OC(C#N)c1cccc(Oc2ccccc2)c1	test	0	0	0	0	1	0	0	0	0	0	0	0
CCOP(=S)(CC)Sc1ccccc1	train	0	0	0	0	0	0	0	0	0	0	0	0
CC/C=C\CCCCO	train	0	0	0	0	0	0	0	0	0	0	0	0
Nc1ccccc1C(=O)Oc1ccc2ccccc2c1	train	0	0	0	0	0	0	0	0	0	0	0	0
CC(=O)CCC(C)=O	train	0	0	0	0	0	0	0	0	0	0	-1	0
N#CCCNCCC#N	train	0	0	-1	0	-1	0	0	1	0	0	-1	0
CSc1ccc2c(c1)C(N1CCN(C)CC1)Cc1ccccc1S2	val	0	0	0	0	0	0	0	0	0	0	0	0
Cc1ccccc1CCO	train	0	0	1	0	1	0	0	-1	0	0	1	0
Cc1nc(C)c(C)nc1C	test	0	0	0	0	0	0	0	0	0	0	0	0
CC1=CC(O)CC(C)(C)C1	train	0	0	0	-1	1	1	1	-1	-1	-1	1	-1
Cc1cnc(C)c(C)n1	val	0	0	0	0	0	0	0	0	0	0	0	0
CC(C)COC(=O)c1ccccc1	val	0	0	0	0	-1	0	0	0	0	0	0	0
C=C(C)[C@@H]1CC=C(C)CC1	train	0	0	0	0	0	0	0	0	0	0	-1	0
O=[N+]([O-])[O-].O=[N+]([O-])[O-].[Ca+2]	train	0	0	0	0	0	0	0	-1	0	0	0	0
Nc1ccc(N)c([N+](=O)[O-])c1	train	0	0	0	0	0	0	0	0	0	0	0	0
CC1COc2ccccc2N1	test	0	0	0	0	0	0	0	0	0	0	0	0
O=C(O)c1cc(Cl)cc(Cl)c1O	train	0	0	0	0	0	0	0	-1	0	0	0	0
CCCCCCCCCCCC(=O)NCCCN(C)C	test	0	0	0	-1	0	0	0	1	0	0	0	0
CC(C)CCCCCOC(=O)CCS	train	0	0	-1	0	-1	0	0	0	0	0	-1	0
O=[N+]([O-])c1cc([As](=O)(O)O)ccc1O	train	0	0	0	0	1	0	0	0	0	0	0	0
CCC(COC(=O)CCS)(COC(=O)CCS)COC(=O)CCS	train	0	0	0	0	0	0	0	-1	0	0	0	0
C=CCOc1c(Br)cc(Br)cc1Br	train	0	0	0	0	0	0	0	0	0	0	0	0
F[B-](F)(F)F.[H+]	val	0	0	0	0	0	0	0	1	0	0	0	0
CC(C)[C@H]1CC[C@H](C)C[C@@H]1O	train	0	0	-1	-1	0	0	0	-1	0	0	0	0
C(=C/c1ccccc1)\c1ccccc1	test	0	0	0	0	0	0	0	0	0	1	0	0
Cc1ccc2c(ccc3ccccc32)c1	train	0	0	0	0	0	0	0	-1	0	0	0	0
Cn1c(=O)c2c(ncn2CC2OCCO2)n(C)c1=O	train	0	0	1	0	0	0	0	0	0	0	0	0
C[C@H]1O[C@@H](n2cc(F)c(=O)[nH]c2=O)[C@H](O)[C@@H]1O	test	0	0	0	0	-1	0	0	0	0	0	0	0
CN1CCc2cccc3c2[C@H]1Cc1ccc(O)c(O)c1-3	train	0	0	0	0	-1	0	0	0	0	0	0	0
COC(=O)C1=CCCN(C)C1	train	0	0	0	0	0	0	0	1	0	0	0	0
COc1ccc(C2C(=O)c3ccccc3C2=O)cc1	test	0	0	1	0	0	0	0	-1	0	0	-1	0
Cc1ccc(C(=O)O)cc1[N+](=O)[O-]	train	0	0	1	-1	0	0	0	-1	0	-1	0	1
Cc1cc(C(=O)O)ccc1[N+](=O)[O-]	train	0	0	0	-1	1	1	0	0	0	-1	1	-1
CCCCCC(C)O	val	0	0	0	0	1	1	0	0	0	0	0	0
NC(=O)c1ccccc1	train	0	0	0	0	0	0	0	0	0	0	0	0
O=C1C(N(CO)C(=O)NCO)N(CO)C(=O)N1CO	val	0	0	0	0	0	0	0	0	0	0	0	0
O=c1[nH]c(=O)n([C@H]2C[C@H](O)[C@@H](CO)O2)cc1/C=C/Br	train	0	0	1	0	0	0	0	0	0	0	0	0
CC(C)NC[C@@H](O)COc1ccc(CC(N)=O)cc1	test	1	0	0	0	1	0	0	0	0	0	0	0
Nc1ccc([N+](=O)[O-])cc1N	test	0	0	0	0	0	0	0	0	0	0	0	0
[I-].[K+]	train	0	0	0	0	0	0	0	0	0	0	0	0
O=C(C=Cc1ccc(O)c(O)c1)O[C@@H]1C[C@](O)(C(=O)O)C[C@@H](O)[C@H]1O	train	0	0	0	0	0	0	0	0	0	0	0	0
Oc1nc(Cl)c(Cl)cc1Cl	train	0	0	0	-1	0	0	0	-1	0	1	0	0
C/C=C/C=C/C=O	train	0	0	-1	0	0	0	0	0	0	0	0	0
O=[N+]([O-])c1cc(C(F)(F)F)cc([N+](=O)[O-])c1Cl	test	0	0	0	1	-1	-1	0	-1	0	-1	0	0
C[Si](C)(C)N[Si](C)(C)C	train	0	0	0	0	0	0	-1	1	0	-1	-1	-1
C=CC(=O)OCCCl	train	0	0	0	-1	-1	0	0	1	0	-1	1	0
COCC(C)N(C(=O)CCl)c1c(C)csc1C	val	0	0	0	-1	0	0	0	0	0	1	0	0
CN(C)CCn1nnnc1SCC1=C(C(=O)O)N2C(=O)[C@@H](NC(=O)Cc3csc(N)n3)[C@H]2SC1	train	-1	-1	-1	-1	-1	-1	-1	0	-1	0	-1	-1
CC1COC(Cn2cncn2)(c2ccc(Oc3ccc(Cl)cc3)cc2Cl)O1	val	-1	-1	-1	-1	-1	-1	-1	1	-1	0	-1	-1
CCN[C@H]1C[C@H](C)S(=O)(=O)c2sc(S(N)(=O)=O)cc21	train	-1	-1	-1	-1	-1	-1	-1	0	-1	0	-1	-1
CCN[C@H]1CN(CCCOC)S(=O)(=O)c2sc(S(N)(=O)=O)cc21	test	-1	-1	-1	-1	-1	-1	-1	0	-1	0	-1	-1
CC(C)N(CCC(C(N)=O)(c1ccccc1)c1ccccn1)C(C)C	train	-1	-1	-1	-1	-1	-1	-1	1	-1	0	-1	-1
CC[C@H]1[C@@H]2C[C@H]3[C@@H]4N(C)c5ccccc5[C@]45C[C@@H](C2[C@H]5O)N3[C@@H]1O	train	-1	-1	-1	-1	-1	-1	-1	0	-1	0	-1	-1
CC1(C)O[C@@H]2C[C@H]3[C@@H]4C[C@H](F)C5=CC(=O)C=C[C@]5(C)[C@H]4[C@@H](O)C[C@]3(C)[C@]2(C(=O)CO)O1	train	-1	-1	-1	-1	-1	-1	-1	-1	-1	0	-1	-1
CSC(=O)c1c(C(F)F)nc(C(F)(F)F)c(C(=O)SC)c1CC(C)C	train	-1	-1	-1	-1	-1	-1	-1	-1	-1	0	-1	-1
O=C(O)/C=C(\CC(=O)O)C(=O)O	train	-1	-1	-1	-1	-1	-1	-1	0	-1	0	-1	-1
O=C(CO)[C@@H](O)[C@H](O)[C@@H](O)CO	train	-1	-1	-1	-1	-1	-1	-1	0	-1	0	-1	-1
CC1=C(C(=O)Nc2ccccc2)S(=O)(=O)CCO1	train	-1	-1	-1	-1	-1	-1	-1	0	-1	0	-1	-1
CNCC(=O)c1ccc(O)c(O)c1	train	-1	-1	-1	-1	-1	-1	-1	0	-1	0	-1	-1
CC(C)(C)C1CCC(=O)CC1	train	-1	-1	-1	-1	-1	-1	-1	0	-1	0	-1	-1
CN(C)[C@@H]1C(O)=C(C(=O)NCN2CCCC2)C(=O)[C@@]2(O)C(O)=C3C(=O)c4c(O)cccc4[C@@](C)(O)C3C[C@@H]12	train	-1	-1	-1	-1	-1	-1	-1	0	-1	0	-1	-1
CN1CCN=C(c2ccccc2)c2cc(Cl)ccc21	train	-1	-1	-1	-1	-1	-1	-1	0	-1	0	-1	-1
CN(C)CCc1c[nH]c2ccc(Cn3cncn3)cc12	train	-1	-1	-1	-1	-1	-1	-1	0	-1	0	-1	-1
CCCCCCCCCCCCCC(=O)OC	train	-1	-1	-1	-1	-1	-1	-1	0	-1	0	-1	-1
Nc1ccncc1N	train	-1	-1	-1	-1	-1	-1	-1	0	-1	0	-1	-1
CCCCCCC(C)O	train	-1	-1	-1	-1	-1	-1	-1	-1	-1	0	-1	-1
CCC[Si](OC)(OC)OC	train	-1	-1	-1	-1	-1	-1	-1	-1	-1	0	-1	-1
CC1=C(CC=O)C(C)(C)CCC1	train	-1	-1	-1	-1	-1	-1	-1	-1	-1	1	-1	-1
NCCNCCNCCN	train	-1	-1	-1	-1	-1	-1	-1	1	-1	0	-1	-1
C[C@]12CC[C@H]3[C@@H](CC[C@@]45O[C@@H]4C(O)=C(C#N)C[C@]35C)[C@@H]1CC[C@@H]2O	train	-1	-1	-1	-1	-1	-1	-1	0	-1	0	-1	-1
CCCC1COC(Cn2cncn2)(c2ccc(Cl)cc2Cl)O1	train	-1	-1	-1	-1	-1	-1	-1	1	-1	1	-1	-1
Cc1ccc(N)c(N)c1	train	-1	-1	-1	-1	-1	-1	-1	0	-1	0	-1	-1
CCCCCNCCCCC	test	-1	-1	-1	-1	-1	-1	-1	-1	-1	1	-1	-1
COCC(C)O	train	-1	-1	-1	-1	-1	-1	-1	0	-1	0	-1	-1
c1ccc2c(c1)Oc1ccccc1S2	val	-1	-1	-1	-1	-1	-1	-1	0	-1	0	-1	-1
CC1CN1	train	-1	-1	-1	-1	-1	-1	-1	0	-1	0	-1	-1
CCc1cnc(C2=NC(C)(C(C)C)C(=O)N2)c(C(=O)O)c1	train	-1	-1	-1	-1	-1	-1	-1	0	-1	0	-1	-1
NCC(=O)CCC(=O)O	train	-1	-1	-1	-1	-1	-1	-1	0	-1	0	-1	-1
Clc1ccc(C(Cn2ccnc2)OCc2c(Cl)cccc2Cl)c(Cl)c1	train	-1	-1	-1	-1	-1	-1	-1	0	-1	0	-1	-1
Clc1cnc(Oc2ccc(Oc3ncc(Cl)cc3Cl)cc2)c(Cl)c1	train	-1	-1	-1	-1	-1	-1	-1	0	-1	0	-1	-1
COc1ccccc1OCCNCC(O)COc1cccc2[nH]c3ccccc3c12	train	-1	-1	-1	-1	-1	-1	-1	0	-1	0	-1	-1
ClCOCCl	train	-1	-1	-1	-1	-1	-1	-1	0	-1	0	-1	-1
CC(O)CNCC(C)O	test	-1	-1	-1	-1	-1	-1	-1	0	-1	0	-1	-1
CC(=O)[C@H]1[C@H](C#N)C[C@H]2[C@@H]3CC=C4C[C@@H](O)CC[C@]4(C)[C@H]3CC[C@@]21C	test	-1	-1	-1	-1	-1	-1	-1	0	-1	0	-1	-1
O=[N+]([O-])c1ccc([As](=O)(O)O)cc1	val	-1	-1	-1	-1	-1	-1	-1	-1	-1	0	-1	-1
CCOC(=O)C1OC1c1ccccc1	train	-1	-1	-1	-1	-1	-1	-1	0	-1	0	-1	-1
ONc1ccccc1	train	-1	-1	-1	-1	-1	-1	-1	0	-1	0	-1	-1
O=CC(=O)c1ccccc1	train	-1	-1	-1	-1	-1	-1	-1	0	-1	0	-1	-1
[Cu]I	train	-1	-1	-1	-1	-1	-1	-1	1	-1	0	-1	-1
ClCc1ccc(Cl)cc1Cl	train	-1	-1	-1	-1	-1	-1	-1	0	-1	0	-1	-1
O=C(O)CCCCCCCCC(=O)O	val	-1	-1	-1	-1	-1	-1	-1	0	-1	0	-1	-1
CCCCCCCC(=O)OC	train	-1	-1	-1	-1	-1	-1	-1	-1	-1	0	-1	-1
CC(O)COCC(C)O	train	-1	-1	-1	-1	-1	-1	-1	1	-1	1	-1	-1
Cc1ncc[nH]1	train	-1	-1	-1	-1	-1	-1	-1	-1	-1	0	-1	-1
Oc1ccc2c(c1)OC[C@@H](N1CCC(O)(c3ccc(F)cc3)CC1)[C@H]2O	train	-1	-1	-1	-1	-1	-1	-1	0	-1	0	-1	-1
O=C(O)CCN(C1(C(=O)NO)CCCC1)S(=O)(=O)c1ccc(Oc2ccc(F)cc2)cc1	train	-1	-1	-1	-1	-1	-1	-1	0	-1	0	-1	-1
O=C(NO)C1(NS(=O)(=O)c2ccc(Oc3ccc(F)cc3)cc2)CCOCC1	train	-1	-1	-1	-1	-1	-1	-1	0	-1	0	-1	-1
Cc1nc(C)nc(N2C[C@H](C)N(c3ccnc([C@@H](C)O)n3)[C@H](C)C2)n1	train	-1	-1	-1	-1	-1	-1	-1	0	-1	0	-1	-1
CC[C@H](C)[C@@H](C(=O)O)n1sc2ccccc2c1=O	val	-1	-1	-1	-1	-1	-1	-1	0	-1	0	-1	-1
Cc1cc(SC2=C(O)C[C@@](CCc3ccc(N)cc3)(C(C)C)OC2=O)c(C(C)(C)C)cc1CO	val	-1	-1	-1	-1	-1	-1	-1	-1	-1	0	-1	-1
CN1C[C@H]2c3ccccc3Oc3ccc(Cl)cc3[C@@H]2C1	train	-1	-1	-1	-1	-1	-1	-1	0	-1	0	-1	-1
CO[C@H]1C[C@H](O[C@@H]2[C@@H](C)C(=O)O[C@H](C)[C@H](C)[C@H](OC(C)=O)[C@@H](C)C(=O)[C@@]3(CO3)C[C@H](C)[C@H](O[C@@H]3O[C@H](C)C[C@H](N(C)C)[C@H]3OC(C)=O)[C@H]2C)O[C@@H](C)[C@@H]1OC(C)=O	test	-1	-1	-1	-1	-1	-1	-1	0	-1	0	-1	-1
CO[Si](C)(C)OC	test	-1	-1	-1	-1	-1	-1	-1	0	-1	0	-1	-1
CC(O)(c1ccc(Cl)cc1)c1ccc(Cl)cc1	train	-1	-1	-1	-1	-1	-1	-1	0	-1	0	-1	-1
CN(C)C(=O)Nc1ccc(Oc2ccc(Cl)cc2)cc1	train	-1	-1	-1	-1	-1	-1	-1	0	-1	0	-1	-1
O=C(O)Cc1c(Cl)ccc(Cl)c1Cl	train	-1	-1	-1	-1	-1	-1	-1	0	-1	0	-1	-1
O=C(O)c1cccc(Cl)n1	train	-1	-1	-1	-1	-1	-1	-1	0	-1	0	-1	-1
CCCCCCCCCC=O	train	-1	-1	-1	-1	-1	-1	-1	0	-1	0	-1	-1
Cc1ccc(C(C)(C)C)cc1	test	-1	-1	-1	-1	-1	-1	-1	-1	-1	0	-1	-1
BrCBr	train	-1	-1	-1	-1	-1	-1	-1	0	-1	0	-1	-1
Nc1cc(Cl)cc(Cl)c1	train	-1	-1	-1	-1	-1	-1	-1	-1	-1	0	-1	-1
CCCCCCCCCC(=O)O	train	-1	-1	-1	-1	-1	-1	-1	0	-1	0	-1	-1
CC(C)(C)c1cc([N+](=O)[O-])cc(C(C)(C)C)c1O	train	-1	-1	-1	-1	-1	-1	-1	0	-1	0	-1	-1
O.O.O.O.O.O.O=[N+]([O-])[O-].O=[N+]([O-])[O-].[Mg+2]	train	-1	-1	-1	-1	-1	-1	-1	0	-1	0	-1	-1
O=Cc1ccc(C(=O)O)cc1	train	-1	-1	-1	-1	-1	-1	-1	0	-1	0	-1	-1
CCC(Cl)CCl	train	-1	-1	-1	-1	-1	-1	-1	0	-1	-1	-1	-1
CC(C)(O)c1ccccc1	train	-1	-1	-1	-1	-1	-1	-1	0	-1	0	-1	-1
O=C1CCCN1	train	-1	-1	-1	-1	-1	-1	-1	1	-1	0	-1	-1
ClCc1ccccc1Cl	train	-1	-1	-1	-1	-1	-1	-1	0	-1	0	-1	-1
Cc1ccc([N+](=O)[O-])c([N+](=O)[O-])c1	train	-1	-1	-1	-1	-1	-1	-1	0	-1	0	-1	-1
N#CC1(N=NC2(C#N)CCCCC2)CCCCC1	train	-1	-1	-1	-1	-1	-1	-1	0	-1	0	-1	-1
C=CC(=O)OCCOC(=O)C=C	test	-1	-1	-1	-1	-1	-1	-1	0	-1	0	-1	-1
N#CCc1cccc(C(F)(F)F)c1	train	0	0	1	0	0	0	0	0	0	0	1	0
COc1cccc(Br)c1	train	0	0	0	0	0	0	0	0	0	0	0	0
CCCCCCCCNC	train	-1	-1	-1	-1	-1	-1	-1	0	-1	0	-1	-1
CCC1OCC(COc2ccc(Oc3ccccc3)cc2)O1	train	-1	-1	-1	-1	-1	-1	-1	0	-1	0	-1	-1
CC1=C(C(=O)Nc2ccccc2)SCCO1	test	-1	-1	-1	-1	-1	-1	-1	0	-1	0	-1	-1
CCCCN(CCCC)SN(C)C(=O)Oc1cccc2c1OC(C)(C)C2	val	-1	-1	-1	-1	-1	-1	-1	1	-1	0	-1	-1
Cc1cc(OC(=O)N(C)C)nn1C(=O)N(C)C	train	-1	-1	-1	-1	-1	-1	-1	-1	-1	0	-1	-1
Cc1ccc2c(Br)cc(Br)c(O)c2n1	val	-1	-1	-1	-1	-1	-1	-1	0	-1	0	-1	-1
O=c1c(O)c(-c2ccc(O)cc2)oc2cc(O)cc(O)c12	train	-1	-1	-1	-1	-1	-1	-1	1	-1	1	-1	-1
CC(O)COc1ccccc1	train	-1	-1	-1	-1	-1	-1	-1	-1	-1	0	-1	-1
O=P1(NCCCl)OCCCN1CCCl	train	-1	-1	-1	-1	-1	-1	-1	0	-1	0	-1	-1
C=CC(=C)C	train	-1	-1	-1	-1	-1	-1	-1	0	-1	0	-1	-1
CC(C)O	val	-1	-1	-1	-1	-1	-1	-1	-1	-1	0	-1	-1
CC(C)OC(=O)Nc1cccc(Cl)c1	train	-1	-1	-1	-1	-1	-1	-1	0	-1	0	-1	-1
CC(C)OC(=O)Nc1ccccc1	test	-1	-1	-1	-1	-1	-1	-1	0	-1	0	-1	-1
CC=Cc1ccc2c(c1)OCO2	train	-1	-1	-1	-1	-1	-1	-1	0	-1	0	-1	-1
CC1COc2c(N3CCN(C)CC3)c(F)cc3c(=O)c(C(=O)O)cn1c23	val	-1	-1	-1	-1	-1	-1	-1	-1	-1	0	-1	-1
CC(=O)Oc1cc(C)c(OC(C)=O)c2ccccc12	test	-1	-1	-1	-1	-1	-1	-1	-1	-1	0	-1	-1
CCN(Cc1ccc(Cl)nc1)/C(=C/[N+](=O)[O-])NC	train	-1	-1	-1	-1	-1	-1	-1	-1	-1	0	-1	-1
CC1CCC(C(C)C)C(OC(=O)c2ccccc2N)C1	train	-1	-1	-1	-1	-1	-1	-1	0	-1	0	-1	-1
O=C(c1ccccc1)c1cc(Cl)ccc1O	train	-1	-1	-1	-1	-1	-1	-1	0	-1	0	-1	-1
OC[C@]1(O)OC[C@@H](O)[C@H](O)[C@@H]1O	train	-1	-1	-1	-1	-1	-1	-1	0	-1	-1	-1	-1
Cc1ccc(C=C2C(=O)C3CCC2C3(C)C)cc1	train	-1	-1	-1	-1	-1	-1	-1	0	-1	0	-1	-1
CCCCC(CC)COC(=O)c1ccc(C(=O)OCC(CC)CCCC)c(C(=O)OCC(CC)CCCC)c1	train	-1	-1	-1	-1	-1	-1	-1	0	-1	0	-1	-1
O=c1n(CCO)c(=O)n(CCO)c(=O)n1CCO	train	-1	-1	-1	-1	-1	-1	-1	0	-1	0	-1	-1
Cc1cc(C)cc(OP(=O)(Oc2cc(C)cc(C)c2)Oc2cc(C)cc(C)c2)c1	val	-1	-1	-1	-1	-1	-1	-1	0	-1	0	-1	-1
O=P(OC(CCl)CCl)(OC(CCl)CCl)OC(CCl)CCl	train	-1	-1	-1	-1	-1	-1	-1	-1	-1	1	-1	-1
O=c1n(CC2CO2)c(=O)n(CC2CO2)c(=O)n1CC1CO1	test	-1	-1	-1	-1	-1	-1	-1	-1	-1	0	-1	-1
O=C(O)c1ccc(O)cc1O	train	-1	-1	-1	-1	-1	-1	-1	-1	-1	0	-1	-1
O=C1c2c(O)ccc([N+](=O)[O-])c2C(=O)c2c([N+](=O)[O-])ccc(O)c21	train	-1	-1	-1	-1	-1	-1	-1	0	-1	0	-1	-1
CC1=CC(C)(C)Nc2ccccc21	train	-1	-1	-1	-1	-1	-1	-1	0	-1	0	-1	-1
Cc1cc(=O)oc2cc(O)cc(O)c12	train	-1	-1	-1	-1	-1	-1	-1	0	-1	0	-1	-1
CC(C)CNCC(C)C	train	-1	-1	-1	-1	-1	-1	-1	0	-1	0	-1	-1
CNC1(c2ccccc2Cl)CCCCC1=O	train	-1	-1	-1	-1	-1	-1	-1	1	-1	0	-1	-1
Cc1ccccc1OCC(O)CNCCOc1ccc(C(N)=O)cc1	test	-1	-1	-1	-1	-1	-1	-1	1	-1	0	-1	-1
O=c1oc2cc(O)ccc2c2oc3cc(O)ccc3c12	train	-1	-1	-1	-1	-1	-1	-1	0	-1	0	-1	-1
COc1ccc(-c2coc3cc(O)cc(O)c3c2=O)cc1	train	-1	-1	-1	-1	-1	-1	-1	0	-1	0	-1	-1
O=c1cc(-c2ccccc2)oc2cc(O)cc(O)c12	train	-1	-1	-1	-1	-1	-1	-1	0	-1	0	-1	-1
O=c1cc(-c2ccc(O)cc2)oc2cc(O)cc(O)c12	train	-1	-1	-1	-1	-1	-1	-1	1	-1	0	-1	-1
O=C(CCc1ccc(O)cc1)c1c(O)cc(O)cc1O	train	-1	-1	-1	-1	-1	-1	-1	0	-1	0	-1	-1
CCC(=O)N(c1ccccc1)C1CCN(CCc2ccccc2)CC1	train	0	0	0	0	0	0	0	-1	0	0	0	0
O=C(O)CCC(=O)c1ccc(-c2ccccc2)cc1	train	-1	-1	-1	-1	-1	-1	-1	-1	-1	0	-1	-1
CCOC(=O)C1=C(C)NC(C)=C(C(=O)OC)C1c1cccc(Cl)c1Cl	train	-1	-1	-1	-1	-1	-1	-1	0	-1	0	-1	-1
NC(=O)OCC(COC(N)=O)c1ccccc1	train	-1	-1	-1	-1	-1	-1	-1	0	-1	0	-1	-1
CCNC(C)Cc1cccc(C(F)(F)F)c1	train	-1	-1	-1	-1	-1	-1	-1	0	-1	0	-1	-1
COC(=O)c1ccc(C)cc1C1=NC(=O)C(C)(C(C)C)N1	train	-1	-1	-1	-1	-1	-1	-1	0	-1	0	-1	-1
CCOP(=S)(NC(C)C)Oc1ccccc1C(=O)OC(C)C	train	-1	-1	-1	-1	-1	-1	-1	0	-1	0	-1	-1
CSc1nc(NC2CC2)nc(NC(C)(C)C)n1	test	-1	-1	-1	-1	-1	-1	-1	0	-1	0	-1	-1
C[C@]12CC[C@H]3[C@@H](CCC4=CC(=O)CC[C@@]43C)[C@@H]1CC[C@@H]2C(=O)CO	train	-1	-1	-1	-1	-1	-1	-1	0	-1	0	-1	-1
CCC1(C)CC(=O)NC(=O)C1	train	-1	-1	-1	-1	-1	-1	-1	0	-1	0	-1	-1
O=C1NCN(c2ccccc2)C12CCN(CCCOc1ccc(F)cc1)CC2	test	-1	-1	-1	-1	-1	-1	-1	0	-1	0	-1	-1
NC(=S)NNC(N)=S	train	-1	-1	-1	-1	-1	-1	-1	0	-1	0	-1	-1
NC(=S)C(N)=S	train	-1	-1	-1	-1	-1	-1	-1	0	-1	0	-1	-1
CC1CN1P(=O)(N1CC1C)N1CC1C	train	-1	-1	-1	-1	-1	-1	-1	0	-1	0	-1	-1
O=C(Oc1ccccc1)Oc1ccccc1	test	-1	-1	-1	-1	-1	-1	-1	0	-1	0	-1	-1
C[Hg]Cl	train	-1	-1	-1	-1	-1	-1	-1	0	-1	0	-1	-1
S=c1[nH]cnc2[nH]cnc12	train	-1	-1	-1	-1	-1	-1	-1	0	-1	0	-1	-1
COc1nn(CSP(=S)(OC)OC)c(=O)s1	val	-1	-1	-1	-1	-1	-1	-1	0	-1	0	-1	-1
NC1=NCC2c3ccccc3Cc3ccccc3N12	train	-1	-1	-1	-1	-1	-1	-1	0	-1	0	-1	-1
CC(=O)[C@H]1CC[C@H]2[C@@H]3CC[C@H]4C[C@](C)(O)CC[C@]4(C)[C@H]3CC[C@]12C	train	-1	-1	-1	-1	-1	-1	-1	0	-1	0	-1	-1
O=C(O)Cc1ccc(CCNS(=O)(=O)c2ccc(Cl)cc2)cc1	train	-1	-1	-1	-1	-1	-1	-1	0	-1	0	-1	-1
NC(=O)c1cn(Cc2c(F)cccc2F)nn1	val	-1	-1	-1	-1	-1	-1	-1	0	-1	0	-1	-1
COc1ccc(C=CC(=O)OCCC(C)C)cc1	train	-1	-1	-1	-1	-1	-1	-1	0	-1	0	-1	-1
CCn1cc[n+](C)c1C.O=S(=O)([O-])C(F)(F)F	train	-1	-1	-1	-1	-1	-1	-1	0	-1	0	-1	-1
Clc1ccc2cc3ccccc3cc2c1	test	-1	-1	-1	-1	-1	-1	-1	0	-1	0	-1	-1
CCCCn1cc[n+](C)c1.F[B-](F)(F)F	train	-1	-1	-1	-1	-1	-1	-1	-1	-1	0	-1	-1
CC(C)Cc1ccc([C@@H](C)C(=O)NS(C)(=O)=O)cc1	train	-1	-1	-1	-1	-1	-1	-1	0	-1	0	-1	-1
CCCCN(CCCC)C(=S)SSC(=S)N(CCCC)CCCC	train	-1	-1	-1	-1	-1	-1	-1	0	-1	0	-1	-1
CCC[n+]1ccn(C)c1C.O=S(=O)([N-]S(=O)(=O)C(F)(F)F)C(F)(F)F	train	-1	-1	-1	-1	-1	-1	-1	-1	-1	0	-1	-1
Brc1c2ccccc2cc2ccccc12	train	-1	-1	-1	-1	-1	-1	-1	0	-1	0	-1	-1
CCO/C=C1\N=C(c2ccccc2)OC1=O	test	-1	-1	-1	-1	-1	-1	-1	0	-1	0	-1	-1
CNc1cc(OC)c(C(=O)N[C@H]2CCN(Cc3ccccc3)[C@H]2C)cc1Cl	train	-1	-1	-1	-1	-1	-1	-1	1	-1	0	-1	-1
CCN1CCCC1CNC(=O)c1cc(S(=O)(=O)CC)c(N)cc1OC	train	-1	-1	-1	-1	-1	-1	-1	-1	-1	0	-1	-1
COc1cc2c(cc1OC)C1CC(=O)C(CC(C)C)CN1CC2	train	-1	-1	-1	-1	-1	-1	-1	0	-1	0	-1	-1
Cc1cc(C)cc(C(=O)OC2C[C@@H]3CC[C@H](C2)N3C)c1	train	-1	-1	-1	-1	-1	-1	-1	1	-1	0	-1	-1
CC[N+]1(C)CCCC1.O=S(=O)([O-])C(F)(F)F	train	-1	-1	-1	-1	-1	-1	-1	0	-1	0	-1	-1
COP(=O)(OC)SCn1c(=O)oc2cc(Cl)cnc21	train	-1	-1	-1	-1	-1	-1	-1	0	-1	0	-1	-1
CNC(=O)/C=C(\C)OP(=O)(OC)OC	train	-1	-1	-1	-1	-1	-1	-1	0	-1	0	-1	-1
Cc1occc1SSc1ccoc1C	train	-1	-1	-1	-1	-1	-1	-1	0	-1	0	-1	-1
Cc1cc(C(F)(C(F)(F)F)C(F)(F)F)ccc1NC(=O)c1cccc(I)c1C(=O)NC(C)(C)CS(C)(=O)=O	test	-1	-1	-1	-1	-1	-1	-1	0	-1	0	-1	-1
CC=CC(=O)CC	val	-1	-1	-1	-1	-1	-1	-1	0	-1	0	-1	-1
CC1OCCC1=O	train	-1	-1	-1	-1	-1	-1	-1	0	-1	0	-1	-1
CC1CCCC(=O)C1=O	test	0	0	0	0	0	0	0	0	0	0	0	0
CC1=C(O)C(=O)OC1C	train	-1	-1	-1	-1	-1	-1	-1	0	-1	0	-1	-1
CCCCCc1ccco1	train	-1	-1	-1	-1	-1	-1	-1	0	-1	0	-1	-1
c1cnc2c(n1)CCCC2	test	-1	-1	-1	-1	-1	-1	-1	-1	-1	0	-1	-1
Nc1cnn([C@@H]2O[C@H](CO)[C@@H](O)[C@H]2O)c(=O)n1	train	-1	-1	-1	-1	-1	-1	-1	0	-1	0	-1	-1
CCNc1nc(Cl)nc(NC(C)(C)C)n1	train	-1	-1	-1	-1	-1	-1	-1	0	-1	0	-1	-1
NS(=O)(=O)c1cc2c(cc1Cl)N=CNS2(=O)=O	train	-1	-1	-1	-1	-1	-1	-1	0	-1	0	-1	-1
Oc1c(Cl)cc(Cl)c2cccnc12	train	-1	-1	-1	-1	-1	-1	-1	1	-1	0	-1	-1
NC(=O)OCC(O)COc1ccc(Cl)cc1	train	-1	-1	-1	-1	-1	-1	-1	0	-1	0	-1	-1
CN(C)CCCN1c2ccccc2Sc2ccc(Cl)cc21	val	-1	-1	-1	-1	-1	-1	-1	0	-1	0	-1	-1
O=P(Cl)(Cl)Cl	train	-1	-1	-1	-1	-1	-1	-1	0	-1	-1	-1	-1
CC(C)COC(=O)COc1cc(Cl)c(Cl)cc1Cl	test	-1	-1	-1	-1	-1	-1	-1	0	-1	0	-1	-1
CN(C)CCOC(c1ccccc1)c1ccccc1	train	0	0	0	0	0	0	0	0	0	0	0	0
COC(=O)c1ccc(C)cc1	train	-1	-1	-1	-1	-1	-1	-1	0	-1	0	-1	-1
CN(C)CCCN1c2ccccc2C(C)(C)c2ccccc21	train	-1	-1	-1	-1	-1	-1	-1	0	-1	0	-1	-1
COc1ccc([C@@H]2Sc3ccccc3N(CCN(C)C)C(=O)[C@@H]2OC(C)=O)cc1	val	-1	-1	-1	-1	-1	-1	-1	0	-1	0	-1	-1
CC(=O)C=Cc1ccccc1	train	-1	-1	-1	-1	-1	-1	-1	-1	-1	0	-1	-1
Cc1c[nH]c(=S)[nH]c1=O	train	-1	-1	-1	-1	-1	-1	-1	0	-1	0	-1	-1
COc1ccc2cc1Oc1cc3c(cc1OC)CC[N+](C)(C)[C@H]3Cc1ccc(cc1)Oc1c(OC)c(OC)cc3c1[C@@H](C2)[N+](C)(C)CC3	train	-1	-1	-1	-1	-1	-1	-1	0	-1	0	-1	-1
CCCCC[C@H](O)/C=C/[C@H]1[C@H](O)CC(=O)[C@@H]1C/C=C\CCCC(=O)O	train	-1	-1	-1	-1	-1	-1	-1	0	-1	0	-1	-1
CCCCC[C@H](O)/C=C/[C@H]1[C@H](O)C[C@H](O)[C@@H]1C/C=C\CCCC(=O)O	train	-1	-1	-1	-1	-1	-1	-1	1	-1	0	-1	-1
CC12CCC(CC1)C(C)(C)O2	val	-1	-1	-1	-1	-1	-1	-1	0	-1	0	-1	-1
C=COCC1CCC(CO)CC1	train	-1	-1	-1	-1	-1	-1	-1	0	-1	0	-1	-1
CC(=O)/C=C/C1=C(C)CCCC1(C)C	train	-1	-1	-1	-1	-1	-1	-1	-1	-1	0	-1	-1
CC(=O)NC1CCSC1=O	train	-1	-1	-1	-1	-1	-1	-1	0	-1	0	-1	-1
CC(C)(C)CC(C)(C)c1ccc(O)c(Cc2ccc(Cl)cc2Cl)c1	train	-1	-1	-1	-1	-1	-1	-1	-1	-1	0	-1	-1
CC1COc2ccccc2N1C(=O)C(Cl)Cl	test	-1	-1	-1	-1	-1	-1	-1	0	-1	0	-1	-1
CC(N)CN	val	-1	-1	-1	-1	-1	-1	-1	0	-1	0	-1	-1
CCC(C)O	train	-1	-1	-1	-1	-1	-1	-1	0	-1	0	-1	-1
CC(O)CN	train	-1	-1	-1	-1	-1	-1	-1	0	-1	0	-1	-1
O=c1oc2cc(O)ccc2s1	train	-1	-1	-1	-1	-1	-1	-1	0	-1	0	-1	-1
C=CCc1ccc(O)c(OC)c1	train	-1	-1	-1	-1	-1	-1	-1	0	-1	0	-1	-1
Cc1nnc2n1-c1sc(CCC(=O)N3CCOCC3)cc1C(c1ccccc1Cl)=NC2	val	-1	-1	-1	-1	-1	-1	-1	0	-1	0	-1	-1
C[C@H](N[C@H](CCc1ccccc1)C(=O)O)C(=O)N1CCC[C@H]1C(=O)O	test	-1	-1	-1	-1	-1	-1	-1	0	-1	0	-1	-1
COc1c(Br)cc(Br)c(C)c1Br	train	-1	-1	-1	-1	-1	-1	-1	0	-1	0	-1	-1
CN(C)CCc1c[nH]c2ccc(CS(=O)(=O)N3CCCC3)cc12	val	-1	-1	-1	-1	-1	-1	-1	0	-1	0	-1	-1
CC(=O)O[Cr](O)OC(C)=O.CC(=O)O[Cr](O)OC(C)=O.CC(=O)O[Cr](OC(C)=O)OC(C)=O	train	-1	-1	-1	-1	-1	-1	-1	0	-1	0	-1	-1
C=CC(=O)OCCn1c(=O)n(CCOC(=O)C=C)c(=O)n(CCOC(=O)C=C)c1=O	train	-1	-1	-1	-1	-1	-1	-1	1	-1	1	-1	-1
C=C(C)C(=O)OCCNC(C)(C)C	train	-1	-1	-1	-1	-1	-1	-1	1	-1	0	-1	-1
NS(=O)(=O)c1ccccc1OC(F)(F)F	test	-1	-1	-1	-1	-1	-1	-1	0	-1	0	-1	-1
O=C=NCC1CCCC(CN=C=O)C1	train	-1	-1	-1	-1	-1	-1	-1	0	-1	0	-1	-1
C=C[C@H]1CN2CCC1C[C@@H]2[C@@H](O)c1ccnc2ccccc12	train	-1	-1	-1	-1	-1	-1	-1	-1	-1	0	-1	-1
O=C(O)c1ccccc1O.Oc1cccc2cccnc12	train	-1	-1	-1	-1	-1	-1	-1	0	-1	0	-1	-1
C[C@]12CC[C@@H]3c4ccc(O)cc4CC[C@H]3[C@@H]1CC[C@@H]2OP(=O)(O)O	val	-1	-1	-1	-1	-1	-1	-1	0	-1	0	-1	-1
O=C(O)[C@@H](S)[C@H](S)C(=O)O	train	-1	-1	-1	-1	-1	-1	-1	0	-1	0	-1	-1
O=C(CCS)OCC(COC(=O)CCS)(COC(=O)CCS)COC(=O)CCS	train	-1	-1	-1	-1	-1	-1	-1	0	-1	0	-1	-1
C[C@@H]1NC(=O)[C@@H](N)CNC(=O)[C@H]([C@@H]2CCNC(N)=N2)NC(=O)/C(=C/NC(N)=O)NC(=O)[C@H](CNC(=O)C[C@@H](N)CCCN)NC1=O	train	-1	-1	-1	-1	-1	-1	-1	0	-1	0	-1	-1
OCCOCCN1CCN(C2=Nc3ccccc3Sc3ccccc32)CC1	train	-1	-1	-1	-1	-1	-1	-1	0	-1	0	-1	-1
Cc1cc(/C=C/c2ccc3cc(N(C)C)ccc3[n+]2C)c(C)n1-c1ccccc1.Cc1cc(/C=C/c2ccc3cc(N(C)C)ccc3[n+]2C)c(C)n1-c1ccccc1.O=C([O-])c1cc2ccccc2c(Cc2c(O)c(C(=O)[O-])cc3ccccc23)c1O	train	-1	-1	-1	-1	-1	-1	-1	0	-1	0	-1	-1
COc1ccc(CN(CCN(C)C)c2ccccn2)cc1	train	-1	-1	-1	-1	-1	-1	-1	0	-1	0	-1	-1
CN(C)C(=O)Oc1ccc[n+](C)c1	train	-1	-1	-1	-1	-1	-1	-1	-1	-1	0	-1	-1
Cc1ncc(CO)c(CO)c1O	train	-1	-1	-1	-1	-1	-1	-1	0	-1	0	-1	-1
CCC1NC(=O)c2cc(S(N)(=O)=O)c(Cl)cc2N1	train	-1	-1	-1	-1	-1	-1	-1	0	-1	0	-1	-1
Brc1cc2ccccc2c2ccccc12	train	-1	-1	-1	-1	-1	-1	-1	0	-1	0	-1	-1
CC(C)(N)CO	train	-1	-1	-1	-1	-1	-1	-1	0	-1	0	-1	-1
CC(C)(CO)CO	train	-1	-1	-1	-1	-1	-1	-1	0	-1	0	-1	-1
O=S1(=O)CCCC1	train	-1	-1	-1	-1	-1	-1	-1	-1	-1	1	-1	-1
O=[N+]([O-])C(CO)(CO)CO	train	-1	-1	-1	-1	-1	-1	-1	-1	-1	0	-1	-1
OCC(CO)(CO)COCC(CO)(CO)CO	test	-1	-1	-1	-1	-1	-1	-1	1	-1	0	-1	-1
O=[N+]([O-])OCCN(CCO[N+](=O)[O-])CCO[N+](=O)[O-]	test	0	0	0	-1	1	0	-1	0	0	-1	1	0
NC(CO)(CO)CO	test	0	0	0	0	-1	0	0	1	0	0	0	0
O=C(Cl)c1cc(C(=O)Cl)cc(C(=O)Cl)c1	test	0	0	-1	0	0	0	0	0	0	0	0	0
CO[Si](CCCS)(OC)OC	train	0	1	1	0	0	-1	1	1	0	1	-1	1
COc1cc2c3cc1Oc1cc(ccc1O)C[C@@H]1c4c(cc(OC)c(O)c4Oc4ccc(cc4)C[C@@H]3N(C)CC2)CC[N+]1(C)C	val	0	0	1	-1	1	0	0	0	1	0	0	0
O=C(O[C@@H]1C[C@@H]2CC[C@H](C1)[N+]21CCCC1)C(O)(c1ccccc1)c1ccccc1	train	0	0	0	0	1	0	0	0	0	0	0	0
COc1cc(C(=O)NC2CCCNC2)cc(OC)c1OC	train	0	0	-1	-1	0	0	-1	1	0	-1	1	-1
CC(=O)c1cccnc1	train	0	0	1	0	0	0	0	-1	0	0	0	0
O=CN1CCOCC1	train	0	-1	0	0	-1	0	-1	-1	0	-1	0	0
COC(=O)CCC(=O)O	train	0	0	0	0	1	-1	0	-1	0	0	0	0
NCc1cccnc1	train	0	0	0	0	0	0	0	0	0	0	0	0
CCCCCCCCn1sc(Cl)c(Cl)c1=O	train	0	0	0	0	0	0	0	-1	0	0	0	0
Cc1cc(O)cc(C)c1Cl	train	0	-1	-1	-1	0	-1	0	1	-1	0	-1	1
CSc1ccc2c(c1)N(CCC1CCCCN1C)c1ccccc1S2	train	0	0	0	0	0	0	0	0	0	0	-1	0
c1ccc2cnncc2c1	train	-1	0	0	-1	0	0	0	0	0	0	0	0
COC(=O)c1ccc(CBr)cc1	val	0	0	0	0	0	0	0	1	0	0	0	0
CN1CCc2cc(Cl)c(O)cc2[C@H]2c3ccccc3CC[C@@H]21	train	0	0	-1	0	0	0	0	0	0	0	-1	0
O=P(O)(OCc1ccccc1)OCc1ccccc1	val	0	0	0	0	0	0	0	1	0	0	0	0
S=C=NCc1ccccc1	test	0	0	1	-1	1	0	0	-1	0	0	1	1
Oc1ccc(Cl)cc1Cc1ccccc1	train	0	0	0	0	0	0	0	0	0	0	-1	0
ClCc1ccccc1	test	0	0	0	0	0	0	0	0	0	0	0	0
OCc1ccccc1	train	0	-1	-1	-1	-1	-1	-1	-1	-1	-1	1	1
CC(=O)OCc1ccccc1	test	0	0	0	0	0	0	0	-1	0	0	0	0
CN(C)C(=N)NC(=N)N	train	0	0	0	0	0	0	0	0	0	0	0	0
CCCC[Sn](CCCC)(OC(C)=O)OC(C)=O	train	0	0	0	0	0	0	1	0	0	0	0	0
CCOc1ccc(N)cc1	train	0	0	0	0	0	0	0	0	0	0	0	0
CC(C)=CCC[C@H](C)CCO	test	0	0	-1	0	0	0	0	0	0	0	0	0
CCOc1cccc(N)c1	train	0	-1	-1	-1	-1	-1	-1	-1	0	-1	1	1
Nc1ccccc1C(=O)OCCc1ccccc1	train	0	0	-1	0	0	0	0	0	0	0	0	0
CC(C)CC(O)CC(C)C	test	0	0	1	0	0	0	-1	0	0	0	0	0
C=C(C)C(=O)OCCOP(=O)(O)OCCOC(=O)C(=C)C	train	0	0	0	0	0	0	0	0	0	0	0	0
CC(C)OS(C)(=O)=O	test	-1	-1	-1	-1	-1	-1	-1	0	-1	0	-1	-1
c1ccc2c(c1)OCC(CN1CCCCC1)O2	test	0	0	1	-1	1	-1	0	1	0	0	-1	0
C=CCN1CCCC1CNC(=O)c1cc(S(N)(=O)=O)cc(OC)c1OC	train	0	0	0	0	1	0	0	0	0	0	0	0
C=C(C)OC(C)=O	train	0	0	0	0	0	0	0	0	0	0	0	0
Cc1cc(O)cc2c1O[C@](C)(CCC[C@H](C)CCC[C@H](C)CCCC(C)C)CC2	train	0	0	0	0	0	0	0	0	0	0	0	0
NC(=O)[C@H]1O[C@@H](O)[C@H](O)[C@@H](O)[C@@H]1O	train	1	1	-1	-1	1	1	0	-1	0	-1	-1	0
O=C1CC[C@@H](C(=O)O)N1	train	0	0	0	0	0	0	0	0	0	0	0	0
CN1C(=S)CN=C(c2ccccc2)c2cc(Cl)ccc21	test	0	0	0	0	0	0	0	0	0	0	0	0
CC(C)(C)OC(=O)c1ncn2c1[C@@H]1CCCN1C(=O)c1c(Br)cccc1-2	train	0	-1	0	-1	0	-1	0	0	1	-1	-1	-1
CCC(Cc1c(I)cc(I)c(O)c1I)C(=O)O	train	0	0	0	0	0	0	0	0	0	0	-1	0
CCOc1cc(NC(C)=O)ccc1C(=O)OC	train	0	0	0	0	0	0	0	0	0	0	0	0
CC(O)C#CC(C)O	train	0	0	0	0	0	0	0	0	0	0	0	0
OCCCC1CCCCC1	train	0	0	0	0	0	0	0	0	0	0	-1	0
Cc1cc2c3c(c1)C(c1ccccc1)=N[C@@H](NC(=O)c1ccncc1)C(=O)N3CC2	train	0	0	0	-1	0	0	0	0	0	0	-1	0
O=C=Nc1ccc(Cl)cc1	train	0	0	0	0	0	0	0	0	0	0	0	0
CC(C)OC(=O)c1ccccc1C(=O)OC(C)C	train	0	0	1	0	0	0	0	-1	0	0	1	-1
CO[C@H]1[C@H]([C@@]2(C)O[C@@H]2CC=C(C)C)[C@]2(CC[C@H]1OC(=O)/C=C/C=C/C=C/C=C/C(=O)O)CO2	val	0	0	0	0	0	0	0	0	0	0	0	0
C1CCC2(CCCCO2)OC1	train	0	0	-1	0	1	0	0	1	0	-1	0	0
CCCCC(CC)COC(=O)c1ccccc1O	train	0	0	0	0	0	0	0	-1	0	-1	0	0
CN(C)CCCN1c2ccccc2CCc2ccccc21	test	0	0	0	0	0	0	0	0	0	0	0	0
CCCCOCCO	test	0	-1	1	-1	-1	-1	-1	0	0	-1	-1	1
CCCN(CCC)C(=O)SCC	train	0	0	0	0	0	0	0	0	0	0	-1	0
CN(C)c1ccc(C(=O)c2ccc(N(C)C)cc2)cc1	test	0	0	0	0	1	-1	0	-1	0	0	0	0
N#CCCC#N	val	0	0	-1	-1	1	0	-1	-1	0	0	1	0
Cc1ncc([N+](=O)[O-])n1CCO	train	0	0	0	0	0	0	0	0	0	0	-1	0
CC(Cl)(Cl)C(=O)O	val	0	0	0	0	0	0	0	0	0	0	0	0
O=C(CCl)CCl	train	0	0	0	0	1	0	0	-1	0	-1	0	0
CC(=O)C(Cl)Cl	train	-1	0	0	0	0	0	0	0	0	0	0	0
CC(C)(c1ccccc1)c1ccc(O)cc1	train	0	0	0	0	0	0	0	0	0	0	0	0
Cc1cc(O)c2c(O)c3c(O)cccc3cc2c1	train	0	0	0	-1	0	0	0	0	0	1	-1	0
Cc1ccccc1N1CCN(CCc2nnc3n2CCCC3)CC1	train	0	-1	0	0	0	0	0	-1	0	-1	0	0
C[C@]12CC[C@@H]3c4ccc(OC(=O)N(CCCl)CCCl)cc4CC[C@H]3[C@@H]1CC[C@@H]2OP(=O)(O)O	test	0	0	0	0	0	0	0	0	0	0	0	0
CC1Cc2ccccc2N1NC(=O)c1ccc(Cl)c(S(N)(=O)=O)c1	train	0	-1	1	0	0	0	1	-1	0	0	-1	-1
CC(=O)OC(C)C(=O)OCC[N+](C)(C)C.CC(=O)OC(C)C(=O)OCC[N+](C)(C)C.O=S(=O)([O-])c1cccc2c(S(=O)(=O)[O-])cccc12	train	0	1	1	-1	1	-1	1	-1	-1	1	1	1
CC(=O)CC(=O)Nc1ccc2[nH]c(=O)[nH]c2c1	test	0	-1	0	-1	1	0	-1	0	0	0	0	0
CCO[Si](C)(CCCOCC1CO1)OCC	train	0	0	0	-1	0	0	0	0	0	0	0	0
O=[N+]([O-])c1cc(C(F)(F)F)c(Cl)c([N+](=O)[O-])c1Cl	val	0	0	0	-1	-1	0	0	-1	-1	-1	1	1
CCCCOCCOCCOCCO	test	0	-1	0	0	0	-1	0	0	0	0	1	-1
CCOC(=O)CC(=O)OCC	train	0	0	0	1	0	0	0	-1	0	-1	-1	0
COc1ccc(CNCC(O)COc2ccc3[nH]c(=O)ccc3c2)cc1OC	test	0	0	0	0	0	0	0	0	0	0	0	0
COC(=O)C1=C(C)NC(COC(N)=O)=C(C(=O)OC(C)C)C1c1cccc(Cl)c1Cl	train	0	0	0	-1	0	0	-1	0	0	0	-1	0
CCNC(=O)NCCCOc1cccc(CN2CCCCC2)c1	test	0	0	0	0	0	0	0	0	0	0	-1	0
CC(=O)SCC(CC(=O)c1ccc(C)cc1)C(=O)O	test	0	-1	0	0	0	-1	1	1	0	1	-1	1
CCOC(=O)Cn1cccc1-c1nc(-c2ccc(OC)cc2)c(-c2ccc(OC)cc2)s1	test	0	0	0	0	0	0	0	0	0	0	0	0
O=C(CCCN1CCN(c2ccc(F)cc2)CC1)NC1c2ccccc2CSc2ccccc21	train	0	0	0	0	0	0	0	0	0	0	0	0
CC(C)(C)NC[C@H](O)c1ccc(O)cc1Cl	test	0	0	0	0	-1	0	0	1	0	0	0	0
CCCCC/C=C\C/C=C\CCCCCCCC(=O)NC(C)c1ccccc1	train	0	-1	-1	-1	0	0	0	0	-1	0	0	-1
O=Cc1ccc(Cl)cc1	train	0	0	-1	0	0	0	0	0	0	0	0	0
CCN(C)C(=O)Oc1cccc([C@H](C)N(C)C)c1	train	0	0	0	0	1	0	0	0	0	0	0	0
CNC(=O)c1cc(Oc2ccc(NC(=O)Nc3ccc(Cl)c(C(F)(F)F)c3)cc2)ccn1	train	0	0	0	0	0	0	0	-1	0	0	0	0
CCN(CC)C(C)C(=O)c1ccccc1	test	0	0	0	0	0	0	0	0	0	0	0	0
CCN1CC(CCN2CCOCC2)C(c2ccccc2)(c2ccccc2)C1=O	train	0	0	0	-1	1	-1	0	0	0	0	-1	0
Cc1cccc(C(=O)O)c1[N+](=O)[O-]	train	0	0	0	0	0	0	0	0	0	0	-1	0
CCN(CC)CCOC(=O)C1(c2ccccc2)CCCC1.CCN(CC)CCOC(=O)C1(c2ccccc2)CCCC1.O=S(=O)(O)CCS(=O)(=O)O	train	0	0	0	0	0	0	0	-1	0	0	0	0
Clc1ccccn1	train	0	0	0	0	0	0	0	0	0	0	-1	0
CCC(=O)/C=C/C1C(C)=CCCC1(C)C	test	0	0	0	0	0	0	0	0	0	0	0	0
CC1CC(OC(=O)c2ccccc2O)CC(C)(C)C1	val	0	0	1	0	0	0	0	0	0	0	0	0
CCCCCCCCCO	train	0	0	0	0	0	0	0	-1	0	0	0	0
CCCCCCNCCCCCC	train	0	0	0	0	0	0	0	0	0	0	0	0
CCN(CC)c1ccc(N)cc1	train	0	0	0	0	0	0	0	-1	0	-1	0	0
ClCCCCl	test	0	0	0	0	1	0	0	0	0	0	0	0
CCCCCCOC(C)=O	train	0	0	0	0	0	0	0	0	0	0	0	0
CCCCC(CC)COC(=O)CCCCCCCCC(=O)OCC(CC)CCCC	val	0	0	0	-1	1	0	-1	-1	0	0	-1	0
CCOC(C)=O	train	0	-1	1	-1	0	-1	-1	1	0	1	-1	0
NCCNCCN	test	0	0	0	0	0	0	0	0	0	0	0	0
CCOP(=O)(CC)OCC	val	0	-1	0	1	-1	-1	-1	1	-1	-1	-1	-1
Cc1c2oc3c(C)ccc(C(=O)N[C@@H]4C(=O)N[C@H](C(C)C)C(=O)N5CCC[C@H]5C(=O)N(C)CC(=O)N(C)[C@@H](C(C)C)C(=O)O[C@@H]4C)c3nc-2c(C(=O)N[C@@H]2C(=O)N[C@H](C(C)C)C(=O)N3CCC[C@H]3C(=O)N(C)CC(=O)N(C)[C@@H](C(C)C)C(=O)O[C@@H]2C)c(N)c1=O	train	1	0	1	-1	0	0	0	-1	0	0	-1	0
NC(=O)CCCCC(N)=O	train	0	-1	1	-1	1	1	0	1	1	0	1	0
CNC(=O)ON=CC(C)(C)SC	train	-1	0	-1	-1	1	-1	0	0	0	0	1	0
C=CCOc1ccc(CC(=O)O)cc1Cl	train	0	0	-1	0	0	0	1	-1	0	0	-1	0
N[C@@H](Cc1cnc[nH]1)C(=O)O	train	0	0	1	0	-1	0	-1	0	0	0	1	-1
NNc1nc(-c2ccccc2)cs1	train	0	0	0	0	0	0	0	0	0	0	0	0
NNc1nc(-c2ccc(N)cc2)cs1	train	0	0	0	0	0	0	0	0	0	0	0	0
NNc1ccc(C(=O)O)cc1	train	0	0	0	0	0	0	0	-1	0	0	0	0
CCCCCCOc1ccccc1C(=O)O	val	0	0	0	-1	-1	0	-1	-1	0	0	-1	-1
O=C(OCc1ccccc1)C(=O)OCc1ccccc1	train	0	-1	0	-1	0	0	0	0	-1	1	-1	-1
CCCSc1ccc2[nH]c(NC(=O)OC)nc2c1	train	0	-1	-1	1	-1	-1	-1	1	-1	-1	1	-1
CCc1cccc(C)c1N(C(=O)CCl)[C@@H](C)COC	train	0	0	0	0	0	0	0	0	0	0	0	0
O=C(O)c1ccccc1C(=O)Nc1cccc2ccccc12	test	0	0	0	0	0	0	0	-1	0	0	0	0
COc1cc(-c2ccc(=O)[nH]n2)ccc1OC(F)F	test	0	0	0	0	0	0	0	0	0	0	0	0
CCOc1ccc([N+](=O)[O-])cc1	train	0	0	0	0	0	0	0	0	0	-1	0	0
CCCCN(CCCC)CCCOC(=O)c1ccc(N)cc1	train	0	0	-1	0	1	1	0	0	0	0	-1	0
CCCCOc1cc(C(=O)NCCN(CC)CC)c2ccccc2n1	val	0	-1	1	0	-1	-1	-1	1	0	0	1	1
CC(C)(c1cc(Br)c(OCC(Br)CBr)c(Br)c1)c1cc(Br)c(OCC(Br)CBr)c(Br)c1	train	0	0	0	0	0	0	0	-1	0	-1	0	0
CC(C)c1ccc(C(C)C)cc1	train	0	0	0	0	0	0	0	-1	0	-1	0	0
COc1c2occc2cc2ccc(=O)oc12	train	0	0	0	0	0	0	0	0	0	0	0	0
COC(N)=O	val	0	0	0	0	0	0	0	0	0	0	0	0
COC(=O)NN	train	0	-1	1	0	0	0	0	0	0	-1	-1	0
Cc1cccc(/N=N/c2ccc(N(C)C)cc2)c1	train	0	0	0	0	0	0	0	0	0	0	-1	0
O=C(O)CNC(=O)c1ccccc1	test	0	1	0	0	0	1	-1	1	0	1	1	0
CCCCN1CCCC[C@H]1C(=O)Nc1c(C)cccc1C	test	0	0	0	0	0	0	0	0	0	0	0	0
CC(C)(C)OC(=O)N1C[C@@H](F)C[C@H]1C(=O)O	train	0	0	0	0	0	0	0	-1	0	-1	0	0
CC(=O)Oc1c(C)cc(OCC(O)CNC(C)C)c(C)c1C	train	0	-1	-1	1	-1	-1	-1	1	-1	-1	1	-1
O=C(OCC1CO1)C1CCCCC1C(=O)OCC1CO1	test	0	0	0	0	0	0	0	0	0	0	0	0
Oc1nc(O)nc(O)n1	train	0	-1	0	-1	-1	0	-1	1	0	0	-1	0
N#CC1(O)CCCCC1	train	0	0	1	-1	0	0	0	-1	0	1	1	-1
CCOC(=O)c1ncn2c1CN(C)C(=O)c1cc(F)ccc1-2	train	0	0	1	-1	0	0	-1	1	0	0	0	1
CNCCC(Oc1ccc(C(F)(F)F)cc1)c1ccccc1	train	0	0	0	0	0	0	0	0	0	0	-1	0
C[C@]12C[C@H](O)[C@@]3(F)[C@@H](CCC4=CC(=O)CC[C@@]43C)[C@@H]1CC[C@]2(O)C(=O)CO	train	0	0	0	0	0	0	0	0	0	0	0	0
CCCCCCCCCCCCCCCCCCOCC(O)CO	train	0	0	0	0	0	0	0	0	0	0	0	0
OCCN1CCN(CCCN2c3ccccc3Sc3ccc(C(F)(F)F)cc32)CC1	test	0	0	0	0	0	0	0	0	0	0	0	0
CSCCC=O	train	0	0	0	0	0	0	0	-1	0	0	0	0
CC(C)(C)C(=O)Cl	train	0	-1	0	-1	1	1	0	1	-1	1	-1	1
CCCCC(CC)COC(=O)Cl	train	0	0	-1	0	0	0	-1	-1	0	-1	1	1
BrC1CCC(Br)C(Br)CCC(Br)C(Br)CCC1Br	train	0	0	-1	0	0	0	0	0	0	0	-1	0
COCN(COC)c1nc(N(COC)COC)nc(N(COC)COC)n1	test	0	0	-1	0	0	0	0	0	0	0	0	0
O=Cc1cccc(Br)c1	train	0	1	0	-1	-1	-1	1	0	1	0	1	-1
CC(C)(C)CC(C)(C)c1ccc(O)c(-n2nc3ccccc3n2)c1	train	0	0	0	0	0	0	0	0	0	0	0	0
Cc1cc(C)nc(Nc2ccccc2)n1	train	0	0	0	0	0	0	0	0	0	0	0	0
Nc1cnn(-c2ccccc2)c(=O)c1Cl	val	0	0	0	0	-1	0	0	0	0	-1	0	0
CCOC(=O)COc1cc(-c2nn(C)c(OC(F)F)c2Cl)c(F)cc1Cl	train	0	0	0	0	0	0	0	-1	0	0	0	0
CCCCCC=CCC(=O)OC	train	0	0	0	0	1	0	0	0	0	0	0	0
S=C1SCN(Cc2ccccc2)CN1Cc1ccccc1	test	0	0	1	0	0	0	0	1	0	0	-1	0
CCCCCCCCC(=O)OCC	train	0	0	-1	-1	0	0	-1	0	0	0	0	0
CCCCCCCC#N	train	0	0	0	0	0	0	0	0	0	0	0	0
CCCCCCCCCCCCCC(=O)OCC	train	0	0	1	0	0	0	0	-1	0	-1	0	0
CCCCCCC(O)CCOC(C)=O	train	0	0	0	0	0	0	0	0	0	0	-1	0
C=CCCCCCCCCO	train	0	0	-1	-1	0	0	0	0	0	0	0	0
CC(=O)NC1(c2cccc(F)c2)CCN(CC[C@@]2(c3ccc(Cl)c(Cl)c3)CN(c3ccccc3)C(=O)CO2)CC1.O=C(O)CCC(=O)O	train	0	0	0	0	0	0	0	0	0	0	-1	0
Nc1nc(N)c(-c2ccccc2)s1	test	0	0	0	0	0	0	0	0	0	0	-1	0
Cc1cccc(C)c1NC(=O)CN(CC(=O)O)CC(=O)O	val	0	0	0	0	-1	0	0	0	0	0	0	0
CCCCCCCCCCCCCCCCN	test	0	0	0	0	0	0	0	0	0	0	0	0
COc1ccc(C(=O)N2CCN(CC(=O)N3CCOCC3)CC2)cc1	train	0	0	0	-1	0	0	-1	-1	0	-1	0	0
Cc1c(C)n(CCN(C)C)c2ccc(C(=O)OCCN(C)C)cc12	test	0	0	0	0	0	0	-1	1	-1	0	0	0
COc1cc(C=C2CCCC(=Cc3ccc(O)c(OC)c3)C2=O)ccc1O	train	0	0	0	0	0	0	0	-1	0	0	0	0
CNC(=O)NC(O)C(Cl)(Cl)Cl	train	0	0	0	0	0	0	0	-1	0	0	0	0
CCNC(=O)C1CC(C)CCC1C(C)C	train	0	0	0	0	1	0	0	0	0	0	0	0
CCc1ccc(O)c(OC)c1	train	0	0	0	-1	0	0	0	0	0	0	0	0
CCCCCCC/C=C/C=O	train	0	-1	-1	1	-1	-1	-1	1	-1	-1	-1	-1
CC/C=C\CC/C=C/C(OCC)OCC	train	0	0	0	0	0	0	0	0	0	0	0	0
CS(=O)(=O)c1ccc(C(=O)C2C(=O)CCCC2=O)c(Cl)c1COCC(F)(F)F	test	0	0	0	0	0	0	0	0	0	0	0	0
c1ccc(CN(Cc2ccccc2)Cc2ccccc2)cc1	train	0	0	0	0	0	0	0	0	0	0	-1	0
C[C@@H](O)C(=O)O	test	0	0	1	0	1	-1	0	0	0	0	-1	0
OC[C@H]1O[C@@H]2O[C@@H]3[C@@H](CO)O[C@H](O[C@@H]4[C@@H](CO)O[C@H](O[C@@H]5[C@@H](CO)O[C@H](O[C@@H]6[C@@H](CO)O[C@H](O[C@@H]7[C@@H](CO)O[C@H](O[C@@H]8[C@@H](CO)O[C@H](O[C@@H]9[C@@H](CO)O[C@H](O[C@H]1[C@H](O)[C@H]2O)[C@H](O)[C@H]9O)[C@H](O)[C@H]8O)[C@H](O)[C@H]7O)[C@H](O)[C@H]6O)[C@H](O)[C@H]5O)[C@H](O)[C@H]4O)[C@H](O)[C@H]3O	train	1	1	0	-1	1	1	0	-1	0	-1	0	0
CC1=CC[C@@]23CC1C(C)(C)[C@@H]2CC[C@H]3C	train	0	0	0	0	0	0	0	-1	0	-1	0	0
O=C(OCCCCCOC(=O)c1ccccc1)c1ccccc1	train	0	-1	0	-1	0	-1	-1	-1	0	-1	-1	1
CCCCOCCOCCSC#N	train	0	0	0	-1	0	0	-1	-1	0	1	-1	0
O=C(N[C@H]1CN2CCC1CC2)c1ccc2c(c1)OCCO2	val	0	0	0	0	0	0	0	0	0	0	-1	0
Nc1nc(Cl)nc2c1ncn2[C@H]1C[C@H](O)[C@@H](CO)O1	val	0	0	-1	-1	1	1	0	-1	0	0	0	0
CC[C@H]1OC(=O)[C@H](C)[C@@H](O[C@H]2C[C@@](C)(OC)[C@@H](O)[C@H](C)O2)C(C)[C@@H](O[C@@H]2O[C@H](C)C[C@H](N(C)C)[C@H]2O)[C@](C)(OC)C[C@@H](C)C(=O)[C@H](C)[C@@H](O)[C@]1(C)O	test	0	0	0	0	0	0	0	0	0	0	0	0
COc1cc(N)c(Cl)cc1C(=O)NC1CCN(CCCOc2ccc(F)cc2)CC1OC	train	0	0	0	0	0	0	0	0	0	0	0	0
CCn1nc(C(=O)O)c(=O)c2cc3c(cc21)OCO3	train	0	-1	0	-1	0	0	-1	-1	0	0	-1	0
C(=C/c1ccccc1)\CN1CCN(C(c2ccccc2)c2ccccc2)CC1	train	0	0	0	0	1	0	0	0	0	0	0	0
BrCCCBr	train	0	0	1	1	-1	0	0	1	0	-1	-1	0
COc1ccc(C(Cl)=C(c2ccc(OC)cc2)c2ccc(OC)cc2)cc1	train	0	0	0	0	0	0	0	0	0	0	0	0
Cc1cc(C)nc(NS(=O)(=O)c2ccc(N)cc2)n1	train	-1	-1	-1	-1	-1	-1	-1	0	-1	0	-1	-1
O=S(=O)([O-])[O-].[Na+].[Na+]	train	0	0	1	0	-1	0	0	0	0	0	0	0
Cc1noc(NS(=O)(=O)c2ccc(N)cc2)c1C	test	0	0	0	0	0	0	0	0	0	0	-1	0
COc1cc([C@H]2Oc3cc([C@H]4Oc5cc(O)cc(O)c5C(=O)[C@@H]4O)ccc3O[C@@H]2CO)ccc1O	train	0	0	0	0	0	0	0	0	0	0	0	0
O=S1(=O)CC=CC1	test	0	0	0	0	0	0	0	1	0	0	-1	0
CCCCC1(COC(=O)CCC(=O)O)C(=O)N(c2ccccc2)N(c2ccccc2)C1=O	train	0	0	0	0	0	0	0	-1	0	-1	0	0
CNCCO	test	0	0	0	0	-1	0	0	1	0	0	0	0
NS(=O)(=O)c1cc(Cl)c(Cl)c(S(N)(=O)=O)c1	train	0	0	0	0	0	0	0	0	0	0	0	0
C=CCc1ccc(OC)c(OC)c1	train	-1	-1	-1	-1	-1	-1	-1	0	-1	0	-1	-1
CCN(CC)CCOC(=O)C1(C2CCCCC2)CCCCC1	test	0	0	0	0	0	0	0	0	0	0	-1	0
CCOC(C)(C)C	test	0	0	0	0	0	0	0	0	0	0	0	0
COC=O	train	0	0	0	0	0	0	0	0	0	0	-1	0
CNC(=O)C[C@@H](N)C(=O)N[C@@H](C(=O)N[C@@H]1C(=O)N2[C@@H](C(=O)O)C(C)(C)S[C@H]12)c1ccc(O)cc1	train	0	0	0	0	0	0	0	1	0	0	-1	0
CC1=C(/C=C/C(C)=C/C=C/C(C)=C/C(=O)Oc2c(C)c(C)c3c(c2C)CC[C@@](C)(CCC[C@H](C)CCC[C@H](C)CCCC(C)C)O3)C(C)(C)CCC1	test	0	0	0	0	0	0	0	0	0	0	0	0
CC[C@H](C)[C@H](NC(=O)[C@H](Cc1ccccc1)NC(=O)[C@H](C)NC(=O)[C@H](CC(=O)O)NC(=O)[C@H](CCCCN)NC(=O)[C@H](CO)NC(=O)[C@@H]1CCCN1C(=O)[C@@H]1CCC(=O)N1)C(=O)NCC(=O)N[C@@H](CC(C)C)C(=O)N[C@@H](CCSC)C(N)=O	train	0	0	0	0	0	0	0	0	0	0	0	0
CC(CC=O)CCCC(C)(C)O	train	0	0	0	0	0	0	0	0	0	0	0	0
CCCCCCCCO[C@@H]1O[C@H](CO)[C@@H](O)[C@H](O)[C@H]1O	train	0	0	0	0	0	0	1	0	0	0	0	0
COc1ccccc1N1CCN(CCCC(=O)c2ccc(F)cc2)CC1	train	0	0	0	0	0	0	0	-1	0	-1	-1	0
Cc1cc(-c2ccccc2)nnc1NCCN1CCOCC1	train	0	0	0	0	0	0	0	-1	0	-1	0	0
CC(=O)Nc1ccc(OC(=O)c2ccccc2O)cc1	train	0	0	0	0	0	0	0	0	0	0	0	0
CC(=O)Oc1ccc2c(c1)CC[C@@H]1[C@@H]2CC[C@]2(C)[C@@H](O)CC[C@@H]12	train	0	-1	-1	-1	-1	-1	-1	-1	-1	-1	1	-1
CC(C)COC(=O)CCCCC(=O)OCC(C)C	train	0	-1	-1	1	-1	-1	-1	1	0	-1	1	-1
O=c1sc2ccccc2c(O)c1C1CC(c2ccc(-c3ccc(Br)cc3)cc2)Cc2ccccc21	train	0	0	0	0	-1	0	0	0	0	0	0	0
CCN(O)CC	train	0	-1	0	-1	1	-1	1	-1	0	-1	-1	1
O=C1CN=C(c2ccccc2)c2cc(Cl)ccc2N1	test	0	0	0	-1	-1	0	0	0	0	-1	-1	-1
Cc1ccc2c(Cl)cc(Cl)c(O)c2n1	test	0	-1	-1	-1	-1	-1	-1	-1	0	1	1	1
CN(C(=O)C(Cl)Cl)c1ccc(OC(=O)c2ccco2)cc1	train	1	1	-1	-1	-1	0	0	-1	-1	-1	0	0
CCCCCc1cc(O)c2c(c1)OC(C)(C)c1ccc(C)cc1-2	train	0	0	0	0	0	0	0	-1	0	-1	0	0
COC(=O)CCc1ccc(OCC(O)CNC(C)C)cc1	train	1	1	0	0	1	1	0	-1	0	-1	-1	1
C=CC(=O)NC(C)C	train	0	0	0	0	-1	0	0	0	0	0	0	0
O=C(Nc1ccccc1SSc1ccccc1NC(=O)c1ccccc1)c1ccccc1	test	0	0	-1	0	0	0	0	-1	0	0	-1	0
O=C1c2ccccc2C(=O)C1C(=O)C(c1ccccc1)c1ccccc1	test	0	0	0	-1	0	0	0	0	0	0	-1	1
CCC(=O)OCC(=O)[C@@]1(OC(=O)CC)[C@H](C)C[C@H]2[C@H]3[C@H]([C@@H](O)C[C@@]21C)[C@@]1(C)C=CC(=O)C=C1C[C@H]3Cl	train	1	-1	1	-1	1	-1	0	-1	1	0	-1	0
CC(C)c1cccc(C(C)C)c1O	train	0	0	0	-1	0	0	0	0	0	0	1	0
CNC(C)CC1CCCCC1	test	0	0	0	0	0	0	0	-1	0	-1	0	0
Cc1c(C(C)C)c(=O)n(-c2ccccc2)n1C	val	0	0	0	0	-1	-1	0	0	0	0	0	0
[O-][Cl+3]([O-])([O-])[O-]	train	1	0	0	0	-1	1	0	-1	0	-1	0	0
CCN(C)N=O	train	0	0	0	-1	0	0	0	0	0	0	-1	0
CCCCCO	val	0	0	0	0	0	0	0	0	0	0	0	0
O=NN(c1ccccc1)c1ccccc1	test	0	0	0	0	0	0	0	0	0	0	0	0
O=Nc1ccc(Nc2ccccc2)cc1	train	0	0	0	0	0	0	0	-1	0	-1	0	0
CCCN(CCC)N=O	train	0	-1	1	-1	1	-1	-1	-1	0	-1	-1	-1
O=NN1CCCCCCC1	test	0	0	0	0	0	0	-1	-1	-1	-1	-1	1
COc1cc(OC)c(OC)cc1C=O	train	0	0	0	0	0	0	0	-1	0	-1	0	0
C=C(C)C(=O)OC(C)C	test	-1	-1	-1	-1	-1	-1	-1	1	-1	0	-1	-1
CC1CCN(CCCC(=O)c2ccc(F)cc2)CC1	train	0	0	0	0	1	1	0	-1	0	-1	0	0
CC(=O)CC(=O)OC(C)(C)C	train	0	0	1	-1	1	0	0	-1	1	-1	0	0
OCCSSCCO	val	0	0	1	0	0	0	0	-1	0	-1	0	0
Cc1ccc(C(N)=O)cc1N	val	0	0	0	0	0	0	0	-1	0	-1	0	0
ClCCCCCCCl	test	0	0	1	0	1	1	0	-1	0	-1	-1	0
CN1C(=O)CC(C)(c2ccccc2)C1=O	test	1	1	-1	-1	0	0	0	-1	0	-1	1	0
CO[C@H]1[C@@H](O)C[C@H](O[C@H]2[C@@H](O)C[C@H](O[C@H]3[C@@H](O)C[C@H](O[C@H]4CC[C@]5(C)[C@H]6C[C@@H](O)[C@]7(C)[C@@H](C8=CC(=O)OC8)CC[C@]7(O)[C@@H]6CC[C@@H]5C4)O[C@@H]3C)O[C@@H]2C)O[C@@H]1C	train	0	0	0	0	0	0	-1	0	0	0	0	0
C[C@](N)(Cc1ccc(O)c(O)c1)C(=O)O	train	0	0	0	-1	-1	0	-1	0	0	0	-1	0
CCC(C)Nc1c([N+](=O)[O-])cc(C(C)(C)C)cc1[N+](=O)[O-]	train	0	0	0	0	0	0	0	0	0	0	0	0
C[C@H]1CCC[C@@H](C)N1CCCC(O)(c1ccccc1)c1ccccn1	train	0	0	0	0	0	0	0	0	0	0	0	0
CN1CCN(C2=Nc3ccccc3Oc3ccc(Cl)cc32)CC1.O=C(O)CCC(=O)O	train	0	0	-1	-1	-1	0	-1	-1	-1	0	-1	1
Nc1ccc2cc(S(=O)(=O)O)ccc2c1	test	0	0	0	0	0	0	0	0	0	0	0	0
c1ccc2c(c1)cc1ccc3cccc4ccc2c1c34	train	1	1	-1	0	1	1	0	-1	0	0	0	0
Nc1ccc(-c2ccc(N)cc2)cc1	train	0	0	0	0	0	0	0	0	0	0	0	0
N#CC(CCc1ccc(Cl)cc1)(Cn1cncn1)c1ccccc1	train	0	0	0	0	0	0	0	1	0	-1	0	-1
c1ccccc1	train	0	-1	0	-1	-1	0	1	1	-1	-1	1	-1
O=Cc1ccccc1	test	0	0	-1	-1	-1	-1	-1	-1	-1	-1	-1	1
C=CCCC	test	0	0	0	0	-1	0	0	0	0	0	0	0
CCOC(=O)CP(=O)(OCC)OCC	test	0	-1	1	-1	1	1	-1	-1	0	-1	-1	0
CC(C)(c1ccccc1)c1ccccc1	train	1	1	0	-1	-1	0	0	0	0	0	0	0
O=C(O)COCC(=O)O	val	0	0	0	0	0	0	0	0	0	-1	0	0
Clc1ccc(C(Cl)(Cl)Cl)cc1Cl	train	0	0	0	0	0	0	0	0	0	0	0	0
CCCCC	train	0	0	0	0	-1	0	0	-1	0	-1	0	0
N#CC(C#N)=C(C#N)C#N	train	0	0	0	0	0	0	0	0	0	0	0	0
C1CCC2=NCCCN2CC1	train	0	-1	-1	-1	1	1	0	1	0	0	-1	0
O=C(O)c1c2ccccc2cc2ccccc12	test	0	0	0	0	0	0	0	0	0	0	0	0
O=C(CBr)c1ccccc1	val	-1	-1	-1	-1	-1	-1	-1	0	-1	0	-1	-1
C[N+](C)(C)CC(=O)[O-]	train	0	0	0	0	1	0	0	-1	0	-1	0	0
Nc1nc(Cl)cc(Cl)n1	train	0	0	0	-1	-1	0	-1	1	0	0	-1	0
COc1ccc(C=O)cc1O	val	0	0	0	0	0	0	0	0	0	0	0	0
CCN(CC)CCNC(=O)c1ccc(N)cc1	train	0	0	0	0	0	0	0	0	0	0	0	0
O=c1[nH][nH]c2ccccc12	val	0	0	0	0	0	0	0	0	0	0	0	0
CC1(C)C(=O)N(Cl)C(=O)N1Br	train	0	0	0	0	-1	0	0	0	0	0	0	0
CN(CCOc1ccc(CC2SC(=O)NC2=O)cc1)c1ccccn1	train	0	0	0	0	0	0	0	-1	0	0	0	0
CNC(=O)N(c1ccccc1)c1ccccc1	train	0	0	0	0	0	0	0	0	0	0	0	0
CN(CCO)CCO	test	0	0	0	0	0	0	1	-1	0	0	0	0
CC1CCCC1	test	0	0	0	0	0	0	0	0	0	0	0	0
C=CC(=O)NCNC(=O)C=C	train	1	0	0	-1	0	-1	0	1	0	0	0	0
N#CSCSC#N	train	1	0	0	-1	-1	0	0	0	0	0	0	0
Nc1ccccc1-c1ccccc1	train	0	0	0	0	0	0	0	0	0	0	0	0
Cc1ccc(C(=O)c2ccccc2)cc1	train	0	0	0	0	1	1	-1	1	0	0	1	-1
CC(C)(C)c1cc(C(C)(C)C)c(O)c(C(C)(C)C)c1	test	1	0	-1	-1	0	0	0	0	1	0	0	0
CS(=O)(=O)c1ccc(C2=C(c3ccccc3)C(=O)OC2)cc1	val	0	0	0	0	0	0	0	0	0	0	0	0
CCCCS	train	0	0	0	0	0	0	-1	0	0	0	-1	0
Brc1c(NC2=NCCN2)ccc2nccnc12	train	0	0	0	0	0	0	0	0	0	0	0	0
C[C@]12C=CC3=C4CCC(=O)C=C4CC[C@H]3[C@@H]1CC[C@@H]2O	test	0	-1	0	-1	-1	0	0	-1	1	0	-1	-1
Cc1ccc(C(C)(C)c2ccc(C)cc2)cc1	train	0	0	-1	-1	-1	0	1	1	0	0	0	0
COc1ccc(C(=O)c2ccc(C)cc2)c(O)c1	train	0	0	0	-1	0	0	0	1	0	0	0	0
CCCCCCOC(=O)c1cccnc1	train	0	0	0	0	-1	0	0	1	0	0	0	0
COc1ccc(-c2noc(CC(=O)O)c2-c2ccc(OC)cc2)cc1	train	0	0	0	0	0	0	0	0	0	0	-1	0
CCCC(C)(COC(N)=O)COC(=O)NC1CC1	train	0	-1	0	-1	-1	0	-1	-1	0	0	0	1
CN1C(=O)CN2CCc3ccccc3C2c2cc(Cl)ccc21	val	0	0	0	0	0	0	0	0	0	0	0	0
CCCCNC(=O)NS(=O)(=O)c1ccc(C)cc1	train	1	1	0	-1	-1	0	0	-1	0	-1	0	0
CCCCCC[C@@H](O)C/C=C\CCCCCCCC(=O)OCC(O)CO	train	0	0	0	0	0	0	0	0	0	0	0	0
CCCCCCCC(=O)OCC(O)CO	train	0	0	0	-1	1	0	0	-1	0	0	0	-1
CCCCCCCCCCCCCC(=O)OCC(O)CO	train	0	0	0	0	0	0	0	0	0	0	0	0
Cc1ccc(S(=O)(=O)NC(=O)NN2CCCCCC2)cc1	train	0	0	0	0	0	0	0	0	0	0	0	0
C=CCN(CC=C)C(=O)C(Cl)Cl	test	0	0	0	0	0	0	0	0	0	0	0	0
CCCCCCCCCCCCCCCCO	train	-1	0	0	0	0	0	0	0	0	0	0	0
C=CCc1ccc(OC)cc1	train	0	0	0	0	0	0	-1	0	0	0	-1	0
C=CC(=O)OC	train	0	0	0	-1	-1	0	0	0	0	0	0	0
O=C1c2cccc(O)c2C(=O)c2c(O)cc(CO)cc21	train	0	0	0	0	0	0	0	0	0	0	0	-1
C1CSCCS1	train	0	0	0	0	0	0	0	0	0	0	0	0
CN(C)C(=O)C(c1ccccc1)c1ccccc1	test	0	0	0	0	0	0	0	0	0	0	-1	0
OC[C@H]1O[C@@H]2O[C@@H]3[C@@H](CO)O[C@H](O[C@@H]4[C@@H](CO)O[C@H](O[C@@H]5[C@@H](CO)O[C@H](O[C@@H]6[C@@H](CO)O[C@H](O[C@@H]7[C@@H](CO)O[C@H](O[C@H]1[C@H](O)[C@H]2O)[C@H](O)[C@H]7O)[C@H](O)[C@H]6O)[C@H](O)[C@H]5O)[C@H](O)[C@H]4O)[C@H](O)[C@H]3O	train	1	1	0	0	1	0	0	-1	0	0	0	0
CCCCCC[C@@H](O)C/C=C\CCCCCCCC(=O)OC	train	0	0	0	0	0	0	0	0	0	0	0	0
Nc1ncn([C@H]2C[C@H](O)[C@@H](CO)O2)c(=O)n1	train	0	0	1	0	0	0	0	0	0	0	0	0
COC(=O)c1ccc(NC(C)=O)cc1OC	train	0	0	0	-1	1	1	0	0	0	-1	1	0
COC(=O)c1cc(Cl)c(NC(C)=O)cc1OC	train	0	0	0	0	0	0	0	1	0	0	0	0
Nc1ccc([N+](=O)[O-])c(C(F)(F)F)c1	train	0	0	0	0	0	0	0	-1	0	-1	0	0
CCOC(=O)c1ccc(O)c(O)c1	test	0	0	0	0	0	0	0	-1	0	-1	0	0
OC1(c2ccc(Cl)cc2)CCNCC1	train	0	0	0	0	1	0	0	-1	1	-1	0	1
Clc1ccccc1N1CCNCC1	train	0	0	0	-1	-1	0	-1	-1	0	-1	1	1
O=C(c1ccco1)N1CCNCC1	train	0	0	0	0	-1	0	-1	-1	-1	0	0	0
CC(=O)c1ccc(O)c(C(N)=O)c1	test	0	0	0	0	0	0	0	0	0	0	0	0
CCCC(=O)Nc1ccc(O)c(C(C)=O)c1	train	0	0	-1	0	0	0	0	0	0	0	0	0
OC1(c2ccccc2)CCNCC1	test	0	0	0	0	1	-1	-1	0	1	0	-1	1
CC(=O)CC(=O)Nc1ccc(C)cc1C	train	0	0	0	0	0	0	0	0	0	0	0	0
COc1cc(Cl)c(OC)cc1N	train	0	0	0	0	0	0	0	0	0	0	0	0
CCOC(=O)c1ccccc1C	train	0	0	0	0	0	0	0	0	0	0	0	0
C[Si](C)(C)O[Si](C)(C)O[Si](C)(C)C	test	0	0	1	-1	-1	0	-1	-1	0	0	0	0
CCCCCCCCOC(=O)c1cc(O)c(O)c(O)c1	train	0	0	0	0	0	0	0	0	0	0	0	0
CC[Sn](Br)(CC)CC	train	0	0	0	0	0	0	0	0	0	0	0	0
C=CC(=O)OCCOc1ccccc1	val	0	0	0	0	0	0	-1	-1	0	-1	1	-1
Cc1cc(C)c(N)c(Cl)c1	train	0	0	0	0	0	0	-1	0	0	0	0	0
CCC(C)(C)C1CCC(O)CC1	train	-1	-1	-1	-1	-1	-1	-1	0	-1	0	-1	-1
CCCOC(=O)c1ccccc1	train	-1	-1	-1	-1	-1	-1	-1	-1	-1	0	-1	-1
CCC(CO)(CO)COCC(CC)(CO)CO	train	0	0	0	0	0	0	0	1	0	0	0	1
N=C1NC(=N)c2ccccc21	val	0	0	1	-1	-1	0	0	-1	0	-1	-1	-1
C=C(C)C(=O)OCCCCOC(=O)C(=C)C	test	0	0	-1	0	-1	0	-1	1	0	0	-1	0
CCCCCCCCCCCC(=O)N(CC)CC	val	-1	-1	-1	-1	-1	-1	-1	0	-1	0	-1	-1
N#CCCOCCOCCC#N	train	0	0	0	0	0	0	0	0	0	0	0	0
C=CC(=O)OCCCCCCCCCC	train	0	0	0	0	0	0	0	-1	0	-1	0	0
Cc1ccc(N(CCO)CCO)cc1	train	0	0	0	1	0	0	0	-1	0	0	0	-1
CN(C)CCN(C)CCO	train	0	0	0	0	0	0	0	0	0	0	0	0
C(COCC1CO1)OCC1CO1	train	0	0	0	0	0	0	0	-1	0	-1	0	0
CCC(=O)Nc1cccc(N)c1	train	0	0	0	-1	-1	0	0	0	0	0	0	0
S=C(Nc1ccccc1)Nc1ccccc1	train	0	0	0	0	0	0	0	0	0	0	0	0
O=C(N[C@H]1N=C(c2ccccc2F)c2cccc3c2N(CC3)C1=O)c1cc2ccccc2[nH]1	val	0	0	0	0	0	0	0	0	0	0	0	0
CCOC(=O)Cc1cccc(-c2cc(CCCCCCc3ccc(O[C@H]4O[C@H](COC(C)=O)[C@@H](OC(C)=O)[C@H](OC(C)=O)[C@@H]4OC(C)=O)c(-c4cccc(CC(=O)OCC)c4)c3)ccc2O[C@H]2O[C@H](COC(C)=O)[C@@H](OC(C)=O)[C@H](OC(C)=O)[C@@H]2OC(C)=O)c1	train	0	-1	0	-1	1	1	-1	-1	0	0	-1	1
O=C(N[C@@H]1N=C(c2ccccc2F)c2cccc3c2N(CC3)C1=O)c1cc2ccccc2[nH]1	train	0	0	0	-1	0	0	-1	0	0	0	0	0
CCC(C(=O)NC(=O)NC(C)=O)c1ccccc1	test	0	0	0	-1	-1	-1	-1	-1	0	1	-1	-1
O=C(O)CNC(=O)CNC(=O)CNC(=O)CSC(=O)c1ccccc1	train	0	0	1	0	0	0	0	-1	0	0	0	0
Nc1ccn(C2CO[C@H](CO)O2)c(=O)n1	test	0	0	0	0	0	0	-1	-1	0	0	0	0
CCN1CCN(c2cc(-c3ccc(F)cc3)c3c(n2)CCCCCC3)CC1	train	0	0	0	0	-1	0	0	0	0	0	0	0
CC[C@]1(O)C[C@@H]2CN(CCc3c([nH]c4ccccc34)[C@@](C(=O)OC)(c3cc4c(cc3OC)N(C)[C@H]3[C@@](O)(C(=O)OC)[C@H](OC(C)=O)[C@]5(CC)C=CCN6CC[C@]43[C@@H]65)C2)C1	test	0	0	-1	-1	0	0	-1	0	-1	1	-1	-1
OC(CCN1CCCCC1)(c1ccccc1)C1CC2C=CC1C2	train	0	0	1	1	1	1	0	-1	0	1	1	-1
CCOP(=O)(OCC)OCC	train	0	0	0	-1	0	0	0	0	0	0	0	0
Nc1ccc(F)cc1	train	0	0	0	0	0	0	-1	-1	0	-1	-1	0
Oc1ccc(Cl)cc1Sc1cc(Cl)ccc1O	test	0	0	-1	0	1	0	0	-1	0	-1	0	0
CCC(C)n1c(=O)[nH]c(C)c(Br)c1=O	train	0	-1	0	0	0	0	-1	-1	0	0	-1	0
CCOc1cc(OCC)c(C(C)=O)cc1OCC	test	0	0	-1	-1	0	0	-1	0	0	0	1	0
CC(=O)OCCOCCOCCOC(C)=O	train	0	0	-1	0	1	0	0	-1	0	0	-1	0
OCCC(F)(F)C(F)(F)C(F)(F)C(F)(F)C(F)(F)C(F)(F)C(F)(F)C(F)(F)F	train	0	0	1	0	1	1	0	-1	-1	0	1	0
Cn1cnc2c1c(=O)[nH]c(=O)n2C	train	0	-1	0	-1	-1	-1	-1	-1	0	-1	1	1
CCN(CC)c1ccc2c(C)cc(=O)oc2c1	val	0	0	0	-1	-1	-1	-1	1	-1	-1	-1	-1
CCN(CC)c1cccc(O)c1	train	0	0	0	0	0	0	0	0	0	0	0	0
NC(=S)Nc1ccccc1	val	0	0	0	0	0	0	0	0	0	1	0	0
CNP(=O)(OC)Oc1ccc(C(C)(C)C)cc1Cl	train	0	0	0	0	0	0	0	0	0	0	0	0
CC(=O)NNc1ccccc1	val	0	0	1	0	-1	0	0	-1	1	0	1	-1
CC(=O)C1C(=O)C=C(C)OC1=O	train	0	0	0	0	0	0	-1	-1	0	-1	-1	0
Nc1ccc(Nc2ccccc2)cc1	train	0	0	0	0	0	0	0	0	0	0	-1	0
C/C=C(C(=C/C)/c1ccc(O)cc1)\c1ccc(O)cc1	train	0	0	-1	0	0	0	0	0	0	0	0	0
NNCCO	val	0	0	0	0	0	0	0	0	0	0	0	0
Cc1ncc(C[n+]2csc(CCO)c2C)c(N)n1	val	1	1	-1	-1	0	0	0	0	0	0	0	0
CCOc1ccc(NC(=O)CC(C)O)cc1	train	0	0	0	-1	0	0	0	0	0	-1	1	-1
CCOP(=S)(OCC)SCSCC	train	0	0	0	0	0	0	0	-1	0	-1	0	0
C=CC(=O)OCCN(C)C	train	0	0	0	0	0	0	0	-1	0	0	0	0
Nc1ccc2cc3ccccc3cc2c1	train	0	0	-1	0	1	-1	0	0	0	0	0	0
CCCCC1C(=O)N(c2ccccc2)N(c2ccc(O)cc2)C1=O	train	0	0	1	0	0	0	1	1	0	0	1	0
CCOCC(C)O	train	0	0	0	0	0	0	0	0	0	0	0	0
CCCCC(CC)CN1CN(CC(CC)CCCC)CC(C)(N)C1	train	0	0	0	-1	0	-1	0	-1	0	-1	-1	0
CN(C)CCCN	test	0	0	0	0	0	0	0	0	0	0	0	0
O=C1CCCc2ccccc21	train	0	0	0	0	0	0	0	0	0	0	0	0
OC1CCCc2ccccc21	train	0	0	0	0	1	0	0	-1	0	-1	0	0
c1ccc(N=NNc2ccccc2)cc1	train	0	0	0	0	0	0	0	0	0	0	-1	0
O=C(O)C1(C(=O)Nc2ccc(Cl)cc2Cl)CC1	train	0	0	0	0	0	0	0	-1	0	-1	0	0
COC(C)OC	val	0	0	1	1	0	0	0	0	0	0	0	0
CCc1ccc(C(c2ccc(CC)cc2)C(Cl)Cl)cc1	train	0	0	-1	-1	1	0	-1	1	1	0	1	1
CC(O)c1ccccc1	train	0	0	1	0	0	0	0	0	0	0	0	0
Clc1cccc(-c2cc(Cl)cc(Cl)c2)c1	train	0	0	-1	0	0	0	0	-1	0	0	0	0
Clc1ccccc1-c1nnc(-c2ccccc2Cl)nn1	train	0	0	0	0	0	0	0	0	0	0	-1	0
CCOc1ccc(NC(N)=O)cc1	val	0	0	1	0	0	0	0	-1	0	0	1	0
CCOc1ccccc1C(N)=O	train	0	0	0	0	0	0	0	0	0	0	0	0
CCOc1ccc2c(c1)C(C)=CC(C)(C)N2	train	0	0	0	0	1	0	0	1	0	0	0	0
C=CC(=O)OCC	val	0	0	0	0	1	1	0	-1	0	0	1	0
CN1CCCC1=O	train	0	0	-1	0	0	0	0	0	0	0	0	0
CNc1ncnc2[nH]cnc12	train	1	1	0	-1	1	1	0	-1	0	-1	-1	0
CCOC(=O)C(C)Oc1ccc(Oc2cnc3cc(Cl)ccc3n2)cc1	train	0	0	0	0	0	0	0	0	0	0	0	0
COP(=S)(OC)Oc1ccc([N+](=O)[O-])cc1	train	0	0	0	-1	1	0	0	-1	0	0	0	0
COc1cc(N)ccc1C	train	0	0	0	-1	0	0	0	1	0	0	0	0
CC(=O)c1ccccc1	train	0	0	0	-1	-1	0	0	0	0	0	0	0
Oc1ccc(Cl)cc1Cc1cc(Cl)ccc1O	test	0	0	0	0	0	0	0	-1	0	-1	-1	0
Nc1ccc([N+](=O)[O-])cc1[N+](=O)[O-]	train	0	1	-1	-1	0	-1	1	1	0	1	-1	1
CC(C)N(CCO)C(C)C	val	0	0	0	0	-1	-1	0	0	0	0	-1	1
CCC(C)=NO	test	0	0	1	1	-1	0	-1	1	0	-1	0	0
CCC(=O)CC	test	0	-1	0	-1	-1	-1	-1	1	1	1	0	1
OC[C@H]1OC(O)[C@H](O)[C@@H](O)[C@H]1O	train	0	0	0	0	0	0	0	0	0	0	0	0
CCCCc1ccc(C(=O)O)nc1	train	0	0	0	0	0	0	0	0	0	0	0	0
C/C(=C(/CCO)SSCC1CCCO1)N(C=O)Cc1cnc(C)nc1N	train	0	0	0	-1	0	0	0	0	0	0	0	0
CCCC(C)CC	train	0	0	0	0	0	0	0	0	0	0	0	0
O=C(Cl)c1cc(Cl)cc(Cl)c1	train	0	0	1	0	-1	0	0	0	0	0	0	-1
COC(=O)c1cccc(Cl)c1	train	1	1	0	-1	-1	0	0	0	0	0	0	0
C=C(C)C(=O)OCCN(C)C	train	0	0	0	0	0	0	0	0	0	0	-1	0
CC1(C)CC(N)CC(C)(CN)C1	val	0	0	0	0	0	0	0	0	0	0	0	0
CCCOCCO	train	0	0	0	0	1	0	0	0	0	0	-1	0
COC(=O)CCS	train	0	0	0	0	0	0	0	0	0	0	0	0
CCCCOC(=O)[C@@H](C)Oc1ccc(Oc2ccc(C(F)(F)F)cn2)cc1	val	0	0	0	0	0	0	0	-1	0	0	0	0
CC(C)NCC(O)COc1ccccc1-n1cccc1	train	0	-1	1	0	1	0	0	0	0	-1	-1	1
OC[C@H]1O[C@@H](n2cnc3c(S)ncnc32)[C@H](O)[C@@H]1O	train	0	0	0	0	0	0	0	0	0	0	0	0
CC1(C)CO[C@@H](CC(=O)O)CN1	val	0	0	0	0	0	0	0	0	0	0	0	0
NC(=O)c1ncn([C@@H]2O[C@H](CO)[C@@H](O)[C@H]2O)c1N	train	0	0	0	0	-1	0	0	-1	0	-1	0	0
CC[C@H](NC(C)C)[C@H](O)c1ccc(O)c2[nH]c(=O)ccc12	test	0	0	0	0	0	0	0	0	0	0	0	0
CCCCCCC1(C)CCC(=O)O1	train	0	0	0	0	0	0	0	0	0	0	0	0
OC[C@H]1OC(S[Au])[C@H](O)[C@@H](O)[C@@H]1O	test	0	0	0	0	0	0	0	0	0	0	0	0
CCCCCCC#CC(=O)OC	train	0	0	0	0	0	0	0	1	0	0	0	0
CCCCCC/C=C/C(=O)OC	train	0	0	0	0	0	0	0	0	0	0	0	0
CCCCCCCC(=O)OCCCCCC	train	1	0	1	-1	1	0	0	-1	1	0	-1	0
CCCCCCCC/C=C\CCCCCCCC(=O)OCC	test	0	0	0	0	0	0	0	0	0	0	0	0
C/C=C/C=C/CO	test	0	0	0	0	0	0	0	0	0	0	0	0
CCN(CC)CC1CCCCN1CC(=O)N1c2ccccc2C(=O)Nc2cccnc21	train	0	0	0	0	0	0	0	-1	0	-1	-1	1
CC1(C)Oc2ccc(C#N)cc2[C@@H](N2CCCC2=O)[C@@H]1O	train	0	0	1	1	-1	0	-1	-1	0	0	1	0
O=C(O)CCCCCCC(=O)O	train	0	-1	-1	-1	-1	1	0	-1	1	-1	0	0
CCOC(=O)[C@]1(c2ccccc2)Oc2ccccc2[C@@H]1N	train	0	0	0	0	0	0	0	0	0	0	-1	0
CCCCCCCCCCCCCBr	train	0	0	0	0	0	0	0	-1	0	-1	0	0
Cc1ncsc1CCCl	test	0	0	0	0	0	0	0	-1	0	-1	0	0
CCN(CC)CCOc1ccc(C(=C(Cl)c2ccccc2)c2ccccc2)cc1	train	0	0	-1	-1	0	0	-1	0	0	0	-1	0
Clc1cccc(Cl)c1N=C1NCCN1	train	0	0	0	0	1	0	0	0	0	0	1	0
CC1CCCC(C)N1NC(=O)c1ccc(Cl)c(S(N)(=O)=O)c1	train	1	-1	1	-1	-1	0	0	-1	1	0	-1	0
Nc1ccc2ccccc2c1S(=O)(=O)O	test	0	0	0	0	0	0	0	0	0	0	0	0
O=[N+]([O-])c1ccc(Cl)cc1	train	0	0	0	0	0	0	0	0	0	0	0	0
CCCCOC(O)CC	train	0	-1	0	-1	1	1	-1	1	0	1	1	-1
CCOC(=O)C1=NOC(c2ccccc2)(c2ccccc2)C1	val	0	0	0	0	0	0	0	-1	0	0	0	0
O=C(Nc1ccc([N+](=O)[O-])cc1Cl)c1cc(Cl)ccc1O	train	1	0	0	-1	0	0	0	-1	0	-1	0	0
CC(C)(C)C(O)/C(=C\c1ccc(Cl)cc1Cl)n1cncn1	test	0	0	0	-1	-1	0	0	0	0	0	0	0
Cc1cc([N+](=O)[O-])ccc1N	train	0	0	0	0	0	0	0	0	0	0	0	0
Cc1c(N)cccc1[N+](=O)[O-]	train	0	0	0	0	0	0	0	-1	0	-1	0	0
CCOC(=O)C1(c2ccccc2)CCN(CCc2ccc(N)cc2)CC1	train	0	0	0	0	0	0	0	-1	0	-1	0	0
CCCCC(=O)O[C@]1(C(=O)CO)[C@H](C)C[C@H]2[C@@H]3CCC4=CC(=O)C=C[C@]4(C)[C@@]3(F)[C@@H](O)C[C@@]21C	train	0	0	0	0	0	0	0	0	0	-1	-1	0
CC(C)(CO)[C@@H](O)C(=O)NCCCO	train	0	0	0	-1	-1	0	0	0	0	0	0	0
CC(=O)OCC(=O)[C@@]1(O)[C@H](C)C[C@H]2[C@@H]3CCC4=CC(=O)C=C[C@]4(C)[C@@]3(F)[C@@H](O)C[C@@]21C	val	0	0	0	0	0	0	0	0	0	0	0	0
N[C@@H](Cc1ccc(Oc2cc(I)c(O)c(I)c2)c(I)c1)C(=O)O	train	0	0	0	0	-1	0	0	0	0	0	0	0
CC/C(=C(/CC)c1ccc(OP(=O)(O)O)cc1)c1ccc(OP(=O)(O)O)cc1	train	1	0	0	0	1	1	-1	-1	0	-1	0	1
COC(CNC(=O)c1ccccc1OCC(=O)O)C[Hg]O	val	0	0	0	-1	0	0	-1	-1	0	-1	-1	0
O=C(C=Cc1ccccc1)OCCCc1ccccc1	test	0	0	0	1	-1	0	-1	-1	0	-1	-1	1
CC1=C(C=O)C(C)(C)CCC1	val	0	0	0	0	0	0	0	-1	0	-1	0	0
CCCCCOC(=O)CCCC	train	0	0	1	0	0	0	0	0	0	0	-1	0
CCCc1ccccc1	train	0	0	0	0	0	0	0	-1	0	-1	0	1
CC(C)=CC(=O)O	train	0	0	0	-1	0	0	-1	-1	0	0	-1	0
CCCCCCCCC(=O)Cl	test	0	0	0	0	0	0	0	-1	0	-1	0	0
CN1CCCC1	test	0	0	0	0	0	0	0	0	0	0	-1	0
CC(=O)Nc1cc([As](=O)(O)O)ccc1O	train	0	0	0	0	0	0	0	0	0	0	0	0
OCc1ccccc1O	train	0	0	-1	-1	1	0	0	0	0	0	0	-1
CC=CC=CCOC(=O)C(C)C	train	1	1	-1	-1	0	-1	-1	-1	0	-1	1	0
Oc1c(Br)cc(Br)c2cccnc12	val	0	0	0	0	0	0	0	0	0	0	0	0
CNCCCN1c2ccccc2CCc2ccccc21	train	0	0	-1	0	0	0	0	1	0	0	0	0
CCC(C)OC(=O)N1CCCCC1CCO	train	0	0	0	0	0	0	0	0	0	0	0	0
Cc1ccc(NC(=O)c2ccc(CN3CCN(C)CC3)cc2)cc1Nc1nccc(-c2cccnc2)n1	train	0	0	0	-1	0	0	0	0	0	0	0	0
CCCCCC1CCC(=O)O1	train	-1	-1	-1	-1	-1	-1	-1	0	-1	0	-1	-1
CC/C=C\CCOC(C)OCC	test	0	0	0	0	0	0	0	-1	0	-1	0	0
CCCOc1ccc(C(=O)OCCN(CC)CC)cc1N	train	0	0	0	0	0	0	-1	-1	0	-1	0	0
COC(=O)C(Cl)C(=O)OC	train	0	-1	0	0	0	0	-1	-1	0	0	-1	-1
COC(=O)C1=C(C)NC(C)=C(C(=O)OCC(C)C)C1c1ccccc1[N+](=O)[O-]	train	-1	0	0	0	1	0	0	0	0	0	-1	0
CN1CCN(CCCN2c3ccccc3Sc3ccc(Cl)cc32)CC1	train	-1	0	0	-1	0	-1	0	-1	0	-1	-1	0
CC(C)(C)c1ccc(O)c(O)c1	train	0	0	0	0	0	0	0	0	0	0	0	0
CC(C)(C)N	train	0	0	0	0	0	0	0	0	0	0	0	0
CCCCOC(=O)c1ccccc1N	train	0	0	0	0	0	0	0	0	0	0	0	-1
O=C1CCCCCCCCCCCN1	train	0	0	0	0	0	0	0	-1	0	-1	0	0
c1ccc(B(c2ccccc2)c2ccccc2)cc1	test	0	0	0	0	0	0	0	-1	0	-1	-1	0
Cc1cccc(C(=O)O)c1O	train	0	0	0	0	0	0	0	-1	0	0	0	0
CC(C)(C)c1ccc(C=O)cc1	train	0	0	0	0	-1	0	0	-1	0	-1	1	0
CC(=O)OCC(=O)[C@@]1(O)CC[C@H]2[C@@H]3CCC4=CC(=O)C=C[C@]4(C)[C@H]3[C@@H](O)C[C@@]21C	train	0	0	-1	0	-1	0	0	0	0	0	0	0
CC(C)(C)CC(=O)OCC(=O)[C@@]1(O)CC[C@H]2[C@@H]3CCC4=CC(=O)C=C[C@]4(C)[C@H]3[C@@H](O)C[C@@]21C	train	0	0	0	0	0	0	0	0	0	0	0	0
O=C1c2c(O)cccc2Cc2cccc(O)c21	train	0	0	0	0	0	0	0	-1	0	0	-1	0
COc1ccc(N)cc1	train	0	0	-1	0	0	0	0	-1	0	-1	0	-1
CC(C)c1cccc(C(C)C)c1N	test	0	0	0	-1	-1	0	-1	1	0	-1	1	-1
O=C(O)c1cc(C(=O)O)c(C(=O)O)cc1C(=O)O	train	0	0	0	1	-1	-1	0	1	-1	0	-1	-1
Nc1ccc(S(=O)(=O)O)c(N)c1	train	0	0	0	0	0	0	0	0	0	0	0	0
O=C(O)C1CCCN1	train	0	-1	1	0	0	-1	-1	-1	1	-1	1	1
C=CCCCCCCCCC=O	train	-1	1	0	-1	0	0	0	-1	0	-1	0	0
CCO[Si](OCC)(OCC)c1ccccc1	test	0	0	0	0	0	0	0	0	0	0	-1	0
C=CCOc1nc(OCC=C)nc(OCC=C)n1	train	0	0	-1	1	0	0	0	-1	0	-1	-1	-1
NCCOS(=O)(=O)O	train	0	0	0	0	0	0	0	0	0	0	0	0
COc1cc2nc(N3CCN(C(=O)C4COc5ccccc5O4)CC3)nc(N)c2cc1OC	train	0	0	0	0	0	0	0	-1	0	-1	0	0
C=C1c2c(Cl)ccc(O)c2C(=O)C2=C(O)[C@]3(O)C(=O)C(C(N)=O)=C(O)[C@@H](N(C)C)[C@@H]3[C@@H](O)[C@H]12.O=C(O)c1cc(S(=O)(=O)O)ccc1O	test	0	0	0	0	0	0	0	-1	0	-1	0	0
NC(CO)(CO)CO.O=C(c1ccccc1)c1ccc2n1CC[C@H]2C(=O)O	test	0	0	0	0	0	0	0	-1	0	-1	0	0
CC(C)OC(=O)COc1ccc(Cl)cc1Cl	val	0	0	0	1	-1	0	0	0	0	0	1	0
CCCCC(CC)COC(=O)COc1ccc(Cl)cc1Cl	train	0	0	0	0	-1	0	-1	0	0	0	-1	0
O=S(=O)(Oc1ccc(Cl)cc1Cl)c1ccccc1	train	0	0	0	0	1	1	0	0	0	0	0	0
CN(C)C(=O)Nc1ccc(Cl)c(Cl)c1	train	0	-1	1	0	-1	0	-1	-1	0	-1	1	-1
CC(Oc1cc(Cl)ccc1Cl)C(=O)O	test	0	0	0	0	1	1	0	-1	0	-1	0	0
CC(Oc1ccc(Cl)cc1Cl)C(=O)O	train	0	0	0	0	0	0	-1	0	0	0	0	0
CCCCOC(=O)COc1ccc(Cl)cc1Cl	train	0	0	0	0	0	0	0	-1	0	-1	0	0
O=C(O)COc1ccc(Cl)cc1Cl	train	0	0	0	-1	0	0	-1	0	0	0	1	0
Cn1cnc([N+](=O)[O-])c1Sc1ncnc2nc[nH]c12	val	0	0	0	0	0	0	0	0	0	0	0	0
COP(=O)(OC)OC=C(Cl)Cl	train	1	1	0	-1	1	1	0	-1	0	-1	1	-1
CC(Cl)CCl	test	0	0	1	-1	0	0	0	-1	0	0	0	0
ClCCN1CCCC1	val	0	0	0	0	0	0	0	-1	0	-1	0	0
CC(C)N(C)C	train	0	0	0	0	0	0	0	-1	0	-1	0	0
CN(C)CCCNCCCN	train	0	0	0	0	0	0	0	0	0	0	0	0
CC(=O)OCC(=O)[C@@]12OC3(CCCC3)O[C@@H]1C[C@H]1[C@@H]3CCC4=CC(=O)C=C[C@]4(C)[C@@]3(F)[C@@H](O)C[C@@]12C	test	0	0	-1	0	0	0	-1	-1	-1	-1	0	1
Clc1ccc(CCC(Cn2ccnc2)Sc2c(Cl)cccc2Cl)cc1	train	0	0	0	0	0	0	-1	-1	0	-1	-1	0
COc1ccc(Cc2nccc3cc(OC)c(OC)cc23)cc1OC	train	0	0	0	0	1	1	0	-1	0	-1	0	0
Cl[Pd]Cl	train	0	0	-1	0	0	0	-1	0	0	0	-1	0
CC(C)CC(C)(c1ccc(O)cc1)c1ccc(O)cc1	train	0	0	0	0	0	0	0	-1	0	-1	0	0
COc1c(O[C@@H]2O[C@H](CO)[C@@H](O)[C@H](O)[C@H]2O)cc2c(c1OC)-c1ccc(SC)c(=O)cc1[C@@H](NC(C)=O)CC2	test	0	0	0	0	0	0	0	-1	0	-1	0	0
Clc1sc(Cl)c(Cl)c1Cl	test	0	0	0	0	0	0	0	-1	0	-1	0	0
ClC=CCl	train	0	0	0	0	0	0	0	-1	0	-1	0	0
O=c1[nH]c(=O)n(Cl)c(=O)n1Cl	train	0	0	0	0	0	0	0	-1	0	0	-1	0
O=[N+]([O-])c1cccc(Cl)c1Cl	val	0	0	0	0	0	0	0	-1	0	-1	-1	0
O=[N+]([O-])c1ccc(Cl)cc1Cl	test	0	-1	-1	-1	0	0	0	-1	0	-1	0	0
O=[N+]([O-])c1ccc(Cl)c(Cl)c1	train	0	0	0	0	0	0	0	-1	0	-1	0	0
C[C@@H]1CC2=CC(=O)CC[C@@H]2[C@H]2CC[C@@]3(C)[C@@H](CC[C@]3(C)O)[C@@H]21	train	0	0	-1	0	0	0	0	1	0	0	0	0
CCCCCCCC/C=C/CCCOC(C)=O	train	0	0	-1	0	0	0	0	-1	0	-1	-1	0
O=C(O)Cn1c(C(=O)Nc2nc(-c3ccccc3Cl)cs2)cc2ccccc21	train	0	0	0	0	0	0	0	0	0	0	0	0
CCN(CC)CCOC(=O)c1cccnc1.O=C(O)CC(O)(CC(=O)O)C(=O)O	train	0	0	-1	-1	-1	0	-1	-1	-1	-1	-1	-1
CC(C)C[C@H](NC(=O)[C@@H](COC(C)(C)C)NC(=O)[C@H](Cc1ccc(O)cc1)NC(=O)[C@H](CO)NC(=O)[C@H](Cc1c[nH]c2ccccc12)NC(=O)[C@H](Cc1c[nH]cn1)NC(=O)[C@@H]1CCC(=O)N1)C(=O)N[C@@H](CCCNC(=N)N)C(=O)N1CCC[C@H]1C(=O)NNC(N)=O	train	0	0	0	0	0	0	0	-1	0	-1	0	0
O=C(Nc1ccc(Oc2ccc(Cl)cc2)c(Cl)c1)c1cc(I)cc(I)c1O	val	0	0	0	0	0	0	-1	-1	0	-1	1	0
O=S(c1cc(Cl)cc(Cl)c1O)c1cc(Cl)cc(Cl)c1O	train	0	0	0	0	0	0	0	-1	0	-1	0	0
OC[C@H]1O[C@H](O[C@@]2(CO)O[C@@H](O)[C@H](O)[C@@H]2O)[C@H](O)[C@@H](O)[C@@H]1O	test	0	0	0	0	0	0	0	-1	0	0	0	0
CCOc1ccc(N=Nc2ccc(N)cc2N)cc1	test	0	0	0	0	0	0	0	-1	0	-1	0	0
c1ccc(OCc2ccc(CCCN3CCOCC3)cc2)cc1	train	0	0	0	0	0	0	0	-1	0	-1	-1	0
Cc1c(Cl)c(=O)oc2cc(OP(=O)(OCCCl)OCCCl)ccc12	test	0	-1	-1	-1	-1	1	-1	-1	1	-1	1	-1
CC(NNC(=O)c1ccccc1)c1ccccc1	test	0	0	0	0	0	0	0	-1	0	-1	0	0
CC(=O)Nc1ccc(OCCOCCOc2ccc(NC(C)=O)cc2)cc1	train	0	-1	-1	1	0	0	0	-1	0	1	-1	-1
O=C1c2ccccc2C(=O)C1c1ccc(Cl)cc1	test	0	0	0	0	0	0	0	0	0	0	0	0
CCN(CC)C(=O)SCc1ccc(Cl)cc1	test	0	0	0	0	0	0	-1	-1	0	-1	0	1
Oc1ccc(Cc2ccc(O)cc2)cc1	train	0	0	-1	0	0	0	0	-1	0	-1	-1	0
COC(=O)NC(=S)Nc1ccccc1NC(=S)NC(=O)OC	train	0	0	0	0	0	0	0	0	0	0	-1	0
[Fe+2].c1cc[cH-]c1.c1cc[cH-]c1	train	0	0	0	0	0	0	0	-1	0	-1	-1	0
CC(C)(C)c1cc(CCC(=O)NN)cc(C(C)(C)C)c1O	train	0	0	0	0	0	0	0	0	0	0	0	0
C=C(C)C(=O)OCCCCCCCCCCCCCCCCCC	train	0	0	1	0	0	0	0	-1	0	0	0	0
CC(=O)OC1CCC(C(C)(C)C)CC1	test	0	0	0	0	-1	0	0	0	0	0	0	0
CC(C)(O)CCCC1=CCC(C=O)CC1	train	0	0	0	0	0	0	0	-1	0	-1	-1	0
Cc1cc(-c2ccc(N)c(C)c2)ccc1N	train	0	0	0	0	0	0	0	0	0	0	0	0
CC(C)OP(C)(=O)OC(C)C	test	0	0	-1	0	1	0	0	0	0	0	-1	0
CC1=C(C)S(=O)(=O)CCS1(=O)=O	train	0	-1	0	-1	-1	-1	-1	-1	-1	-1	-1	-1
COS(=O)(=O)OC	test	0	0	0	0	0	0	0	0	0	0	0	0
CNC	train	0	0	0	0	0	0	0	0	0	0	0	0
CCCCCCCCCCCCCCCCCC(=O)OCC(CC)CCCC	train	0	0	-1	0	0	0	0	0	0	0	0	0
CCCCCCCCCCCCCCCCCC(=O)OCCCCCCCCCCCCCC(C)C	train	0	0	0	0	0	0	0	0	0	0	0	0
CCCCOCCOC(=O)c1ccccc1C(=O)OCCOCCCC	train	0	0	0	-1	0	-1	0	-1	0	-1	-1	-1
C1=CCC(c2ccccc2)CC1	train	0	0	0	0	-1	0	0	0	0	0	0	0
Cc1ccc(-c2ccccc2)cc1	train	0	0	0	0	0	0	0	0	0	0	0	0
COc1ccc(OC(=O)N(CC(=O)O)Cc2ccc(OCCc3nc(-c4ccccc4)oc3C)cc2)cc1	train	0	0	-1	0	-1	0	-1	0	0	0	0	0
CCC12COCN1COC2	val	0	0	0	0	0	-1	-1	0	0	-1	0	0
COC(=O)c1cc(S(N)(=O)=O)ccc1OC	train	0	0	0	0	0	0	0	0	0	0	0	0
CC1COC2(c3ccccc3Cl)c3cc(Cl)ccc3NC(=O)CN12	test	0	0	0	0	0	0	0	0	0	0	0	0
CCCCC(CC)CNC(=O)CC(C)OC(=O)CCC(=O)O	test	-1	0	0	-1	0	0	0	-1	0	0	1	0
COC(=O)Nc1nc2cc(C(=O)C3CC3)ccc2[nH]1	val	0	0	0	0	0	0	0	0	0	0	0	0
O=C1Nc2cc(Cl)ccc2Oc2ccccc21	test	0	0	0	0	-1	0	0	0	0	0	0	0
Nc1c(I)cc(I)c(C(=O)N(CCC(=O)O)c2ccccc2)c1I	train	0	0	0	0	0	0	0	0	0	0	0	0
CNC(=O)c1cnn(-c2nc(N)c3ncn([C@@H]4O[C@H](CO)[C@@H](O)[C@H]4O)c3n2)c1	train	0	0	0	0	0	0	0	-1	0	0	-1	-1
CCC(=C(CC)c1ccc(O)cc1)c1ccc(O)cc1	val	0	0	0	0	0	0	0	1	0	0	0	0
CC(C)c1nc(CN(C)C(=O)N[C@H](C(=O)N[C@@H](Cc2ccccc2)C[C@H](O)[C@H](Cc2ccccc2)NC(=O)OCc2cncs2)C(C)C)cs1	train	0	0	0	0	0	0	0	0	0	0	0	0
CCCCOC(=O)C(=O)Nc1cccc(-c2nnn[nH]2)c1	test	0	0	0	0	0	0	0	0	0	0	0	0
Cc1ccc(-n2nc(C(C)(C)C)cc2NC(=O)Nc2ccc(OCCN3CCOCC3)c3ccccc23)cc1	train	0	0	0	0	0	0	0	0	0	0	0	0
O=C([O-])c1ccccc1O.O=C([O-])c1ccccc1O.[Zn+2]	train	1	0	0	-1	0	0	0	0	0	0	0	0
CC(=O)NC(CCC(N)=O)C(=O)O	train	0	0	0	0	0	0	0	-1	0	0	0	0
c1ccc(-c2nnn[nH]2)cc1	val	0	0	0	0	0	0	0	0	0	0	0	0
O=C(Nc1ccc(Cl)c(Cl)c1)C1CC1	train	0	0	0	0	0	0	0	0	0	0	0	0
OC[C@H]1O[C@H](O[C@@H]2[C@@H](CO)O[C@H](O[C@@H]3[C@@H](CO)O[C@H](O)[C@H](O)[C@H]3O)[C@H](O)[C@H]2O)[C@H](O)[C@@H](O)[C@@H]1O	train	0	0	-1	0	1	0	0	0	0	0	0	0
CCCCCCCCP(=O)(O)O	test	0	0	1	0	-1	-1	0	0	0	0	0	0
c1cc(CCCc2ccncc2)ccn1	train	0	0	0	0	0	0	0	0	0	0	0	0
C=CC(=O)OCC(O)COc1ccccc1	train	0	0	0	-1	0	0	0	0	0	0	0	0
C[C@]12CC[C@@H]3[C@H]4CCC(=O)C=C4CC[C@H]3[C@@H]1CC[C@@H]2OC(=O)CCC1CCCCC1	train	0	0	0	-1	1	0	0	0	0	0	0	0
CC(C(O)c1ccccc1)N(C)C/C=C/c1ccccc1	test	0	0	0	0	0	0	0	-1	0	0	0	0
Clc1ccc2c(c1)Nc1ccccc1S2	train	0	0	0	-1	1	0	0	0	1	0	0	0
Cc1c(F)cc2c(=O)c(C(=O)O)cn3c2c1CCC3C	train	0	0	0	-1	0	0	0	0	0	0	-1	0
COCCOCC(OC)OC	train	0	0	0	0	0	0	0	0	0	0	0	0
c1ccc(N2CCNCC2)cc1	train	0	0	0	0	0	0	0	-1	0	0	-1	0
CC(=O)O[C@H]1CC[C@@]2(C)C(=CC[C@H]3[C@@H]4CC=C(C(C)=O)[C@@]4(C)CC[C@@H]32)C1	test	0	0	0	0	0	0	0	0	0	0	0	0
CN(C)C(=O)CNC(=O)Cc1ccccc1	test	0	0	0	0	0	0	0	0	0	0	0	0
CCOC(=O)c1ccc(NC(=O)CN2CCCCC2)cc1	train	0	0	0	0	1	0	0	1	0	0	0	0
CC(C(O)c1ccccc1)N(C)CCOC(c1ccccc1)c1ccccc1	train	0	0	0	0	0	0	0	0	0	0	0	0
CC(=O)O[C@@H]1C(=O)O[C@H]2[C@@H](OC(C)=O)C(=O)O[C@@H]12	test	0	0	0	0	0	0	0	0	0	0	0	0
N[C@H]1CN(c2c(F)cc3c(=O)c(C(=O)O)cn(C4C[C@H]4F)c3c2Cl)CC12CC2	train	0	0	0	0	0	0	0	0	0	0	0	0
O=C1NC2CCCCN2C12CCN(CCCN1c3ccccc3CCc3ccc(Cl)cc31)CC2	train	0	0	0	-1	1	0	0	0	1	0	-1	0
CO[C@]1(NC(=O)CSC(F)F)C(=O)N2C(C(=O)O)=C(CSc3nnnn3CCO)CO[C@H]21	train	0	-1	0	1	1	0	-1	1	0	0	1	-1
CN(CC1(C)CCCO1)S(=O)(=O)c1ccc(Cl)c(S(N)(=O)=O)c1	test	0	0	0	0	0	0	0	0	0	0	0	0
C=CCOc1cc(Cl)ccc1C(=O)NCCN(CC)CC	test	0	0	1	0	-1	0	-1	-1	0	-1	0	0
Cc1ccc2c(n1)Oc1ccc(C(C)C(=O)OCC(=O)N(C)C)cc1C2	test	0	0	0	0	0	0	0	0	0	0	0	0
O=[N+]([O-])c1ccc(Cl)c(Cl)c1Cl	train	0	0	0	0	0	0	0	0	0	0	0	0
O=[N+]([O-])c1cc(Cl)c(Cl)cc1Cl	train	0	0	0	0	0	0	0	0	0	0	0	0
C=CC1CC2C=CC1C2	val	1	1	0	-1	0	0	0	0	0	0	-1	0
Oc1ccc(Cl)c(Cl)c1Cl	train	0	0	0	0	0	0	0	0	0	0	0	0
O=[N+]([O-])c1c(Cl)cc(Cl)cc1Cl	train	0	0	0	-1	1	0	0	-1	0	1	-1	0
O=[N+]([O-])c1cc(Cl)c(Cl)c(Cl)c1	train	0	0	0	0	0	0	0	-1	0	-1	0	0
Oc1cc(Cl)cc(Cl)c1Cl	test	0	0	0	-1	0	0	0	0	0	0	0	0
Oc1c(Cl)ccc(Cl)c1Cl	train	0	0	-1	-1	0	0	0	0	0	0	0	0
C=C(Cl)CCl	test	0	0	1	-1	0	0	0	0	0	0	-1	0
Clc1nc2ccccc2nc1Cl	test	0	0	0	0	0	0	0	-1	0	0	-1	0
OC(CCl)CCl	train	0	0	0	0	0	0	0	0	0	0	0	0
O=C(O)c1cccc(C(=O)O)n1	train	0	0	-1	0	-1	-1	0	-1	0	0	-1	0
CC(C)(OOC(C)(C)c1ccccc1)c1ccccc1	train	0	0	0	1	-1	0	0	-1	0	0	-1	0
ClC(Cl)c1ccccc1	train	0	-1	1	-1	-1	0	-1	-1	0	-1	-1	1
CC(C)C1=CC2=CC[C@H]3[C@](C)(C(=O)O)CCC[C@]3(C)[C@H]2CC1	train	0	0	0	0	0	0	0	0	0	0	0	0
O=c1cc(-c2ccccc2)oc2ccccc12	train	0	0	0	0	0	0	0	0	0	0	-1	0
Cc1cc(C)c(O)c(C)c1	train	0	0	0	-1	0	0	-1	0	0	0	0	0
C1CCC(NC2CCCCC2)CC1	train	0	0	0	0	0	0	0	-1	0	0	0	0
Cl[Ba]Cl	test	0	0	0	0	0	0	0	0	0	0	0	0
O=C(O)c1nc(Cl)c(Cl)c(Cl)c1Cl	train	0	0	0	0	0	0	0	0	0	0	0	0
O=C(O)CP(=O)(O)O	train	0	0	0	0	0	0	0	0	0	0	0	0
CN(C)CCC=C1c2ccccc2C=Cc2ccccc21	train	0	0	0	0	0	0	0	0	0	0	0	0
CNCCC=C1c2ccccc2CCc2ccccc21	test	0	0	0	0	0	0	0	0	0	0	0	0
Cc1cc(C(=O)O)c(C)n1-c1cccc(C(=O)O)c1.O=C1C[C@@H]2OCC=C3CN4CC[C@]56c7ccccc7N1[C@H]5[C@H]2[C@H]3C[C@H]46	val	0	0	0	1	0	0	0	0	0	0	0	0
Nc1ccc(-c2ccccc2)cc1	train	0	0	0	0	0	0	0	0	0	0	0	0
NCCCCCC(=O)O	train	0	0	0	-1	0	0	1	-1	0	-1	0	0
NCC1(CC(=O)O)CCCCC1	train	0	0	0	0	0	0	0	0	0	0	0	0
Nc1nc[nH]n1	train	0	0	1	-1	0	0	0	0	0	0	0	0
CC1CCCCC1NC(=O)Nc1ccccc1	test	0	0	0	0	0	0	0	0	0	0	0	0
CCNP(=S)(OC)O/C(C)=C/C(=O)OC(C)C	train	0	0	0	0	0	0	0	0	0	0	0	0
Cc1nc2sccn2c(=O)c1CCN1CCC(=C(c2ccc(F)cc2)c2ccc(F)cc2)CC1	train	0	0	0	0	0	0	0	0	0	0	0	0
Cc1cc(O)ccc1O	train	0	0	0	0	0	0	0	0	0	0	0	0
Cc1cccc2ccccc12	train	0	0	0	0	0	0	0	0	0	0	0	0
Cc1cc(Cc2cc(C)cc(C(C)(C)C)c2O)c(O)c(C(C)(C)C)c1	val	0	0	0	0	0	0	0	0	0	0	0	0
O=C1CCCCCO1	val	0	0	0	0	0	0	-1	0	0	0	0	0
O=C(Cl)OCc1ccccc1	val	0	0	-1	0	0	0	0	0	0	0	0	0
Cc1ccc2ccccc2c1	train	0	0	0	0	0	0	0	0	0	0	-1	0
Clc1ccc(COC(Cn2ccnc2)c2ccc(Cl)cc2Cl)c(Cl)c1	train	0	-1	1	1	-1	0	-1	-1	0	0	1	0
CN1CCN2c3ccccc3Cc3ccccc3C2C1	test	0	0	0	0	0	0	0	0	0	0	0	0
CC1(C)S[C@@H]2[C@H](NC(=O)[C@H](NC(=O)N3CCN(S(C)(=O)=O)C3=O)c3ccccc3)C(=O)N2[C@H]1C(=O)O	test	0	0	-1	-1	0	0	0	0	0	-1	-1	-1
C[C@](N)(Cc1ccc(O)cc1)C(=O)O	train	0	0	0	0	0	0	0	0	0	0	0	0
CC(C)(C(=O)c1cccnc1)c1cccnc1	train	0	0	-1	0	0	0	0	0	0	0	0	0
CN1C(CCl)Nc2cc(Cl)c(S(N)(=O)=O)cc2S1(=O)=O	train	0	0	0	0	0	0	0	0	0	0	0	0
CC(=O)Nc1c(I)c(C(=O)N[C@H]2C(O)O[C@H](CO)[C@@H](O)[C@@H]2O)c(I)c(N(C)C(C)=O)c1I	train	0	0	0	0	0	0	0	0	0	0	0	0
c1ccc2[nH]cnc2c1	test	0	0	-1	-1	0	0	0	0	0	0	1	0
Cc1ccccc1O	train	0	0	0	0	0	0	0	0	0	0	0	0
CCN(CCO)c1cccc(C)c1	train	0	0	0	-1	0	0	0	-1	0	0	-1	0
CCN(CC)c1ccccc1	val	0	0	0	0	0	0	-1	-1	0	0	-1	0
CC(=O)CC(=O)c1ccccc1	train	0	0	0	0	0	0	0	0	0	0	0	0
C1CCC(C2CCCCC2)CC1	val	0	0	0	0	0	0	0	1	0	0	0	0
O=C(/C=C/C=C/c1ccc2c(c1)OCO2)N1CCCCC1	train	0	0	0	0	0	0	0	0	0	0	0	0
O=CC=Cc1ccccc1	train	0	-1	-1	1	0	0	-1	-1	0	0	1	0
O=C/C=C/c1ccccc1	train	0	0	0	0	1	0	0	0	0	0	0	0
BrCCc1ccccc1	val	0	0	0	0	0	0	0	0	0	0	0	0
CC(C)SCc1ccco1	train	0	0	0	0	0	0	0	0	0	0	0	0
ClC(Cl)Cl	train	0	0	-1	-1	0	0	0	0	0	0	-1	0
COC(=O)CCSCCC(=O)OC	test	0	0	0	0	0	0	0	0	0	0	0	0
CC(=O)O[Si](C)(OC(C)=O)OC(C)=O	val	1	0	0	-1	0	-1	0	0	0	0	0	0
ClC(Br)Br	train	0	0	0	0	0	0	0	0	0	0	-1	0
CC(C)(CCl)C(=O)Cl	train	1	0	-1	-1	0	-1	0	0	0	0	0	0
CC(C)(C)C(=O)OCC(=O)[C@H]1CC[C@H]2[C@@H]3CCC4=CC(=O)CC[C@]4(C)[C@H]3CC[C@]12C	train	0	0	0	0	0	0	0	0	0	0	0	0
C[C@H]1O[C@H](O[C@@H]2[C@@H](CO)O[C@H](O[C@@H]3[C@@H](CO)O[C@@H](O)[C@H](O)[C@H]3O)[C@H](O)[C@H]2O)[C@H](O)[C@@H](O)[C@@H]1N[C@H]1C=C(CO)[C@@H](O)[C@H](O)[C@H]1O	train	0	0	0	0	0	0	0	0	0	0	0	0
C/C=C1\[C@H]2C=C(C)C[C@]1(N)c1ccc(=O)[nH]c1C2	train	0	0	0	0	0	0	0	0	0	0	0	0
COc1cc(C)ccc1C(C)C	test	0	0	0	-1	0	0	1	1	0	0	-1	-1
CCCC1CCC(=O)O1	test	0	0	0	0	0	0	0	0	0	0	0	0
O=CCCc1ccccc1	test	0	1	0	-1	0	0	0	1	0	0	0	0
O=C(N[C@@H](c1ccccc1)[C@@H]1CCCCN1)c1cccc(C(F)(F)F)c1Cl	train	0	-1	-1	-1	-1	0	-1	-1	-1	0	1	0
CC1CCC(=O)O1	test	0	0	0	0	0	0	0	0	0	0	0	0
N#C[C@@H]1C[C@@H]2C[C@@H]2N1C(=O)[C@@H](N)C12CC3CC(CC(O)(C3)C1)C2	train	0	0	0	0	0	0	0	0	0	0	0	0
CC1CC(O)CC(C)(C)C1	train	0	0	1	0	0	0	0	0	0	0	0	0
NC(=O)NC(N)=O	train	0	0	0	0	0	0	0	0	0	0	0	0
CC(C)CC(C)O	test	0	0	0	0	0	0	0	0	0	0	0	0
CC1COC(=O)O1	train	0	0	-1	-1	1	0	-1	1	0	0	0	0
CC1(C)S[C@@H]2[C@H](NC(=O)C3(N)CCCCC3)C(=O)N2[C@H]1C(=O)O	train	0	0	0	0	-1	0	0	0	0	0	0	0
CC(=O)Oc1ccc(C(=C2CCCCC2)c2ccc(OC(C)=O)cc2)cc1	test	0	0	0	0	0	0	0	0	0	0	0	0
NS(=O)(=O)c1cc2c(cc1Cl)NC(CC1CCCC1)NS2(=O)=O	test	0	0	0	-1	0	0	-1	-1	0	-1	1	-1
COc1cc2c(cc1OC)C(=O)C(CC1CCN(Cc3ccccc3)CC1)C2	train	0	0	0	0	0	0	0	-1	0	0	0	0
C[C@H]1COc2c(C3(N)CC3)c(F)cc3c(=O)c(C(=O)O)cn1c23	train	0	0	1	-1	1	1	0	-1	1	0	1	-1
CNC1CCCN(c2c(F)cc3c(=O)c(C(=O)O)cn(C4CC4)c3c2OC)C1	train	0	0	0	0	0	0	0	0	0	0	0	0
CCC(C)(C)c1ccc(CC(C)CN2C[C@H](C)O[C@H](C)C2)cc1	train	0	0	0	0	-1	0	0	0	0	0	0	0
CCOC(=O)c1ccc(C#Cc2ccc3c(c2)C(C)(C)CCS3)nc1	test	0	0	0	0	0	0	0	0	0	0	0	0
C=COCCCCO	train	0	0	0	-1	-1	0	-1	1	0	0	-1	0
NCC(=O)O	train	0	0	0	0	0	0	0	0	0	0	-1	0
OCC1CO1	train	0	0	0	0	0	0	0	0	0	0	0	0
CCCCOC(=O)c1ccccc1	train	0	0	0	0	0	0	0	0	0	0	0	0
Cc1c(Cl)cccc1Cl	train	0	0	0	-1	1	0	0	0	0	0	0	0
CCC1COC(=O)O1	test	0	0	0	0	0	0	0	0	0	1	0	0
Cc1cc(C(C)(C)C)c(O)c(C)c1CC1=NCCN1	train	0	0	0	0	0	0	0	0	0	0	-1	0
CC(=O)O[C@H](CC(=O)[O-])C[N+](C)(C)C	train	0	0	0	0	0	-1	0	0	0	0	1	0
CC(C)COP(=O)(OCC(C)C)OCC(C)C	train	0	0	0	0	0	0	0	0	0	0	0	0
O=C(O)C(c1ccc(Cl)cc1)c1ccc(Cl)cc1	train	0	0	0	-1	0	0	0	0	0	-1	0	0
N=C(N)NCCN1CCCCCCC1	train	0	0	0	0	0	0	0	0	0	0	0	0
CCOc1ccccc1O	train	0	0	0	0	0	0	0	0	0	-1	0	0
CC(C)c1ccc(O)c(C(C)C)c1	train	1	0	0	0	-1	0	0	0	0	0	0	0
CC(C)C(=O)OCCOc1ccccc1	train	0	0	0	-1	-1	0	-1	-1	0	0	1	-1
C=C(C)[C@H]1CN[C@H](C(=O)O)[C@H]1CC(=O)O	train	1	1	0	1	1	1	-1	1	0	0	-1	0
O=C1c2ccccc2-c2n[nH]c3cccc1c23	train	0	0	0	-1	1	0	-1	0	0	1	0	0
Cc1ccccc1C	test	0	0	0	0	-1	0	1	0	0	-1	0	-1
OC[C@H]1O[C@@H](OCCc2ccc(O)cc2)[C@H](O)[C@@H](O)[C@@H]1O	train	0	0	0	0	0	0	0	0	0	0	0	0
Cc1ccc(Nc2c(F)cccc2Cl)c(CC(=O)O)c1	train	0	0	0	1	-1	-1	0	1	-1	0	1	-1
CC(C)OC(=O)c1cc2c(OCC(O)CNC(C)(C)C)cccc2[nH]1	train	0	0	0	0	0	0	0	0	0	0	0	0
CC1=NN(c2ccc(S(=O)(=O)O)cc2)C(=O)C1	test	0	0	-1	0	0	0	0	0	0	0	0	0
FC(F)(F)C(=NOCC1OCCO1)c1ccc(Cl)cc1	train	0	0	0	0	0	0	0	0	0	0	0	0
CN(C)Cc1cc(C(C)(C)C)c(O)c(C(C)(C)C)c1	test	0	0	0	0	0	0	0	0	0	0	0	0
CC1CC(=O)CC(C)(C)C1	train	0	0	0	0	0	0	0	-1	0	0	0	0
CCn1c2ccccc2c2cc([N+](=O)[O-])ccc21	test	0	0	-1	-1	0	0	0	-1	0	0	-1	0
CCc1ccc2c(c1)C(=O)c1ccccc1C2=O	train	0	0	0	0	1	0	0	0	0	0	-1	0
CC(C)(C1CCC(O)CC1)C1CCC(O)CC1	train	0	0	0	-1	0	0	0	0	0	0	0	0
CCC(C)(C)c1cc(O)c(C(C)(C)CC)cc1O	test	0	0	0	0	0	0	0	0	0	0	0	0
C=C(C)C(=O)OC1CC(C)CC(C)(C)C1	train	0	0	0	-1	0	0	0	-1	0	0	-1	0
CN1[C@H]2C[C@H](OC(=O)[C@H](CO)c3ccccc3)C[C@@H]1[C@H]1O[C@@H]21	test	0	0	0	0	0	0	0	0	0	0	0	0
C=CCc1ccc2c(c1)OCO2	train	0	0	0	0	0	0	0	0	0	0	-1	0
CC(C)(C)NCC(O)c1ccc(O)c(CO)c1	train	-1	0	-1	-1	1	1	0	-1	0	0	1	0
O=C1NS(=O)(=O)c2ccccc21	test	0	0	0	0	0	0	-1	0	0	0	-1	0
C=CCCCCCCCCCCCC	train	0	0	0	0	0	0	0	0	0	0	0	0
CN(C)CCC(O)(c1ccccc1)c1ccccc1Cl	train	0	0	0	0	0	0	0	0	0	0	0	0
CC(C)(CO)COC(=O)C(C)(C)CO	train	0	0	0	0	0	0	0	0	0	-1	-1	0
CC(=O)OCC1=C(C(=O)O)N2C(=O)[C@@H](NC(=O)Cc3cccs3)[C@H]2SC1	train	0	0	0	0	0	0	0	0	0	0	0	0
CC1=C(C(=O)O)N2C(=O)[C@@H](NC(=O)[C@H](N)c3ccccc3)[C@H]2SC1	train	0	-1	0	0	1	0	0	-1	0	-1	0	0
O=C(O)C[C@H](NC(=O)OCc1ccccc1)C(=O)O	train	0	-1	0	-1	-1	-1	-1	1	0	0	-1	1
CC(=O)C=CC1=C(C)CCCC1(C)C	train	0	0	0	1	0	0	0	0	0	0	0	0
Clc1ccc2c(c1)CCc1cccnc1C2=C1CCNCC1	train	0	0	0	0	0	0	0	0	0	0	0	0
O=C(Nc1ccccc1)c1ccccc1O	train	0	0	0	0	0	0	0	0	0	0	0	0
CCOC(=O)c1ccccc1C(=O)OCC	train	0	0	0	0	0	0	0	0	0	0	0	0
CCCCOC(=O)c1ccccc1C(=O)OCCCC	train	1	1	0	-1	0	0	1	0	0	0	-1	0
O=[N+]([O-])c1ccc(O)cc1C(F)(F)F	train	0	0	0	0	-1	0	-1	-1	0	1	1	0
NC(=O)c1ccccc1N	train	1	-1	-1	-1	1	1	-1	-1	0	0	1	0
c1ccc2c(c1)[nH]c1cnccc12	test	0	0	0	0	1	0	0	0	0	1	0	0
C#C[C@]1(OC(C)=O)CC[C@H]2[C@@H]3CCC4=CC(=O)CC[C@@H]4[C@H]3CC[C@@]21C	train	0	0	0	-1	1	0	0	-1	0	0	0	0
O=C(OOC(=O)c1ccccc1)c1ccccc1	train	0	0	0	0	0	0	0	-1	0	0	-1	0
NC(=O)N=NC(N)=O	val	0	0	0	-1	0	0	0	-1	0	0	1	0
COc1ccc(N=[N+]([O-])c2ccc(OC)cc2)cc1	test	0	0	0	0	0	0	0	0	0	0	0	0
[O-][N+](=Nc1ccccc1)c1ccccc1	train	1	-1	0	-1	0	0	0	0	0	0	0	0
ClC(Cl)=C(Cl)C(Cl)=C(Cl)Cl	train	0	0	0	0	0	0	0	0	0	0	0	0
Clc1c(Cl)c(Cl)c(Cl)c(Cl)c1Cl	train	0	0	0	0	0	0	0	0	0	0	0	0
CCOC(=O)CC(C)=O	train	0	-1	-1	-1	-1	-1	-1	-1	0	-1	1	-1
C1CCCNCCC1	train	0	0	0	0	0	0	0	0	0	0	0	0
CCCCC(CC)COC(=O)/C=C\C(=O)OCC(CC)CCCC	train	0	0	0	0	0	0	0	0	0	0	0	0
Cl[C@H]1[C@H](Cl)[C@@H](Cl)[C@@H](Cl)[C@H](Cl)[C@H]1Cl	val	0	0	0	0	0	0	0	0	0	0	0	0
CC(C)(O)C#CC(C)(C)O	train	0	0	-1	1	-1	-1	0	-1	0	0	1	0
CC(=O)[O-].CC(=O)[O-].[Mg+2]	train	0	0	0	1	-1	-1	0	1	0	1	-1	-1
O=C(O)CNCC(=O)O	train	0	0	0	-1	-1	0	-1	-1	0	0	-1	0
CCCCCCCC/C=C\CCCCCCCC(=O)OCCCC	train	0	0	0	0	0	0	0	0	0	0	0	0
ClC(Cl)(Cl)C(Cl)(Cl)Cl	train	0	0	0	0	0	0	0	0	0	0	0	0
ClC1=C(Cl)C(Cl)(Cl)C(Cl)=C1Cl	train	0	0	0	0	0	0	0	0	0	0	0	0
CN1CCN(C2=Nc3cc(F)ccc3Cc3ccccc32)CC1	test	1	0	-1	-1	1	1	0	1	-1	0	-1	1
C=CCCC(=O)O	train	0	0	-1	0	0	0	0	0	0	0	1	0
CN=C=O	test	0	0	0	0	0	0	0	-1	0	0	0	0
[Na]I	train	0	-1	0	-1	-1	0	1	-1	-1	-1	-1	-1
COc1cccc(C=O)c1	train	0	-1	0	-1	-1	0	0	1	0	-1	0	-1
Cc1ccccc1CCl	train	0	0	0	0	-1	0	0	0	0	0	0	0
CCC(C)c1cccc(C(C)CC)c1O	train	0	0	0	0	0	0	0	0	0	0	0	0
CC(=O)CC(c1ccccc1)c1c(O)c2ccccc2oc1=O	train	0	0	0	0	0	0	0	0	0	0	0	0
CN1[C@H]2CC[C@@H]1C[C@H](O)C2	train	0	0	0	-1	1	1	0	0	0	0	-1	0
O=C1c2ccccc2CCc2ccccc21	val	0	-1	-1	1	-1	-1	-1	1	0	1	1	-1
BrCCCCCBr	train	0	-1	1	0	1	1	0	0	0	0	1	0
NCCc1ccc(O)cc1	val	0	0	0	0	0	-1	0	0	0	0	0	0
CC(C)C(=O)OCC(=O)[C@@]12O[C@H](C3CCCCC3)O[C@@H]1C[C@H]1[C@@H]3CCC4=CC(=O)C=C[C@]4(C)[C@H]3[C@@H](O)C[C@@]12C	train	0	0	0	0	0	0	0	0	0	-1	0	0
C[C@@H]1O[C@@H](O[C@@H]2[C@@H](O)[C@H](OCCc3ccc(O)c(O)c3)O[C@H](CO[C@@H]3O[C@H](CO)[C@@H](O)[C@H](O)[C@H]3O)[C@H]2OC(=O)/C=C/c2ccc(O)c(O)c2)[C@H](O)[C@H](O)[C@H]1O	train	0	0	0	-1	0	0	0	1	0	-1	0	-1
NCC(O)c1ccc(O)cc1	test	0	0	0	0	0	0	0	0	0	0	0	0
O=CNNC=O	train	0	0	-1	-1	-1	0	0	-1	1	0	-1	0
CCNC(=S)NCC	test	0	-1	1	-1	-1	1	-1	-1	-1	-1	1	-1
CC/C(=C(/CC)c1ccc(O)cc1)c1ccc(O)cc1	test	0	0	0	0	-1	0	0	0	0	0	1	0
CCOC(=O)/C=C\C(=O)OCC	test	0	0	-1	-1	1	0	0	0	0	0	0	0
CCN(C=O)CC	test	0	0	0	0	0	0	0	0	0	0	0	0
OCCOCCO	train	0	0	0	0	0	0	0	0	0	0	0	0
CC(C)(C)S	test	0	0	0	0	0	0	0	0	0	0	0	0
CCCOC(=O)c1ccc(O)cc1	test	0	0	0	0	0	0	0	0	0	0	0	0
O=C(OCc1ccccc1)c1ccc(O)cc1	train	0	0	0	1	-1	-1	0	1	0	0	1	-1
CCCCC(CC)COC(=O)c1ccc(O)cc1	test	0	0	0	0	1	0	0	0	0	0	1	0
CC(=O)c1ccc(Cl)c(Cl)c1Cl	test	0	-1	0	-1	0	0	0	-1	0	1	0	1
CCCCCCCOC(=O)c1ccc(O)cc1	train	0	0	0	-1	1	1	-1	-1	0	-1	1	-1
CC(C)COC(=O)c1ccccc1C(=O)OCC(C)C	train	0	0	0	0	0	0	0	0	0	0	0	0
CC(C)CCCCCCOC(=O)c1ccccc1C(=O)OCCCCCCC(C)C	train	0	0	0	-1	-1	1	1	-1	-1	-1	1	-1
CCOC(=O)C=Cc1ccccc1	train	0	0	1	-1	-1	0	-1	-1	0	0	1	-1
COC(=O)c1ccc(O)cc1	train	0	0	0	0	0	0	0	0	0	0	-1	0
CCOC(=O)c1ccc(O)cc1	train	-1	0	1	-1	1	0	0	1	1	0	1	0
NCCc1cnc[nH]1	train	0	0	-1	0	0	0	0	0	0	0	0	0
CCCCCCCC/C=C\CCCCCCCC(=O)O	train	0	-1	-1	-1	-1	-1	-1	-1	-1	-1	1	-1
CN1C(=O)C(C)(C2=CCCCC2)C(=O)N=C1O	train	0	0	0	0	0	0	0	0	0	0	0	0
COS(=O)(=O)[O-].C[N+]1(C)CCN(CC(O)(c2ccccc2)C2CCCCC2)CC1	train	0	0	-1	-1	-1	-1	-1	0	-1	-1	-1	-1
CCCCCCCCn1sccc1=O	train	0	0	0	-1	-1	0	0	0	0	0	-1	0
C=CCCCCCC	train	0	0	0	0	0	0	0	0	0	0	0	0
CCCCCCCCOc1ccc(C(=O)O)cc1	train	0	-1	0	-1	-1	0	-1	-1	0	0	-1	-1
CCN(CC)CCNc1ccc(CO)c2sc3ccccc3c(=O)c12	train	0	0	0	0	0	0	0	0	0	0	0	0
O=c1ccc2cc(O[C@@H]3O[C@H](CO)[C@@H](O)[C@H](O)[C@H]3O)c(O)cc2o1	test	0	0	-1	-1	-1	0	-1	-1	0	0	0	0
Cc1cccc(N(C)C(=S)Oc2ccc3ccccc3c2)c1	train	0	0	0	0	0	0	0	0	0	0	0	0
CC(CN(C)C)CN1c2ccccc2CCc2ccccc21	train	0	0	0	0	0	0	0	-1	0	0	0	0
CC1=C2[C@H]3OC(=O)[C@@H](C)[C@@H]3CC[C@@]2(C)C=CC1=O	train	0	0	0	0	0	0	0	-1	0	-1	0	0
C[C@H]1[C@H]2[C@H](C[C@H]3[C@@H]4CC[C@H]5C[C@@H](O)CC[C@]5(C)[C@H]4CC(=O)[C@@]32C)O[C@]12CC[C@@H](C)CO2	train	0	1	1	-1	1	1	-1	-1	1	0	-1	1
c1ccc2sc(SSN3CCOCC3)nc2c1	train	0	0	0	0	0	0	0	0	0	0	0	0
N#Cc1nn(-c2c(Cl)cc(C(F)(F)F)cc2Cl)c(N)c1S(=O)C(F)(F)F	train	0	-1	0	0	0	0	0	-1	0	0	0	0
CC(Cc1ccc(C(C)(C)C)cc1)CN1C[C@H](C)O[C@H](C)C1	train	0	0	0	0	0	0	0	-1	0	0	0	0
CC(C)C(=O)Nc1ccc([N+](=O)[O-])c(C(F)(F)F)c1	train	0	0	0	-1	1	1	0	1	0	0	1	0
FC(F)C(F)(F)OCC(Cn1cncn1)c1ccc(Cl)cc1Cl	train	0	0	0	-1	0	0	0	-1	0	-1	-1	0
CCOP(=O)(OCC)OP(=O)(OCC)OCC	train	0	0	0	-1	0	0	-1	-1	0	0	-1	-1
O=C1N=C2SCCN2C(=O)C1Cc1ccc(Cl)cc1	train	0	0	0	-1	0	0	0	-1	0	0	-1	0
O=C1NC2NC(=O)NC2N1	test	0	0	0	0	0	0	0	0	0	0	0	0
CN1[C@H]2CC[C@@H]1[C@@H](C(=O)O)[C@@H](OC(=O)c1ccccc1)C2	test	0	-1	-1	1	-1	-1	0	1	-1	0	1	-1
CC1(C)O[C@@H]2C[C@H]3[C@@H]4CCC5=CC(=O)C=C[C@]5(C)[C@H]4[C@@H](O)C[C@]3(C)[C@]2(C(=O)CO)O1	train	0	0	-1	0	-1	0	0	-1	0	0	-1	0
CCOc1cc(N)c(Cl)cc1C(=O)NCC1CN(Cc2ccc(F)cc2)CCO1.O=C(O)CC(O)(CC(=O)O)C(=O)O	val	0	0	0	0	-1	-1	-1	1	0	-1	0	-1
O=C(c1cc2ccccc2o1)N1CCN(Cc2ccccc2)CC1	test	0	0	1	-1	1	0	0	1	0	0	1	0
C[C@H]1CN(c2c(F)c(F)c3c(=O)c(C(=O)O)cn(C4CC4)c3c2F)C[C@@H](C)N1	test	0	0	1	0	1	1	0	1	0	0	1	-1
COc1ccc(Cc2cnc(N)nc2N)cc1OC	train	0	0	0	0	-1	0	0	1	0	0	-1	0
C=C[C@]1(C)C[C@@H](OC(=O)CSC(C)(C)CNC(=O)[C@H](N)C(C)C)[C@]2(C)[C@H](C)CC[C@]3(CCC(=O)[C@H]32)[C@@H](C)[C@@H]1O	val	0	0	0	0	1	1	0	0	0	-1	1	-1
Cc1cnc(C(=O)O)c[n+]1[O-]	train	0	0	0	-1	1	-1	-1	1	0	0	1	1
O=C1c2ccccc2C(=O)c2cc(O)ccc21	val	0	0	0	-1	0	0	0	-1	0	-1	1	0
CCNc1nc(NC(C)(C)C)nc(SC)n1	train	0	0	0	1	-1	-1	-1	-1	0	-1	-1	-1
CNC(=O)N(C)c1nnc(C(C)(C)C)s1	train	0	0	0	0	0	0	0	0	0	0	0	0
Cc1[nH]c(=O)n(C(C)(C)C)c(=O)c1Cl	test	0	0	0	-1	1	0	0	1	-1	-1	0	0
CCCCC(C#N)(Cn1cncn1)c1ccc(Cl)cc1	train	0	0	0	1	0	0	0	-1	0	-1	0	0
CCCCOCC(C)OCC(C)O	test	0	0	0	-1	0	0	0	-1	0	-1	0	0
C=CC(=O)OCCOCC(CC)(COCCOC(=O)C=C)COCCOC(=O)C=C	val	0	0	-1	0	0	0	0	0	0	0	0	0
C=CC(=O)OCCCCCC(C)C	train	0	0	0	0	0	0	0	-1	0	-1	0	0
Cl/C=C/Cl	test	0	0	0	0	0	0	0	0	0	0	0	0
Cl/C=C\Cl	test	0	0	0	0	0	0	0	0	0	0	0	0
O=C(O)CCCOc1ccc(Cl)cc1Cl	train	0	0	0	0	0	0	0	0	0	0	0	0
C=Cc1ccc(C)cc1	train	0	0	0	0	0	0	0	0	0	0	0	0
OCC(Cl)CCl	val	0	0	0	0	1	0	0	1	0	0	-1	0
OCCN1C[C@H](O)[C@@H](O)[C@H](O)[C@H]1CO	test	0	0	-1	-1	0	0	0	0	0	0	-1	0
CCCCOC(=O)CC(CC(=O)OCCCC)(OC(C)=O)C(=O)OCCCC	train	0	0	0	0	0	0	0	0	0	0	0	0
NC(=O)Nc1ccc(Cl)c(Cl)c1	train	0	0	0	0	0	0	0	0	0	0	0	0
O=C(O)c1cccc(C(F)(F)F)c1	train	0	0	0	0	1	0	0	0	0	0	0	0
O=S1(=O)CC(Cl)(Cl)C(Cl)(Cl)C1	train	0	0	0	0	0	0	0	0	0	0	0	0
COC(=O)c1ccc(OC)cc1	train	0	0	0	0	0	0	0	0	0	0	0	0
COC(OC)OC	test	0	0	0	0	0	0	0	0	0	0	0	0
O=C(O)c1snc(Cl)c1Cl	train	0	0	0	-1	-1	0	0	-1	0	0	1	-1
Nc1ccc(Cl)cc1[N+](=O)[O-]	test	0	0	-1	0	0	0	0	0	0	0	-1	0
CCCC(=O)OCCC(C)CCC=C(C)C	train	0	0	0	0	-1	0	0	0	0	0	0	0
C=CCc1ccc(OC(=O)Cc2ccccc2)c(OC)c1	train	0	0	0	0	0	0	0	0	0	0	0	0
Cc1ccc(OC(=O)CC(C)C)cc1	train	0	0	0	0	0	0	0	0	0	0	0	0
CCC(C)C1N=C(C)C(C)S1	train	0	0	0	0	0	0	0	0	0	0	-1	0
CCCC(=O)C(CC)Sc1ccoc1C	train	0	0	0	0	0	0	0	0	0	0	0	0
Cc1nc2ccc(Cl)cc2[nH]1	train	0	0	0	0	0	0	0	0	0	0	1	0
N[C@@H](CCC(=O)O)C(=O)O	train	0	0	0	0	0	0	0	0	0	0	0	0
CCCC(=O)OC/C=C(\C)CCC=C(C)C	train	0	0	0	0	-1	0	0	0	0	0	0	0
CC(C)(C)OC(=O)c1ccccc1C(=O)O	train	0	0	0	0	0	0	0	0	0	0	0	0
COc1cc(/C=C/C(N)=O)cc(OC)c1OC	train	0	0	0	0	0	0	0	0	0	0	-1	0
CCOc1nc(=O)c(F)c[nH]1	train	0	0	0	0	0	0	0	-1	0	0	0	0
N#CC1(c2ccc(F)cc2)CCC(=O)CC1	train	0	0	0	-1	-1	0	0	-1	0	-1	0	0
Cc1ccc(C(C)OC(=O)C2(C)CCC(C(=O)O)C2(C)C)cc1.OCCNCCO	train	0	-1	-1	-1	-1	1	1	1	1	1	1	1
CCOC(=O)C(c1c(O)c2ccccc2oc1=O)c1c(O)c2ccccc2oc1=O	train	0	0	0	0	0	0	0	0	0	0	0	0
O=C(O)Cc1ccc2c(c1)C(=O)c1ccccc1CO2	train	0	0	-1	0	0	0	0	0	0	0	0	0
Nc1ncnc2c1ncn2Cc1c(F)cccc1Cl	train	0	0	0	0	0	0	0	-1	0	0	-1	0
COCCc1ccc(OCC2CO2)cc1	train	0	0	0	0	0	0	0	0	0	0	0	0
C#Cc1ccc(-c2ccccc2F)cc1	train	0	-1	-1	-1	0	-1	0	-1	1	-1	0	1
CC1(COc2ccc(CC3SC(=O)NC3=O)cc2)CCCCC1	train	0	0	0	-1	1	1	0	-1	0	-1	1	1
CC(C)C[C@H](NC(=O)OCC1c2ccccc2-c2ccccc21)C(=O)O	val	0	0	0	-1	-1	0	0	-1	0	0	-1	-1
C[C@H]1C[C@H]2[C@@H]3CCC4=CC(=O)C=C[C@]4(C)[C@@]3(Cl)[C@@H](O)C[C@]2(C)[C@@]1(O)C(=O)CO	train	0	0	0	0	0	0	1	-1	0	0	0	0
CC1(C)CCC(C)(C)c2cc(C(=O)Nc3ccc(C(=O)O)cc3)ccc21	train	0	0	0	0	0	0	0	0	0	0	0	0
N#Cc1ccc(CC(=O)c2cccc(C(F)(F)F)c2)cc1	train	0	0	0	0	0	0	0	0	0	0	0	0
O=C(c1ccc(O)cc1)c1ccc(O)cc1O	train	0	0	0	-1	0	0	0	0	0	0	0	0
OCCC1CCCCN1	train	-1	-1	-1	-1	-1	-1	-1	0	-1	0	-1	-1
CC(C)(O)C(=O)c1ccccc1	train	0	0	0	0	0	0	0	0	0	0	1	0
CCCCOC(=O)C(C)OC(=O)CCC	train	0	0	0	0	0	0	0	0	0	0	0	0
COC(C=C(C)CCC=C(C)C)OC	train	0	0	0	0	0	0	0	0	0	0	0	0
CCC(=O)OC(C)(C)C1CC=C(C)CC1	train	0	0	0	-1	0	0	0	0	0	0	0	0
C=C[Si](OC(=C)C)(OC(=C)C)OC(=C)C	train	0	0	0	0	0	0	0	0	0	0	0	0
O=S(=O)(O)NC1CCCCC1	train	0	0	0	0	0	0	0	0	0	0	-1	0
C/C=C(C(=C/C)/c1ccc(OC(C)=O)cc1)\c1ccc(OC(C)=O)cc1	train	0	0	0	0	0	0	-1	-1	-1	-1	0	0
Nc1ccc(C(=O)N2CC3CC(CN(Cc4ccccc4)C3)C2)cc1	train	0	0	-1	0	-1	0	0	-1	0	0	-1	0
CC(C)(C)c1ccc(OP(=O)(Oc2ccccc2)Oc2ccccc2)cc1	test	0	0	0	0	0	0	0	0	0	0	0	0
CN(C)[C@@H]1C(O)=C(C(N)=O)C(=O)[C@@]2(O)C(O)=C3C(=O)c4c(O)cccc4C[C@H]3C[C@@H]12	train	0	0	0	0	-1	0	0	-1	0	0	0	0
CC#C[C@]1(O)CC[C@H]2[C@@H]3C[C@H](C)C4=CC(=O)CC[C@]4(C)[C@H]3CC[C@@]21C	train	0	-1	0	0	0	0	-1	0	0	0	0	0
CCOC(=O)C(=O)CCCCCCl	test	0	0	0	0	0	0	0	0	0	0	0	0
Nc1ccc(Cl)cc1C(=O)c1ccccc1F	train	0	0	0	0	0	0	0	0	0	0	0	0
Cc1nc(N)nc(N)c1-c1ccc(Cl)c(Cl)c1	train	0	0	0	0	0	0	0	0	0	0	0	0
CC(C)(C)c1ccc(OCC2CO2)cc1	train	0	0	1	-1	0	0	0	-1	0	0	-1	0
CC(=O)[C@H]1CC[C@H]2[C@@H]3C=CC4=CC(=O)CC[C@@]4(C)[C@@H]3CC[C@]12C	test	-1	-1	-1	-1	-1	-1	-1	0	-1	0	-1	-1
Cn1c(=O)c2c(ncn2CC(O)CO)n(C)c1=O	train	0	-1	1	-1	1	0	0	-1	1	-1	-1	1
C=CN1CCCC1=O	test	0	0	0	0	0	0	0	0	0	0	0	0
OCC(CO)N[C@H]1C[C@](O)(CO)[C@@H](O)[C@H](O)[C@H]1O	train	0	0	0	-1	0	0	0	-1	0	0	0	0
C1CCCCCCCCCCC1	train	0	0	0	0	0	0	0	0	0	0	-1	0
Cc1cccc(C)c1	train	0	0	0	0	-1	0	0	0	0	0	0	0
Cc1ccc(N)c(C)c1	train	0	0	0	0	0	0	0	0	0	0	0	0
Oc1cccc(Cl)c1	test	0	0	0	-1	0	0	0	0	0	0	1	0
CC(C)CCON=O	test	-1	0	0	0	0	0	0	0	0	0	0	0
CC(=O)C(C)C	train	0	0	0	0	-1	0	0	0	0	0	0	0
O=Cc1ccccc1[N+](=O)[O-]	train	0	0	0	0	0	0	0	0	0	0	0	0
O=Cc1ccc([N+](=O)[O-])cc1	train	0	0	-1	0	0	0	0	0	0	0	0	0
CC(C)=C[C@@H]1[C@@H](C(=O)OCc2coc(Cc3ccccc3)c2)C1(C)C	train	0	0	0	0	0	0	0	0	0	0	0	0
CCCCc1oc2ccc(NS(C)(=O)=O)cc2c1C(=O)c1ccc(OCCCN(CCCC)CCCC)cc1	train	-1	-1	-1	-1	-1	-1	-1	1	-1	0	-1	-1
COc1cc([C@@H]2c3cc4c(cc3C(O[C@@H]3O[C@@H]5CO[C@@H](C)O[C@H]5[C@H](O)[C@H]3O)C3COC(=O)[C@@H]32)OCO4)cc(OC)c1OP(=O)(O)O	train	0	0	0	0	0	0	0	0	0	0	0	0
Nc1ccc(S(=O)(=O)[N-]c2ncccn2)cc1.[Ag+]	test	0	0	0	0	0	0	0	0	0	0	0	0
COC(=O)C1=C(C)NC(C)=C(C(=O)OCC(C)=O)C1c1ccccc1[N+](=O)[O-]	test	0	0	0	0	0	0	0	0	0	0	0	0
C=C1/C(=C\C=C2/CCC[C@]3(C)[C@@H]([C@H](C)OCCC(C)(C)O)CC[C@@H]23)C[C@@H](O)C[C@@H]1O	train	0	0	0	0	0	0	-1	1	0	1	0	0
Cc1nc(-c2ccc(OCC(C)C)c(C#N)c2)sc1C(=O)O	train	0	0	0	0	0	0	0	-1	0	-1	0	0
COc1ccc(C(=O)N2CCCC2=O)cc1	test	0	0	0	1	0	0	0	0	0	0	0	0
CC(C)(C)NCC(O)c1ccc(O)c(CO)n1	train	0	0	0	0	0	0	0	-1	0	-1	0	0
CC(N)C(=O)OC(C)(C)Cc1ccc(Cl)cc1	train	0	0	0	0	0	0	0	-1	0	0	0	0
CC1=C(C)C(=O)C(CCCCC#CCCCC#CCO)=C(C)C1=O	train	0	0	0	0	0	0	0	0	0	0	0	0
C=CCc1ccccc1OCC(O)CNC(C)C	train	0	0	0	-1	-1	0	-1	1	0	0	0	0
CC(C)(C)c1nnc(NS(=O)(=O)c2ccccc2)s1	train	-1	-1	-1	-1	-1	-1	-1	1	-1	1	-1	-1
Cc1ccc2c(c1N)C(=O)c1ccccc1C2=O	train	0	0	1	-1	0	0	0	0	0	1	0	0
CCn1c2ccccc2c2cc(N)ccc21	train	0	0	0	0	-1	0	0	0	0	0	0	0
CCOc1ccc(NC(C)=O)cc1N	train	0	0	0	-1	0	0	1	0	0	0	0	0
Nc1c(Br)cc(Br)c2c1C(=O)c1ccccc1C2=O	train	0	-1	0	1	1	1	-1	-1	0	-1	1	1
Nc1nnc(-c2ccc([N+](=O)[O-])o2)o1	train	0	0	0	0	0	0	0	0	0	0	0	0
CCCCCCCCCCCCCCBr	train	0	0	0	0	0	0	0	0	0	0	0	0
CCOCn1c(-c2ccc(Cl)cc2)c(C#N)c(Br)c1C(F)(F)F	train	0	0	0	0	0	0	0	-1	0	-1	-1	0
Cn1cc(S(C)=O)c(=O)c2ccc(F)cc21	train	0	-1	0	0	0	0	0	-1	0	0	1	0
CC(=O)c1ccc(OCC(=O)N2CCCCC2)cc1	train	0	0	0	-1	1	1	0	1	0	0	-1	0
O=C(O)CCCCCCNC1c2ccccc2CCc2ccccc21	train	0	0	-1	0	0	0	0	0	0	0	0	0
O=C(O)Cc1ccccc1Oc1ccc(Cl)cc1Cl	val	0	0	0	0	0	0	0	0	0	0	0	0
CCCOC(=O)Cc1ccc(OCC(=O)N(CC)CC)c(OC)c1	train	0	0	0	-1	0	0	0	0	0	0	0	0
CCC(=O)O[C@H]1[C@@H](N2CCCCC2)C[C@H]2[C@@H]3CC[C@H]4C[C@H](OC(C)=O)[C@@H](N5CCCCC5)C[C@]4(C)[C@H]3CC[C@@]21C	train	0	0	0	0	0	0	0	1	0	0	-1	0
COc1ccc2c(C(=O)c3ccc(Cl)cc3)c(C)n(CC(=O)O)c2c1	train	0	0	0	0	0	0	0	-1	0	-1	0	0
Cc1nc([N+](=O)[O-])cn1-c1ccc([N+](=O)[O-])cc1	train	0	0	0	0	-1	0	0	0	0	0	-1	0
CO[C@@]12[C@H](COC(N)=O)C3=C(C(=O)C(C)=C(N)C3=O)N1C[C@@H]1N[C@@H]12	train	-1	-1	-1	-1	-1	-1	-1	0	-1	0	-1	-1
O=[Mo](=O)=O	train	0	0	1	0	1	0	0	-1	0	0	-1	0
CCOP(=S)(S)OCC	train	0	0	-1	0	0	0	0	0	0	0	0	0
c1nc[nH]n1	train	0	0	1	0	0	0	0	-1	0	-1	-1	0
ClC1(Cl)C2(Cl)C3(Cl)C4(Cl)C(Cl)(Cl)C5(Cl)C3(Cl)C1(Cl)C5(Cl)C24Cl	train	0	0	0	0	0	0	0	0	0	0	-1	0
CCCCCCCC/C=C\CCCCCCCC(N)=O	train	0	0	0	0	0	0	0	0	0	0	0	0
CNC(=O)Oc1cc(C)c(N(C)C)c(C)c1	train	0	0	0	0	0	0	0	0	0	0	0	0
Cc1cc(=O)[nH]c(=S)[nH]1	train	0	0	0	0	0	0	0	1	0	0	-1	0
CCCCC(CC)COP(=O)(O)OCC(CC)CCCC	train	0	0	0	0	0	0	0	-1	0	0	0	0
C[C@@H]1C[C@H]2[C@@H]3CCC4=CC(=O)C=C[C@]4(C)[C@@]3(Cl)[C@@H](O)C[C@]2(C)[C@@]1(OC(=O)c1ccco1)C(=O)CCl	train	0	-1	0	0	0	0	-1	-1	0	0	0	0
CCC(C)(C)c1ccc(O)cc1	train	0	0	0	0	0	0	0	-1	0	-1	0	0
Cc1c(N)cccc1Cl	val	-1	-1	-1	-1	-1	-1	-1	-1	-1	0	-1	-1
Cc1ccc(Cl)cc1	train	0	0	0	0	0	0	0	0	0	-1	0	0
CC(C)(c1cc(Cl)c(O)c(Cl)c1)c1cc(Cl)c(O)c(Cl)c1	train	0	-1	-1	-1	-1	0	-1	-1	0	-1	1	1
Nc1ccc(Br)cc1	train	1	-1	1	-1	1	0	0	-1	1	0	0	0
CCCCOC(=O)CCCCC(=O)OCCCC	train	-1	-1	-1	-1	-1	-1	-1	0	-1	0	-1	-1
Cc1ccc(O)c(C)c1	val	0	0	0	0	0	0	0	-1	0	-1	0	0
Cc1ccc(O)cc1	train	0	0	0	0	0	0	0	0	0	0	-1	0
Cc1ccc(C)cc1	train	0	0	0	0	0	0	0	0	0	0	0	0
COc1ccc(S(=O)(=O)N2c3ccc(Cl)cc3[C@@](O)(c3ccccc3Cl)[C@H]2C(=O)N2CCC[C@@H]2C(N)=O)cc1OC	train	0	0	1	-1	-1	0	-1	-1	0	0	-1	0
O=[PH](Oc1ccccc1)Oc1ccccc1	train	0	-1	0	-1	0	0	0	0	0	0	-1	0
CCCNC(=O)NS(=O)(=O)c1ccc(Cl)cc1	test	0	0	0	0	0	0	0	0	0	0	0	0
C[N+](C)(C)CCO	train	0	0	0	0	1	1	0	0	0	0	1	0
O=[Cr]O[Cr]=O	train	0	0	-1	-1	-1	0	0	1	0	1	-1	0
O=C1c2cccc(O)c2C(=O)c2c(O)cccc21	train	0	0	-1	0	-1	0	0	0	0	0	0	0
CN/C(=N\C#N)NCCSCc1nc[nH]c1C	train	0	-1	-1	0	0	0	1	1	0	-1	-1	0
CCCCNS(=O)(=O)c1ccccc1	test	0	0	0	0	-1	0	0	0	0	0	0	0
C=C(C)c1cccc(C(=C)C)c1	train	0	0	0	0	0	0	0	0	0	0	0	0
CC=CC(=O)O	test	0	0	0	0	-1	0	0	0	0	0	0	0
CC1OC(=O)C(C)OC1=O	train	0	-1	0	0	0	0	-1	1	0	0	-1	0
Nc1ccc(N)c2c1C(=O)c1ccccc1C2=O	train	0	0	0	0	0	0	0	-1	0	-1	0	0
CC(C)Nc1ccc(NC(C)C)c2c1C(=O)c1ccccc1C2=O	train	0	0	0	-1	0	0	0	0	0	0	0	0
OCCCCCO	train	-1	-1	-1	-1	-1	-1	-1	-1	-1	0	-1	-1
CC(C)(C)c1cc([N+](=O)[O-])cc([N+](=O)[O-])c1O	val	0	0	0	0	0	0	0	1	0	0	-1	0
CNC(=N)NC(=O)Nc1c(C)cccc1C	train	0	0	0	0	0	0	0	0	0	0	0	0
CSc1ccc(/C=C2/C(C)=C(CC(=O)O)c3cc(F)ccc32)cc1	test	0	0	0	0	-1	0	0	0	0	0	0	0
CC(C(=O)O)c1ccc2c(c1)CC(=O)c1ccccc1S2	train	0	0	0	0	0	0	0	0	0	-1	-1	0
CC(C(=O)O)c1ccc(C2CCCCC2)c2ccccc12	test	0	0	0	0	0	-1	0	0	0	0	0	0
CC[C@]1(O)C[C@H]2CN(CCc3c([nH]c4ccccc34)[C@@](C(=O)OC)(c3cc4c(cc3OC)N(C)[C@H]3[C@@](O)(C(N)=O)[C@H](O)[C@]5(CC)C=CCN6CC[C@]43[C@@H]65)C2)C1	train	0	0	1	-1	-1	0	0	1	0	0	1	0
COc1cc2nc(N3CCN(C(=O)c4ccco4)CC3)nc(N)c2cc1OC	train	0	0	0	0	-1	0	0	0	0	0	0	0
NC(=S)c1c(Cl)cccc1Cl	train	0	0	0	0	0	0	0	0	0	0	0	0
CCCCCCCCCCCCCCCS(=O)(=O)Oc1ccccc1	train	0	0	0	0	0	0	0	0	0	0	0	0
NC[C@H]1O[C@H](O[C@@H]2[C@@H](N)C[C@@H](N)[C@H](O[C@H]3O[C@H](CO)[C@@H](O)[C@H](N)[C@H]3O)[C@H]2O)[C@H](O)[C@@H](O)[C@@H]1O	train	-1	-1	-1	-1	-1	-1	-1	0	-1	0	-1	-1
COc1cc2c(cc1OC)[C@@]13CCN4CC5=CCO[C@H]6CC(=O)N2[C@H]1[C@H]6[C@H]5C[C@H]43	train	0	0	0	0	0	0	0	0	0	0	0	0
C[C@H](CCC(=O)O)[C@H]1CC[C@H]2[C@@H]3C(=O)C[C@@H]4CC(=O)CC[C@]4(C)[C@H]3CC(=O)[C@@]21C	train	0	0	0	0	-1	0	0	0	0	0	0	0
COCCOCCOCCOC	train	0	0	0	-1	-1	0	-1	0	0	0	-1	0
C[N+](C)(C)CCCCCCCCCC[N+](C)(C)C	train	0	0	0	1	0	0	0	-1	0	-1	-1	-1
C#C[C@]1(O)CC[C@H]2[C@@H]3CCC4=Cc5oncc5C[C@]4(C)[C@H]3CC[C@@]21C	train	0	-1	0	0	0	0	-1	0	0	0	-1	0
Cc1ccccc1Br	train	0	0	0	-1	0	0	1	0	0	-1	1	0
COc1cccc2c1C(=O)c1c(O)c3c(c(O)c1C2=O)C[C@@](O)(C(C)=O)C[C@@H]3O[C@H]1C[C@H](N)[C@H](O)[C@H](C)O1	test	0	0	0	0	-1	0	0	-1	0	-1	0	0
CC(O)CCCCn1c(=O)c2c(ncn2C)n(C)c1=O	train	1	-1	0	0	-1	0	0	-1	-1	0	1	-1
Cc1ccc(C(=O)Nc2ccc(S(=O)(=O)O)c3cc(S(=O)(=O)O)cc(S(=O)(=O)O)c23)cc1NC(=O)c1cccc(NC(=O)Nc2cccc(C(=O)Nc3cc(C(=O)Nc4ccc(S(=O)(=O)O)c5cc(S(=O)(=O)O)cc(S(=O)(=O)O)c45)ccc3C)c2)c1	train	0	0	0	0	0	0	0	0	0	-1	0	0
COc1cc(C(C)C)c2c(c1)S(=O)(=O)N(COc1cc(=O)n3cccc(OCCN4CCCCC4)c3n1)C2=O	train	0	0	1	1	0	0	0	1	0	0	1	0
COc1cccc([C@H](O)C2CCN(CCc3ccc(F)cc3)CC2)c1OC	train	1	1	0	-1	1	1	0	-1	0	-1	0	0
O=C(Nc1ccc2[nH]ccc2c1)c1cc2cc(F)ccc2n1Cc1cccc(F)c1	test	0	0	0	0	0	0	0	0	0	0	0	0
CNC(=O)Oc1cccc(C(C)C)c1	val	0	0	0	0	0	0	0	0	0	0	0	0
O=C(O)CC(O)(CC(=O)O)C(=O)O.Oc1cccc2cccnc12	train	0	0	0	0	0	0	0	0	0	0	0	0
COC(=O)c1cc(Oc2ccc(Cl)cc2Cl)ccc1[N+](=O)[O-]	train	0	0	0	-1	0	0	0	-1	0	0	0	0
N[C@@H](CSSC[C@H](N)C(=O)O)C(=O)O	train	0	0	0	0	0	0	0	0	0	-1	0	0
CCC(=O)Nc1ccc(O)cc1	train	0	0	0	0	0	0	0	0	0	0	0	0
CN(C)CCCN1c2ccccc2Sc2ccccc21	train	1	0	0	-1	1	0	0	0	-1	0	0	0
CC(=O)N1C[C@H](O)C[C@H]1C(=O)O	train	0	0	0	0	0	0	0	0	0	0	0	0
CCC(C)(S(=O)(=O)CC)S(=O)(=O)CC	train	0	0	0	-1	0	0	1	0	0	0	0	0
C[C@@H](O)[C@H](N)C(=O)O	train	0	0	0	0	0	-1	-1	1	-1	-1	1	1
CCN(CC)CCNC(C(=O)OCCC(C)C)c1ccccc1	train	0	0	0	0	0	0	0	-1	0	0	0	0
CCNC(=O)/C=C/c1cccc(Br)c1	train	0	0	-1	0	0	0	0	0	0	0	0	0
O=S(=O)(c1ccccc1)c1ccc(Cl)cc1	test	0	0	0	0	0	0	0	0	0	0	0	0
CN(C)c1ccc(SC#N)cc1	train	0	-1	0	-1	-1	0	-1	-1	0	-1	-1	-1
Cc1cccc(OCC(O)CNC(C)(C)C)c1C	train	0	0	0	0	0	0	0	1	0	-1	-1	0
OC(c1ccc(Cl)cc1)(c1ccc(Cl)cc1)c1cccnc1	train	0	0	0	0	0	0	0	0	0	0	0	0
CCCCCCCCCCCCCCCC(=O)NCCO	train	0	-1	0	-1	-1	0	0	-1	0	-1	-1	-1
CCCCCCC1CCCC(=O)O1	train	0	0	0	0	0	0	0	0	0	0	0	0
CC(CC=O)c1ccccc1	train	0	0	0	0	0	0	0	1	0	1	0	0
C1CNCCN1	train	1	1	0	0	1	1	0	-1	0	-1	0	0
CCOC(=O)CCc1ccccc1	test	0	0	0	-1	-1	0	0	0	0	0	0	0
CCOC(=O)CC(=O)c1ccccc1	test	0	-1	-1	0	0	0	0	-1	0	0	0	0
CCCCCC#CC(=O)OC	train	0	0	-1	0	0	0	0	0	0	0	-1	0
CC/C=C\CC1=C(C)CCC1=O	train	1	1	0	-1	-1	-1	-1	-1	-1	0	-1	0
CCC(=O)OC(C)c1ccccc1	train	-1	-1	-1	-1	-1	-1	-1	0	-1	0	-1	-1
Cc1cccc2nccnc12	val	0	0	0	0	0	0	0	0	0	0	0	0
COc1cccc2c1C(=O)c1c(O)c3c(c(O)c1C2=O)C[C@@](O)(C(=O)CO)CC3OC1CC(N2CCOC(OC)C2)C(O)C(C)O1	test	1	0	0	0	0	0	0	0	0	0	0	0
C/C=C/C=C/C(=O)O	test	0	0	0	-1	0	0	0	0	0	0	0	0
Brc1cc(Br)c(Oc2cc(Br)c(Br)cc2Br)cc1Br	train	0	0	0	0	0	0	0	0	0	0	0	0
CC(C)NCC(O)c1ccc(NS(C)(=O)=O)cc1	val	0	0	0	0	0	0	0	0	0	0	0	0
CCC(OCCCOC)OC(C)=O	val	0	0	0	0	0	0	0	0	0	0	0	0
Cc1cscn1	train	0	0	0	0	0	0	0	0	0	0	0	0
NC1CCCCC1N	test	1	0	0	-1	-1	0	0	0	0	0	0	0
O=C(Cl)c1c(Cl)c(Cl)c(C(=O)Cl)c(Cl)c1Cl	test	0	0	-1	0	0	0	0	-1	0	-1	-1	0
C[Sn](C)(Cl)Cl	train	1	1	0	-1	1	1	0	-1	0	-1	-1	-1
CCCCC(CC)C(=O)Cl	train	0	0	0	0	0	0	0	0	0	0	0	0
CCOCCC(=O)OCC	train	0	0	0	0	1	0	0	0	0	0	0	0
N#Cc1ccc2c(c1)N(CCCN1CCC(O)CC1)c1ccccc1S2	train	0	0	0	0	1	0	0	0	0	0	-1	0
CN(N=O)c1ccccc1	train	0	-1	-1	-1	-1	0	-1	-1	0	-1	0	1
O=NN1CCOCC1	train	0	0	0	0	0	0	0	0	0	0	0	0
NC(=O)Nc1nc2ccccc2[nH]1	test	0	0	1	-1	0	0	-1	0	0	0	-1	0
O=NN1CCNCC1	train	0	0	0	0	0	0	0	0	0	-1	0	0
OC(CCN1CCCCC1)(c1ccccc1)C1CCCCC1	train	0	0	0	0	0	0	0	-1	0	0	0	0
COc1ccc(CCNC[C@H](O)c2ccc(O)cc2)cc1OC	train	0	0	0	0	0	0	0	0	0	0	0	0
CN(C)CCCN1c2ccccc2Sc2ccc(C(F)(F)F)cc21	test	0	0	0	0	-1	0	-1	-1	0	-1	0	1
CCN(CC)C(=O)N[C@H]1C[C@@H]2c3cccc4[nH]cc(c34)C[C@H]2N(C)C1	train	0	0	0	-1	0	0	0	-1	0	-1	0	0
COC(=O)CC(C)CCC=C(C)C	test	0	0	0	0	0	0	0	0	0	0	0	0
CC1(C)[C@@H](O)CC[C@@]2(C)[C@H]1CC[C@]1(C)[C@@H]2C(=O)C=C2[C@@H]3C[C@@](C)(C(=O)O)CC[C@]3(C)CC[C@]21C	train	0	0	-1	0	0	0	0	0	0	0	0	0
O=S1OCCO1	test	-1	-1	-1	-1	-1	-1	-1	0	-1	-1	-1	-1
OCC(O)CCl	train	0	0	0	0	0	0	0	0	0	0	0	0
COC(C)(C)CCO	train	0	0	0	0	-1	0	0	0	0	0	0	0
C[C@]1(O)CC[C@H]2[C@@H]3CCC4=CC(=O)CC[C@]4(C)[C@H]3CC[C@@]21C	train	0	0	0	0	0	0	0	0	0	0	0	1
OCC(O)CO	train	0	0	-1	0	-1	0	0	0	0	0	0	0
Cc1ccc(S(=O)(=O)O)cc1.O	train	0	0	0	0	0	0	0	0	0	0	0	0
Oc1ccc(C(c2ccc(O)cc2)(C(F)(F)F)C(F)(F)F)cc1	train	0	0	0	-1	-1	-1	0	0	0	0	0	0
COC(OC)(C(=O)c1ccccc1)c1ccccc1	train	0	0	0	0	1	0	0	-1	0	0	-1	0
C[C@@H]1CC[C@H]2C(C)(C)[C@H]3C[C@]21CC[C@@]3(C)O	train	0	0	0	0	0	0	0	-1	0	-1	0	0
CC(c1ccc(O)cc1)(c1ccc(O)cc1)c1ccc(O)cc1	val	-1	0	0	0	0	0	0	0	0	0	0	0
O=S(=O)(O)O	test	0	0	-1	1	-1	-1	-1	0	0	0	1	-1
O=C(c1ccc(O)c(O)c1)c1ccc(O)cc1O	test	0	0	0	0	1	0	0	0	0	0	0	0
c1ccc2c(c1)ccc1cc3c(ccc4ccccc43)cc12	train	0	0	0	0	-1	0	0	0	0	0	0	0
Nc1ccc(NC(=O)c2ccc(N)cc2)cc1	train	0	0	-1	-1	0	0	0	-1	0	-1	0	1
Cc1ccc(N)cc1N	train	0	0	0	0	0	0	0	-1	0	-1	0	0
CCOP(=S)(OCC)Oc1cc(C)nc(C(C)C)n1	train	0	0	0	0	0	0	0	0	0	0	0	0
CN1C(=O)CN=C(c2ccccc2)c2cc(Cl)ccc21	train	0	0	-1	-1	-1	1	0	-1	0	-1	-1	-1
CC(C)(C)C(=O)O	train	0	0	0	0	0	0	0	-1	0	0	-1	0
CC(C)(CO)[N+](=O)[O-]	train	1	1	-1	-1	0	-1	-1	-1	0	-1	1	0
CCOC(=O)[C@@H](C)Oc1ccc(Oc2nc3ccc(Cl)cc3o2)cc1	val	0	0	0	-1	0	0	-1	-1	0	-1	-1	0
CCCCCCCCCCCCS	train	0	0	0	0	-1	1	0	0	0	0	0	0
Clc1ccc(COC(Cn2ccnc2)c2ccc(Cl)cc2Cl)cc1	test	0	0	0	0	0	-1	0	0	0	0	0	0
CSC1=N[C@@](C)(c2ccccc2)C(=O)N1Nc1ccccc1	test	0	0	0	0	0	0	0	0	0	0	0	0
CCCCCCCCCCCCc1ccc(O)cc1	train	0	0	0	0	0	0	0	0	0	0	0	0
CCC1(c2ccccc2)CCC(=O)NC1=O	test	0	0	0	0	-1	0	0	1	0	0	-1	-1
N[C@@H](CCC(=O)N[C@@H](CS)C(=O)NCC(=O)O)C(=O)O	train	0	0	1	-1	1	0	0	0	1	0	-1	0
OCCN(CCO)c1cccc(Cl)c1	train	0	0	0	0	0	0	0	0	0	0	0	0
CCOC(=O)C(Cl)Cc1cc(-n2nc(C)n(C(F)F)c2=O)c(F)cc1Cl	test	0	0	0	0	0	0	0	0	0	0	0	0
O=C(O)c1cccc(-c2noc(-c3ccccc3F)n2)c1	train	0	0	0	0	0	0	0	-1	0	-1	0	0
CCOC(=O)C1CC(=O)C(=C(O)C2CC2)C(=O)C1	test	0	0	0	0	0	0	0	0	0	0	0	0
CC(C)=CC1C(C(=O)OC(C#N)c2cccc(Oc3ccccc3)c2)C1(C)C	test	0	0	0	0	0	0	0	1	0	0	0	0
COc1ccccc1NC(=O)CC(C)=O	train	0	-1	0	0	0	0	-1	1	0	1	1	-1
CC1(C)O[C@@H]2C[C@H]3[C@@H]4CCC5=CC(=O)CC[C@]5(C)[C@@]4(F)[C@@H](O)C[C@]3(C)[C@]2(C(=O)CCl)O1	train	0	0	0	0	1	0	0	0	0	0	0	0
Cc1cccc(C)c1NC(=O)CN1CCN(CCCC(c2ccc(F)cc2)c2ccc(F)cc2)CC1	train	0	-1	-1	-1	-1	0	-1	-1	0	-1	-1	1
CC(=O)[C@H]1CC[C@H]2[C@@H]3C[C@H](C)C4=CC(=O)CC[C@]4(C)[C@H]3[C@@H](O)C[C@]12C	train	0	0	0	0	0	0	0	0	0	0	0	0
CCCN(CCc1cccs1)[C@H]1CCc2c(O)cccc2C1	test	0	0	0	0	0	0	0	-1	0	-1	0	0
CC1=CC(=O)[C@H]2C[C@@H]1C2(C)C	test	0	0	0	0	0	0	0	0	0	0	0	0
Nc1c(Cl)c(F)nc(OCC(=O)O)c1Cl	train	0	0	-1	0	0	0	0	-1	0	-1	0	0
O=C(NN=Cc1ccc([N+](=O)[O-])o1)c1ccc(O)cc1	train	-1	0	0	-1	-1	0	0	0	0	0	0	0
Cc1ccc(C(C)C)c(O)c1	train	0	0	0	-1	0	-1	1	1	-1	0	-1	1
O=c1cc[nH]c(=S)[nH]1	train	0	0	0	0	0	0	0	0	0	0	0	0
Nc1ccc(Sc2ccc(N)cc2)cc1	train	0	0	0	0	1	1	0	-1	0	-1	-1	0
CC(=O)OCCOC(C)=O	train	0	0	0	0	1	0	0	-1	0	-1	0	0
CCCCCCCCCCCCCCCCCC(=O)OCCO	train	-1	-1	0	0	0	0	0	-1	0	-1	-1	0
CCCCCCCC	val	-1	-1	-1	-1	-1	-1	-1	0	-1	0	-1	-1
N=C1NC(=N)c2cc3ccccc3cc21	test	0	0	0	0	0	0	0	0	0	0	0	0
CCCCCCCCCCCC(=O)OC	test	0	0	0	0	-1	0	0	0	0	0	0	0
Oc1ccc(O)c2c(O)cccc12	val	0	0	0	0	0	0	0	-1	0	-1	1	0
CC(N)=S	test	0	0	0	0	0	0	0	0	0	0	1	0
Cc1cc(O)c(C(C)(C)C)cc1Sc1cc(C(C)(C)C)c(O)cc1C	train	0	0	0	-1	0	0	0	0	0	0	0	0
Nc1ccccc1Nc1ccccc1	train	0	0	0	0	0	0	0	1	0	0	0	0
CCCCCCCCCCCCCCCCI	train	0	0	0	0	0	0	0	-1	0	-1	0	1
O=[N+]([O-])c1ccc2[nH]ncc2c1	train	0	0	1	0	0	-1	0	1	0	0	0	0
CCC(C)(C)CC	train	0	0	0	0	0	0	0	0	0	0	0	0
CCCC(=O)O[C@]1(C(=O)COC(C)=O)CC[C@H]2[C@@H]3C[C@H](F)C4=CC(=O)C=C[C@]4(C)[C@@]3(F)[C@@H](O)C[C@@]21C	train	0	0	0	0	0	0	0	-1	0	-1	0	0
C=CCCC=C	test	0	0	0	0	0	0	0	-1	0	-1	0	0
BrCCOc1ccccc1	val	0	0	0	0	0	0	0	-1	0	-1	0	0
CC(C)CN(C[C@@H](O)[C@H](Cc1ccccc1)NC(=O)O[C@H]1CO[C@H]2OCC[C@@H]12)S(=O)(=O)c1ccc(N)cc1	train	0	0	0	-1	0	0	-1	0	0	0	0	0
C[C@]12O[C@H](C[C@]1(O)CO)n1c3ccccc3c3c4c(c5c6ccccc6n2c5c31)CNC4=O	train	0	-1	0	1	-1	-1	0	-1	0	1	-1	-1
ClC1=C(Cl)[C@]2(Cl)[C@H]3[C@H]([C@H]4C=C[C@H]3C4)[C@@]1(Cl)C2(Cl)Cl	train	0	0	0	0	0	0	0	0	0	0	0	0
CC(=O)O[C@@H]1C[C@H]2CC[C@]1(C)C2(C)C	train	0	0	0	0	0	0	0	0	0	0	0	0
CC1(C)[C@@H]2CC[C@@]1(C)[C@H](O)C2	train	0	0	0	0	1	0	0	0	0	0	0	0
COP(N)(=S)Oc1ccccc1C(=O)OC(C)C	train	0	0	0	-1	-1	0	0	-1	0	0	-1	0
CCC(=O)O[C@@H]1C[C@H]2CC[C@]1(C)C2(C)C	test	0	-1	0	-1	0	-1	-1	-1	-1	-1	-1	-1
CC(C)CCCCCOC(=O)c1ccccc1C(=O)OCCCCCC(C)C	test	0	0	0	0	0	0	0	0	0	0	0	0
CCCCCCCCCC(CC)c1ccc(S(=O)(=O)O)cc1.OCCN(CCO)CCO	train	0	0	0	0	0	0	0	0	0	0	0	0
CC(C)CC(C)(C)C	test	0	0	0	0	0	0	0	-1	0	-1	0	0
CCCSC(=O)N(CCC)CCC	train	0	0	0	0	0	0	0	0	0	0	0	0
O=P(OCC(Br)CBr)(OCC(Br)CBr)OCC(Br)CBr	train	-1	-1	-1	-1	-1	-1	-1	0	-1	0	-1	-1
COc1c(Cl)ccc(Cl)c1C(=O)O	test	0	-1	0	-1	-1	0	-1	0	-1	0	0	1
Brc1ccc(Oc2ccc(Br)cc2)cc1	train	0	0	0	0	0	0	0	0	0	0	0	0
ClC(Cl)(Br)Br	train	0	0	0	0	0	0	0	0	0	0	0	0
Brc1ccc(Br)cc1	train	0	0	0	0	0	0	0	-1	0	-1	0	0
OC1CCCCC1c1ccccc1	train	0	0	0	0	0	0	0	0	0	0	0	0
CCC(C)COC(=O)CC(C)C	train	0	0	0	0	0	0	0	0	0	0	0	0
Cc1ccccc1OCC(=O)O	train	0	0	0	-1	0	0	0	-1	0	-1	0	0
CC=CC(=O)CCCC	train	0	0	0	0	1	0	0	-1	0	-1	0	0
Fc1c(F)c(F)c(Br)c(F)c1F	train	0	0	0	0	0	0	-1	-1	0	-1	1	0
CCCCc1ccc(O)cc1	train	0	0	0	1	-1	0	0	1	0	-1	0	0
C/C=C(\C)C(=O)OCc1ccccc1	test	1	1	-1	-1	1	1	0	-1	0	-1	0	0
CSCCCN=C=S	train	0	0	0	-1	-1	0	0	0	0	0	0	0
CC1=NC(C)OC1C	train	0	0	0	0	0	0	0	-1	0	-1	0	0
O=C(O)c1ccc(O)nc1	train	0	0	0	0	0	0	0	-1	0	1	0	0
CN1CCC(N(Cc2ccccc2)c2ccccc2)CC1	train	1	1	0	-1	0	0	0	-1	0	-1	-1	0
Cc1ccc2ccc(Cl)cc2n1	train	0	0	0	0	-1	0	0	0	0	0	0	0
CC(C)(C)c1ccccc1	test	0	0	0	0	0	0	0	0	0	0	0	0
O=C1CCCC=CCCCCCCCCCC1	train	0	-1	0	-1	-1	0	-1	-1	1	-1	-1	1
CCOC(=O)COc1ccc(C)cc1	train	0	0	-1	0	1	1	0	-1	0	-1	0	0
CC(C)(O)C#N	test	0	0	0	0	0	0	0	-1	0	-1	0	0
NCCNCCO	test	0	0	0	0	0	0	0	-1	0	-1	0	0
N#CC(O)c1ccccc1	train	0	0	0	0	0	0	0	0	0	0	0	-1
O=C(NO)c1ccccc1	test	0	-1	-1	1	-1	-1	-1	-1	-1	-1	1	1
Oc1ccc2cc(SSc3ccc4cc(O)ccc4c3)ccc2c1	val	-1	-1	0	-1	1	0	1	-1	-1	-1	-1	1
CCCCC(=O)N(Cc1ccc(-c2ccccc2-c2nnn[nH]2)cc1)[C@@H](C(=O)O)C(C)C	train	1	-1	0	-1	-1	0	0	-1	0	-1	1	0
CCCC(CCC)C(N)=O	test	0	0	0	-1	-1	0	-1	-1	0	-1	-1	0
Cl[V](Cl)(C1C=CC=C1)C1C=CC=C1	train	0	0	0	0	0	0	1	0	0	0	0	0
COc1ccc2[nH]c(SCc3ncc(C)c(OC)c3C)nc2c1	train	0	0	-1	0	0	0	0	-1	0	-1	0	0
COC(=O)[C@H]1[C@H]2C[C@@H]3c4[nH]c5cc(OC)ccc5c4CCN3C[C@H]2C[C@@H](OC(=O)/C=C/c2ccc(O)c(OC)c2)[C@@H]1OC	train	0	0	0	0	0	0	0	-1	0	-1	0	0
C/C(=C(/OCCOc1ccc(Cl)cc1)c1ccc(Cl)cc1Cl)n1ccnc1	train	0	0	0	0	0	0	0	-1	0	-1	0	0
NS(=O)(=O)c1cc(C(=O)NN2C[C@H]3[C@H]4CCC(C4)[C@H]3C2)ccc1Cl	train	0	0	0	0	0	0	0	-1	0	-1	0	0
Clc1ccc(C(Cn2ccnc2)OCc2ccc(Sc3ccccc3)cc2)c(Cl)c1	test	0	0	0	0	0	-1	0	-1	0	-1	0	0
Nc1ccccc1C(=O)OCC(O)CO	train	0	-1	0	-1	-1	1	1	-1	1	-1	-1	1
CCCCCCCCC/C=C\C=C/C=C\C=C/C=C\C(=O)OCC	train	0	0	0	0	0	0	0	0	0	0	0	0
CN(C)CCN1CCN(c2cccc(Cl)c2)C1=O	train	0	0	0	-1	-1	0	-1	-1	0	-1	-1	-1
CCCCCCCCCOCC1CO1	test	0	-1	0	-1	0	0	-1	-1	-1	-1	1	1
CCOC(=O)Oc1ccc(CCNC(=O)[C@H](CCSC)NC(C)=O)cc1OC(=O)OCC	train	0	-1	0	0	-1	0	-1	-1	0	-1	-1	1
CC(C)NCCCC1(C(N)=O)c2ccccc2-c2ccccc21	train	0	0	0	0	0	0	0	-1	0	-1	0	0
N#CCc1ccccc1[N+](=O)[O-]	train	0	0	0	0	0	0	0	0	0	0	0	0
O=[N+]([O-])c1ccc(CCO)cc1	val	0	0	0	0	0	0	0	0	0	0	0	0
O=[N+]([O-])c1cccc(O)c1	train	0	0	0	0	0	0	0	0	0	0	-1	-1
Cc1ccc2ccccc2c1[N+](=O)[O-]	train	0	0	0	0	0	0	0	-1	0	-1	0	0
O=[N+]([O-])c1ccccc1CCO	train	0	0	0	0	0	0	0	-1	0	-1	1	1
O=C1CCCC(=O)C1	train	0	0	1	0	0	0	0	-1	0	0	-1	0
COc1cc(/C=C/C(=O)CC(=O)/C=C/c2ccc(O)c(OC)c2)ccc1O	train	1	1	0	-1	1	1	0	0	0	0	-1	0
CCOC(N)=O	train	0	0	0	0	0	0	0	0	0	0	0	0
NC(N)=O	train	0	0	1	0	-1	1	0	0	0	0	1	0
COc1ccccc1N1CCN(CCCNc2cc(=O)n(C)c(=O)n2C)CC1	test	0	0	0	0	0	0	0	0	0	0	0	0
O=c1cc[nH]c(=O)[nH]1	test	0	0	0	0	0	0	0	0	0	0	0	0
CCc1ccc(Br)cc1	test	0	0	0	0	0	0	0	-1	0	-1	0	0
CCCC[Sn](Cl)(Cl)Cl	train	0	0	0	0	0	0	0	-1	0	0	0	0
O=C(O)c1ccc2cc(C(=O)O)ccc2c1	train	0	0	0	0	0	0	0	1	0	0	-1	0
CO/C=C(/C(=O)OC)c1ccccc1Oc1cc(Oc2ccccc2C#N)ncn1	val	0	0	1	-1	-1	0	0	-1	0	1	1	-1
CCCOCC(C)O	train	0	0	0	0	0	0	0	0	0	0	0	0
C=CCOC(=O)C(C)(C)OC(=O)c1cc(-n2c(=O)cc(C(F)(F)F)n(C)c2=O)ccc1Cl	test	0	0	-1	0	0	0	0	0	0	0	0	0
CCCCCCC(CO)CCCC	train	1	0	1	1	0	0	-1	1	0	0	-1	0
COC(C)CCO	train	0	0	0	0	-1	0	0	0	0	0	-1	0
CN(Cc1ccc(C(C)(C)C)cc1)Cc1cccc2ccccc12	val	0	0	0	0	0	0	0	0	0	0	-1	0
CC(C)(S)C(=O)N[C@@H](CS)C(=O)O	train	1	0	0	-1	0	0	0	0	0	0	-1	0
C/C(=C(\CCOC(=O)c1ccccc1)SS/C(CCOC(=O)c1ccccc1)=C(/C)N(C=O)Cc1cnc(C)nc1N)N(C=O)Cc1cnc(C)nc1N	train	0	0	-1	0	0	0	-1	-1	0	-1	-1	0
CCCCOC(=O)CCCCCCCC(=O)OCCCC	train	1	1	1	-1	0	0	0	-1	0	0	1	0
C=CCBr	train	0	0	0	0	0	0	0	0	0	0	-1	0
CCC1(C2=NCCN2)Cc2ccccc2O1	train	1	1	0	0	0	0	0	1	0	0	0	0
Cc1ccccc1C(=O)Nc1cccc(OC(C)C)c1	test	1	0	0	-1	1	1	0	-1	0	-1	0	0
CSc1ccc(C(=O)c2[nH]c(=O)[nH]c2C)cc1	val	0	0	0	0	1	0	1	0	0	0	0	0
CN(C)CC/C=C1\c2ccccc2COc2ccccc21	test	0	0	0	0	0	0	0	0	0	0	0	0
CN(C(=O)CCCOc1ccc2[nH]c(=O)ccc2c1)C1CCCCC1	test	-1	-1	-1	-1	-1	-1	-1	1	-1	-1	-1	-1
N=C(N)NC(=N)NCCc1ccccc1	train	0	0	0	0	0	0	0	0	0	0	0	0
C=CCOC(=O)CCCCCCCC	test	0	0	0	0	0	0	0	-1	0	-1	0	0
COc1cc([N+](=O)[O-])ccc1N	test	0	0	0	0	0	0	0	0	0	0	0	0
C=CCSSCCC	train	0	0	0	0	0	0	0	0	0	0	0	0
C=CCNC(N)=S	train	0	0	0	0	0	0	0	0	0	0	0	0
C[Si](Cl)(c1ccccc1)c1ccccc1	test	0	0	0	0	0	0	0	0	0	0	-1	0
CC(C)C(O)C(C)(C)CO	test	0	0	0	0	0	0	0	0	0	0	0	0
CCCCCCCCCC(=O)O[C@H]1CC[C@H]2[C@@H]3CCC4=CC(=O)CC[C@@H]4[C@H]3CC[C@]12C	train	0	-1	0	0	0	0	0	0	0	0	0	0
CCCc1c2oc(C(=O)O)cc(=O)c2cc2c(=O)cc(C(=O)O)n(CC)c12	train	-1	-1	-1	-1	-1	-1	-1	0	-1	0	-1	-1
Cl[Nd](Cl)Cl	test	0	0	0	0	0	0	0	0	0	0	-1	0
CCO[Si](CCC1CCC2OC2C1)(OCC)OCC	test	0	0	0	0	0	0	0	-1	0	-1	0	0
CCOC(=O)c1ccc(N(C)C)cc1	test	0	-1	1	-1	-1	0	0	-1	0	-1	1	0
CC(C)C(=O)OCCc1ccccc1	test	1	1	-1	0	1	-1	0	0	0	0	0	0
CC(=O)OCC=Cc1ccccc1	test	0	0	0	0	0	0	0	0	0	0	0	0
OCCc1ccccn1	test	-1	-1	-1	-1	-1	-1	-1	0	-1	0	-1	-1
CCNc1cccc(C)c1	train	1	0	0	-1	-1	0	0	1	0	0	-1	0
c1ccc(Oc2ccccc2)cc1	val	0	0	0	0	0	0	0	0	0	0	0	0
CNc1ccccc1	train	0	0	-1	0	0	0	0	0	0	0	-1	0
N#Cc1ccccn1	train	0	0	0	0	-1	0	0	-1	0	-1	0	0
ON=C1CCCCC1	train	0	0	0	0	0	0	0	0	0	0	0	0
O=C(O)c1ccccc1C(=O)OCc1ccccc1	train	-1	-1	-1	-1	-1	-1	-1	1	-1	0	-1	-1
COc1ccccc1NC(=O)c1cc2ccccc2cc1O	train	0	0	0	0	0	0	0	0	0	0	0	0
O=C(Oc1ccccc1)c1ccc2ccccc2c1O	train	0	0	0	0	0	0	0	0	0	0	0	0
COc1ccc(C(=O)c2ccc(OC)cc2O)c(O)c1	train	0	0	0	0	0	0	0	0	0	0	0	0
CC(C)CCCCCOC(=O)CCCCC(=O)OCCCCCC(C)C	train	0	0	0	0	-1	0	0	-1	0	-1	0	0
O=[N+]([O-])c1ccc(Oc2ccc([N+](=O)[O-])cc2)cc1	train	-1	-1	-1	-1	-1	-1	-1	1	-1	0	-1	-1
COc1ccc(OC)c(OC)c1	train	-1	-1	-1	-1	-1	-1	-1	0	-1	0	-1	-1
CC(=O)/C=C/C1C(C)=CCCC1(C)C	train	0	0	0	0	-1	0	0	0	0	0	0	0
O=c1ccc2ccccc2o1	train	0	0	0	-1	0	0	0	-1	0	-1	0	0
COc1ccc(N)c(C)c1	train	1	-1	-1	-1	1	-1	0	-1	0	-1	0	0
CN[C@H]1CCc2cc(OC)c(OC)c(OC)c2-c2ccc(OC)c(=O)cc21	train	0	0	0	0	1	1	0	0	0	0	0	0
CC(=O)OCCC(C)CC(C)(C)C	test	-1	-1	-1	-1	-1	-1	-1	0	-1	0	-1	-1
COc1ccc2c3c1O[C@H]1[C@@H](O)C=C[C@H]4[C@@H](C2)N(C)CC[C@]314	train	-1	-1	-1	-1	-1	-1	-1	-1	-1	0	-1	-1
CCCCCCCCCCCC(=O)OCC(O)CO	test	0	0	-1	0	0	0	0	-1	0	-1	0	0
CCOP(=S)(OCC)Oc1ccc2c(C)c(Cl)c(=O)oc2c1	test	0	0	0	0	0	0	0	0	0	0	-1	0
CCCc1c(OCCCCc2nnn[nH]2)ccc(C(C)=O)c1O	train	-1	-1	-1	-1	-1	-1	-1	0	-1	0	-1	-1
CN(C)C(=S)[S-].CN(C)C(=S)[S-].[Cu+2]	train	0	0	0	0	0	0	0	0	0	0	0	0
O=C1c2ccccc2C(=O)c2cc(Cl)ccc21	train	0	0	0	0	0	0	0	0	0	0	0	0
Cc1nc2ccccc2s1	train	0	0	1	-1	1	0	0	-1	1	-1	1	1
N#Cc1c2ccccc2cc2ccccc12	test	0	-1	0	0	-1	0	0	1	0	0	-1	-1
O=CC=C(c1ccccc1)c1ccccc1	test	0	0	0	0	0	0	0	0	0	0	0	0
O=C(/C=C/c1ccc([N+](=O)[O-])cc1)c1ccccc1	test	0	0	0	0	-1	0	0	0	0	0	0	0
CCC1(c2cnc[nH]2)Cc2ccccc2C1	train	0	0	0	0	0	0	0	-1	0	0	-1	0
COc1ccc2c3c1O[C@H]1C[C@@H](O)C=C[C@@]31CCN(C)C2	test	0	0	0	0	0	0	0	0	0	0	-1	0
CCCCC=O	train	0	0	1	1	1	0	0	-1	1	-1	1	0
O=C(O)CCCC(=O)O	train	0	0	1	0	0	0	0	1	0	-1	0	0
CCN1CCCC1CNC(=O)c1cc(S(N)(=O)=O)ccc1OC	train	0	0	-1	0	0	0	0	0	0	0	0	0
O=C1OC2(c3cc(Br)c(O)c(Br)c3Oc3c2cc(Br)c(O)c3Br)c2c(Cl)c(Cl)c(Cl)c(Cl)c21	train	0	0	-1	0	0	0	1	0	0	0	0	0
CC(C)CCCCCCCOC(=O)c1ccccc1C(=O)OCCCCCCCC(C)C	val	0	0	0	0	0	0	0	0	0	0	-1	0
CC(=O)c1ccc(C(C)=O)cc1	train	-1	-1	-1	-1	-1	-1	-1	0	-1	0	-1	-1
CCCCCCCCCOC(=O)c1ccccc1C(=O)OCCCCCCCCC	val	0	0	0	0	0	0	0	-1	0	-1	0	0
CN(C)c1ccncc1	val	0	0	0	-1	0	0	-1	-1	1	-1	0	0
CCc1nn(C)c(C(=O)NCc2ccc(C(C)(C)C)cc2)c1Cl	train	-1	-1	-1	-1	-1	-1	-1	0	-1	0	-1	-1
O=C(c1ccc(Cl)cc1)c1ccc(Cl)cc1	train	1	0	-1	-1	-1	0	0	-1	-1	-1	-1	0
C#C[C@]1(O)CC[C@H]2[C@@H]3CCc4cc(OC)ccc4[C@H]3CC[C@@]21C	test	0	0	0	0	0	0	0	0	0	0	-1	0
C=C(C#N)C(=O)OCC	train	0	0	-1	-1	-1	0	0	0	0	0	-1	0
Cc1c(-c2cccnc2)c2ccccc2n1CCCCC(=O)O	train	1	0	-1	-1	0	0	0	0	0	0	0	0
O=C(O)C1(c2ccc3c(c2)OC[C@H](Cc2ccc(-c4ccccc4)cc2)[C@H]3O)CCCC1	test	0	0	0	0	0	0	0	0	0	0	0	0
Cc1oc(-c2ccccc2)nc1CCOc1cccc2c1ccn2CCC(=O)O	val	0	-1	1	-1	-1	0	-1	1	-1	0	1	0
Cc1cc(NC(=O)C(=O)O)cc(C)c1Oc1ccc(O)c2c1CCC2	train	0	0	0	0	0	0	0	0	0	0	-1	0
CNC(=O)[C@H]1O[C@@H](n2cnc3c(NCc4cc(Cl)ccc4OCc4cc(C)no4)ncnc32)[C@H](O)[C@@H]1N	train	0	0	0	0	1	0	0	-1	0	-1	0	0
NC(=O)N1C(=O)C(C(=O)c2cc(Cl)cs2)c2cc(F)c(Cl)cc21	train	0	0	0	0	0	0	0	0	0	0	0	0
NC(=O)N(O)[C@@H]1C=C[C@H](Oc2cccc(Oc3ccc(F)cc3)c2)C1	train	-1	-1	-1	-1	-1	-1	-1	-1	-1	0	-1	-1
O=C1NC(=O)C(c2ccccc2)(c2ccccc2)N1	train	-1	-1	-1	-1	-1	-1	-1	-1	-1	0	-1	-1
CC(C)C(Br)C(=O)NC(N)=O	test	0	0	0	0	0	0	0	0	0	0	-1	0
CN1CCC[C@H]1c1cccnc1	train	0	0	0	0	0	0	0	-1	0	-1	0	0
O=CCc1ccccc1	train	0	0	0	0	0	0	0	0	0	0	0	0
C/C(=C\C(=O)OCCCCCCCCC(=O)O)C[C@@H]1OC[C@H](C[C@@H]2O[C@H]2[C@@H](C)[C@H](C)O)[C@@H](O)[C@H]1O	train	0	0	-1	0	0	0	0	0	0	0	0	0
CCN(CC)C(=O)/C(C#N)=C/c1cc(O)c(O)c([N+](=O)[O-])c1	val	-1	-1	-1	-1	-1	-1	-1	-1	-1	0	-1	-1
Nc1nc(Cl)nc2c1ncn2[C@@H]1O[C@H](CO)[C@@H](O)[C@@H]1F	val	0	0	-1	0	0	0	0	0	0	0	0	0
O=C(CS(=O)Cc1ccco1)NC/C=C\COc1cc(CN2CCCCC2)ccn1	train	0	0	0	-1	0	0	0	0	0	0	-1	0
C[C@@H](O)[C@H]1C(=O)N2C(C(=O)[O-])=C(SC3Cn4cnc[n+]4C3)[C@H](C)[C@H]12	train	-1	-1	-1	-1	-1	-1	-1	1	-1	0	-1	-1
CN1C[C@@H]2C[C@H]1CN2c1cc2c(cc1F)c(=O)c(C(=O)O)cn2C1CC1	train	0	0	-1	-1	-1	0	-1	1	0	1	-1	0
CN(CCOc1ccc(NS(C)(=O)=O)cc1)CCc1ccc(NS(C)(=O)=O)cc1	test	0	0	0	0	0	0	-1	-1	0	-1	0	-1
C[C@@H](O)[C@H]1C(=O)N2C(C(=O)O)=C([C@H]3CCCO3)S[C@H]12	train	0	0	1	-1	-1	0	0	-1	0	-1	1	-1
C=C(C)C1CC=C(C)C(=O)C1	train	0	0	0	0	0	0	0	0	0	0	0	0
Cc1ccccc1S	train	0	0	0	0	0	0	0	0	0	0	-1	0
O=C1CCCCC1C1CCCCC1	train	0	0	0	-1	-1	0	1	-1	-1	1	1	1
CCC(=O)C1CC(C(C)C)CC=C1C	train	-1	-1	-1	-1	-1	-1	-1	0	-1	0	-1	-1
CC(C)=CCOC(=O)c1ccccc1	train	0	0	0	0	0	0	0	0	0	0	0	0
COc1cc(CCC(C)=O)ccc1O	val	0	0	0	-1	0	0	0	0	0	0	0	0
OC[C@H](O)[C@@H](O)[C@@H](O)[C@H](O)CO	test	0	0	0	0	0	0	0	-1	0	-1	0	0
N[C@H](C(=O)O)c1ccc(O)cc1	train	0	0	0	0	0	0	0	0	0	0	0	0
COC1=C(OC)C(=O)C(C/C=C(\C)CC/C=C(\C)CC/C=C(\C)CC/C=C(\C)CC/C=C(\C)CC/C=C(\C)CC/C=C(\C)CC/C=C(\C)CC/C=C(\C)CCC=C(C)C)=C(C)C1=O	train	0	0	0	1	0	0	-1	1	-1	0	0	1
CCN(CC)CCOc1ccc(C(O)(Cc2ccc(Cl)cc2)c2ccc(C)cc2)cc1	train	0	0	0	0	0	0	0	0	0	0	0	0
O=C(O)c1ccc(O)c(O)c1	train	0	0	0	-1	-1	0	0	0	-1	0	-1	0
O=C1c2ccccc2C(=O)c2c(O)c(O)cc(O)c21	train	0	0	0	0	0	0	0	0	0	0	0	0
CCCCn1cc[n+](C)c1.O=S(=O)([O-])C(F)(F)F	val	1	0	1	-1	-1	0	0	-1	1	0	1	0
CCc1nc(N)nc(N)c1-c1ccc(Cl)cc1	train	-1	-1	-1	-1	-1	-1	-1	-1	-1	0	-1	-1
O=c1c(O)c(-c2ccc(O)c(O)c2)oc2cc(O)cc(O)c12	train	0	0	1	1	-1	0	-1	1	1	-1	1	-1
Cc1cccc(N(C)C(=S)Oc2ccc3c(c2)C2CCC3C2)c1	train	0	-1	0	-1	0	0	-1	1	-1	0	1	0
O=C(CCCl)NCc1ccccc1	train	0	0	0	0	0	0	0	0	0	0	0	0
COc1ccc(/C=C/C(=O)O)cc1	train	0	0	0	0	0	0	0	0	0	0	0	0
CC(C)CCCC(C)NCCC(C)C	train	0	0	0	0	0	0	0	0	0	0	0	0
C=CCCCCCCCC	train	0	0	0	0	-1	0	0	-1	0	-1	0	0
O=C1CCCCCCCCCCC1	train	0	0	0	0	0	0	0	1	0	0	-1	0
O=[N+]([O-])c1ccc(Nc2ccccc2)cc1	train	0	0	0	-1	0	0	0	0	0	0	0	0
c1cc(N(CC2CO2)CC2CO2)ccc1Cc1ccc(N(CC2CO2)CC2CO2)cc1	train	0	0	0	-1	-1	0	-1	1	0	1	0	1
CC(=O)Nc1ccc(S(N)(=O)=O)cc1	test	0	0	0	0	0	0	0	0	0	0	0	0
O=C(OCc1ccccc1)c1ccccc1O	test	-1	0	0	-1	0	0	0	0	0	0	0	0
c1ccc(CSCc2ccccc2)cc1	train	0	0	1	-1	1	0	0	0	0	0	0	0
O=C(Cc1ccccc1)OCc1ccccc1	train	-1	-1	-1	-1	-1	-1	-1	-1	-1	0	-1	-1
N#CC1(N)CCCCC1	test	0	0	0	0	0	0	0	0	0	0	0	0
O=C1CCCCCN1SSN1CCCCCC1=O	train	-1	-1	-1	-1	-1	-1	-1	-1	-1	0	-1	-1
CCOC(=O)NNc1ccc(N(CC)CC(C)O)nn1	train	0	0	0	0	0	0	0	0	0	0	-1	0
COCCc1ccc(OCC(O)CNC(C)C)cc1.COCCc1ccc(OCC(O)CNC(C)C)cc1.O=C(O)CCC(=O)O	train	0	0	0	0	0	0	0	1	0	0	0	0
S=C(SSC(=S)N1CCCCC1)N1CCCCC1	train	-1	-1	-1	-1	-1	-1	-1	0	-1	0	-1	-1
COC(=O)CC#N	train	0	0	0	0	0	0	0	-1	0	-1	0	0
CC(C)CCCCCCN	train	1	-1	1	-1	1	0	1	-1	1	0	1	1
CCC(=O)OCC(=O)[C@@]1(OC(=O)CC)[C@@H](C)C[C@H]2[C@@H]3CCC4=CC(=O)C=C[C@]4(C)[C@@]3(Cl)[C@@H](O)C[C@@]21C	test	0	0	0	0	0	0	0	-1	0	-1	0	0
CC(C)NC(=O)NC(C)C	test	0	0	0	0	-1	0	0	0	0	0	0	0
CCCCCCCCCCCCCCC(Br)C(=O)O	train	0	0	0	0	0	0	0	-1	0	-1	0	0
C=CCOCC(O)CO	train	-1	-1	-1	-1	-1	-1	-1	0	-1	0	-1	-1
CC(=O)c1ccc(C)cc1	test	-1	-1	-1	-1	-1	-1	-1	-1	-1	0	-1	-1
O=C(O)c1cc(O)c2ccccc2c1O	train	0	0	0	0	0	0	0	0	0	0	0	0
O=S(=O)(O)CCCN1CCOCC1	train	0	0	0	0	0	0	0	-1	0	-1	0	0
CCCCNc1ccccc1	train	0	0	0	0	-1	0	1	0	0	0	0	0
FC(F)(F)c1ccc(Cl)cc1Cl	test	0	-1	-1	-1	-1	0	0	0	0	0	0	0
Oc1ccc(Sc2ccc(O)cc2)cc1	train	-1	-1	-1	-1	-1	-1	-1	0	-1	0	-1	-1
O=C(c1ccc(O)cc1)c1ccc(Cl)cc1	train	0	0	0	0	1	0	0	0	0	0	0	0
Oc1ccc(Nc2ccccc2)cc1	train	0	0	0	0	0	0	0	0	0	0	0	0
C=CC(=O)OCCCCCCCC(C)C	train	-1	-1	-1	-1	-1	-1	-1	1	-1	0	-1	-1
O=C(c1ccc(O)cc1)c1ccc(O)c(O)c1O	train	-1	-1	-1	-1	-1	-1	-1	0	-1	0	-1	-1
CCCCC(CC)COC(=O)CC#N	train	0	0	0	0	0	0	0	-1	0	-1	0	0
O=C(Nc1ccc(Br)cc1)c1cc(Br)cc(Br)c1O	train	0	-1	-1	-1	-1	0	-1	0	0	0	-1	1
CCCCN(CCCC)CCCC	val	0	0	0	0	0	0	0	0	0	0	0	0
Cc1cc(O)c(C)c(C)c1O	train	0	0	0	0	0	0	0	-1	0	0	-1	-1
CC1=C(C(=O)O)N2C(=O)[C@@H](NC(=O)[C@H](N)c3ccc(O)cc3)[C@H]2SC1	train	0	-1	-1	0	0	0	-1	-1	0	-1	1	-1
N[C@@H](C(=O)N[C@@H]1C(=O)N2C(C(=O)O)=C(Cl)CS[C@H]12)c1ccccc1	train	0	0	0	0	0	0	0	-1	0	-1	0	0
O=NN(CCCl)C(=O)NCCCl	train	0	0	0	0	0	0	0	-1	0	-1	0	0
CC(=O)[C@]1(O)Cc2c(O)c3c(c(O)c2[C@@H](O[C@H]2C[C@H](N)[C@H](O)[C@H](C)O2)C1)C(=O)c1c(O)cccc1C3=O	val	0	0	-1	0	0	0	0	-1	0	0	0	0
CCCCNC(=O)NS(=O)(=O)c1ccc(N)cc1	train	0	-1	0	0	0	0	1	0	0	0	0	0
CC1(c2ccccc2)OC(C(=O)O)=CC1=O	train	0	0	0	0	0	0	1	0	0	0	0	0
CCN1CCC[C@H]1CNC(=O)c1c(O)c(Cl)cc(Cl)c1OC	train	0	0	-1	0	0	0	0	0	0	0	0	0
CN(C(=O)c1c(O)c2ccccc2n(C)c1=O)c1ccccc1	test	0	0	0	0	0	0	0	0	0	0	0	0
CCO[Si](OCC)(OCC)OCC	test	0	0	1	0	0	0	0	-1	0	-1	-1	0
O=C1c2ccccc2S(=O)(=O)N1CCCCN1CCN(c2ncccn2)CC1	train	1	0	0	-1	1	0	0	0	0	0	0	0
O=Cc1ccco1	val	0	0	0	0	0	0	0	0	0	0	0	0
c1ccoc1	val	-1	-1	-1	-1	-1	-1	-1	-1	-1	0	-1	-1
CCCCCCCCCCCCC1CO1	train	0	0	0	-1	0	0	0	1	0	-1	0	-1
COc1ccccc1O	train	0	0	0	0	0	0	0	0	0	0	0	0
Cc1ccccc1-n1c(CF)nc2ccc(N)cc2c1=O	test	0	0	0	0	0	0	0	-1	0	0	-1	0
C=CC1CO1	val	0	0	0	0	0	0	0	0	0	0	0	0
C=CCN1C(=O)C(CC(C)C)NC1=S	val	0	0	0	0	0	0	0	0	0	0	0	0
NS(=O)(=O)c1cc(C(=O)O)c(NCc2ccco2)cc1Cl	train	-1	-1	-1	-1	-1	-1	-1	0	-1	0	-1	-1
CCCCC1=NC2(CCCC2)C(=O)N1Cc1ccc(-c2ccccc2-c2nnn[nH]2)cc1	train	0	0	0	0	0	0	0	-1	0	-1	0	0
CC(C)CC(C)N	train	0	0	-1	0	-1	-1	0	0	0	0	1	0
COCC(=O)Nc1c(I)c(C(=O)NCC(O)CO)c(I)c(C(=O)N(C)CC(O)CO)c1I	test	0	0	-1	-1	1	0	0	-1	0	0	-1	0
CNC(=O)c1c(I)c(C(=O)NCC(=O)Nc2c(I)c(C(=O)O)c(I)c(C(=O)NCCO)c2I)c(I)c(N(C)C(C)=O)c1I	train	0	-1	0	0	1	-1	-1	-1	0	-1	0	1
CCCCCCCCSCCO	train	1	1	0	0	-1	0	-1	-1	0	0	-1	0
CN[C@H]1[C@@H](O)[C@@H](NC)[C@H](O)[C@H]2O[C@@H]3O[C@H](C)CC(=O)[C@]3(O)O[C@H]12	test	0	0	-1	-1	1	0	0	0	1	0	0	0
O=Cc1ccccc1C=O	train	0	0	-1	0	0	0	0	-1	0	0	0	0
CN1CCCC(CC2c3ccccc3Sc3ccccc32)C1	test	0	0	1	0	0	0	-1	-1	0	0	0	0
Cc1cc(C)n(CO)n1	train	0	0	0	0	0	0	0	0	0	0	-1	0
O=c1oc(=O)c2cc3c(=O)oc(=O)c3cc12	train	0	0	0	-1	-1	0	0	-1	0	0	0	0
CCN1CN(CC)CN(CC)C1	train	0	0	1	1	0	0	0	0	0	1	-1	0
Cc1ncc([N+](=O)[O-])n1CC(O)CCl	train	0	0	0	0	0	0	0	0	0	0	0	0
NCC1CCC(C(=O)O)CC1	test	0	-1	0	0	-1	0	0	-1	0	1	1	1
COc1cc(NS(=O)(=O)c2ccc(N)cc2)ncn1	train	0	0	0	0	0	0	0	0	0	0	0	0
COc1cc(O)c(C(=O)c2ccccc2)cc1S(=O)(=O)O	train	0	0	-1	-1	1	0	0	-1	1	-1	1	0
COC(=O)Nc1ccc(Cl)c(Cl)c1	train	-1	0	0	-1	0	0	0	0	0	0	0	0
CN[C@H](CC(C)C)C(=O)N[C@H]1C(=O)N[C@@H](CC(N)=O)C(=O)N[C@H]2C(=O)N[C@H]3C(=O)N[C@H](C(=O)N[C@@H](C(=O)O)c4cc(O)cc(O)c4-c4cc3ccc4O)[C@H](O)c3ccc(c(Cl)c3)Oc3cc2cc(c3O[C@@H]2O[C@H](CO)[C@@H](O)[C@H](O)[C@H]2O[C@H]2C[C@](C)(N)C(O)[C@H](C)O2)Oc2ccc(cc2Cl)[C@H]1O	train	0	-1	0	-1	0	0	1	-1	-1	-1	1	1
CC[C@H](C)[C@@H](NC(=O)[C@H](CCC(=O)O)NC(=O)[C@H](CC(C)C)NC(=O)[C@@H]1CSC([C@H](N)[C@H](C)CC)=N1)C(=O)N[C@@H]1CCCCNC(=O)[C@@H](CC(N)=O)NC(=O)[C@@H](CC(=O)O)NC(=O)[C@@H](Cc2cnc[nH]2)NC(=O)[C@@H](Cc2ccccc2)NC(=O)[C@@H]([C@H](C)CC)NC(=O)[C@@H](CCCN)NC1=O	train	0	0	0	0	0	0	0	0	0	0	0	0
O=C/C(Cl)=C(/Cl)C(=O)O	train	-1	-1	-1	-1	-1	-1	-1	1	-1	0	-1	-1
Cl[C@H]1OCCO[C@@H]1Cl	train	0	0	-1	0	0	0	0	-1	0	0	0	0
C#CC(C)(C)NC(=O)c1cc(Cl)cc(Cl)c1	val	0	0	0	0	1	1	0	0	0	0	0	0
Nc1cc(Cl)c(N)c(Cl)c1	train	0	0	0	0	0	0	0	0	0	0	0	0
Nc1c(Cl)cc([N+](=O)[O-])cc1Cl	test	0	0	0	0	-1	0	0	0	0	0	0	0
O=C1C(Cl)=C(Cl)C(=O)c2ccccc21	train	0	0	0	0	0	0	0	0	0	0	0	0
C=C(C)C(=O)Nc1ccc(Cl)c(Cl)c1	test	0	0	0	0	1	0	0	-1	0	-1	0	0
O=C(O)C(Cl)Cl	test	0	0	0	0	0	0	0	0	0	0	0	0
CCCCCC(=O)OCC	train	0	0	0	0	0	0	0	0	0	0	0	0
CCCCOC(C)=O	train	0	0	-1	0	0	0	0	0	0	0	0	0
CCCCCCCCCCCCN	train	0	0	0	0	0	0	0	-1	0	-1	0	0
CCCCOP(=O)(OCCCC)OCCCC	test	0	0	-1	-1	-1	0	0	-1	-1	-1	0	0
Oc1cc(Cl)c(Cl)cc1Cl	train	0	0	0	0	0	0	0	0	0	0	0	0
CCC(C)(CCC(C)C)C(=O)O	test	0	0	0	0	0	0	0	0	0	0	-1	0
COC(=O)C1=C(C)NC(C)=C(C(=O)OCCc2ccc(N3CCN(C(c4ccccc4)c4ccccc4)CC3)cc2)C1c1cccc([N+](=O)[O-])c1	train	0	0	0	0	0	0	0	0	0	0	0	0
CCCCc1ccccc1	test	0	0	0	0	0	0	0	-1	0	-1	0	0
C=CCSSCC=C	test	0	-1	0	0	-1	0	0	-1	0	-1	-1	-1
C=C(C)C(=O)O[Sn](CCCC)(CCCC)CCCC	train	0	0	0	0	0	0	-1	0	0	0	-1	0
CC(C)CCCC(C)(C)O	train	0	0	0	0	0	0	0	0	0	0	0	0
CCC/C=C/C=O	train	0	0	-1	0	0	-1	0	0	0	0	1	0
C1=COCCC1	train	0	0	0	0	0	0	0	1	0	0	0	0
O=C(O)c1ccco1	test	1	1	0	-1	1	1	0	-1	0	0	-1	0
COc1cc(OC)c2ccc(=O)oc2c1	train	0	0	0	0	0	0	0	0	0	0	-1	0
Cc1cc(=O)oc2cc(N(C)C)ccc12	train	0	0	-1	0	-1	0	0	-1	0	-1	0	0
C=CN1CCCCCC1=O	train	0	0	0	0	1	1	0	-1	0	-1	0	0
Cc1occc1S	train	-1	-1	-1	-1	-1	-1	-1	-1	-1	0	-1	-1
CCCOC(C)=O	train	0	0	-1	0	-1	0	0	-1	0	-1	-1	-1
Cc1ccc2c(c1)CCCN2	train	0	0	-1	0	0	0	0	-1	0	0	1	0
CC1(C)CCC[C@@]2(C)[C@H]1CC[C@@]1(C)OCC[C@H]21	train	0	-1	0	0	0	0	0	1	0	1	-1	-1
NNC(=O)OCc1ccccc1	train	0	0	0	0	0	0	0	0	0	0	0	0
CC(C)c1ccc(C#N)cc1	train	0	0	0	0	0	0	0	0	0	0	0	0
Cl[Yb](Cl)Cl	train	1	1	0	-1	-1	0	0	0	0	0	-1	0
COc1cc(C)cc(O)c1	train	0	0	-1	0	-1	-1	0	-1	0	0	0	0
C=CC(=O)OCCCCCCOC(=O)C=C	train	0	-1	1	-1	-1	0	-1	1	-1	0	1	-1
C=CC(C)(C)CC(=O)OC	train	0	0	1	-1	0	0	0	1	0	1	1	0
CCCCCCOC(=O)c1ccccc1	train	0	0	0	0	0	0	0	-1	0	-1	0	0
C=CCCCC	val	-1	0	1	1	0	0	0	0	0	0	0	0
CCCCCCc1ccc(-c2ccc(C#N)cc2)cc1	test	1	0	0	0	-1	0	0	-1	0	-1	-1	0
C=C(C)C(=O)OCCCCCC	test	0	0	0	0	0	0	0	-1	0	-1	-1	0
COc1ccc2c(c1OC)C(=O)O[C@@H]2[C@H]1c2cc3c(cc2CCN1C)OCO3	train	-1	-1	-1	-1	-1	-1	-1	0	-1	0	-1	-1
O=[N+]([O-])c1ccccc1-c1ccccc1	val	0	0	0	0	1	-1	0	-1	0	-1	1	0
N=C(N)N.N=C(N)N.O=C(O)O	train	0	0	0	0	0	0	0	-1	0	0	0	0
O=[N+]([O-])c1ccccc1CCl	val	0	0	0	0	0	0	0	0	0	0	0	0
O=[N+]([O-])c1ccc(CCl)cc1	train	0	0	0	0	0	0	0	-1	0	-1	0	0
O=C(Cl)c1ccc([N+](=O)[O-])cc1	train	0	0	0	0	0	0	0	0	0	0	0	0
O=[N+]([O-])c1cccc(CCl)c1	train	0	0	0	0	0	0	0	-1	0	-1	0	0
O=C(Cl)c1cccc([N+](=O)[O-])c1	train	0	0	0	0	0	0	0	-1	0	-1	0	0
O=C(Cl)c1ccccc1[N+](=O)[O-]	train	0	0	0	0	0	0	0	-1	0	0	0	0
CC(C)CC(=O)O	train	-1	-1	-1	-1	-1	-1	-1	0	-1	-1	-1	-1
Cc1nc(N)nc(N)n1	train	0	0	0	0	0	0	0	-1	0	0	-1	0
O=[N+]([O-])c1ccccc1Nc1ccccc1	val	0	0	-1	-1	-1	0	-1	-1	-1	-1	-1	-1
CCCCCCCCCCCCCCCCC(=O)O	train	0	0	0	0	0	0	0	0	0	0	0	0
NS(=O)(=O)O	train	0	0	-1	-1	1	0	0	-1	0	-1	0	0
CCOC(C(=O)OCCN(C)C)(c1ccccc1)c1ccccc1	train	0	1	-1	-1	-1	1	-1	-1	1	-1	-1	1
CC(=O)Nc1ccc2c(c1)Cc1ccccc1-2	train	-1	-1	-1	-1	-1	-1	-1	0	-1	0	-1	-1
O=C(c1ccc2c(c1)C(=O)OC2=O)c1ccc2c(c1)C(=O)OC2=O	train	1	1	0	0	0	0	0	-1	0	-1	-1	0
CC(C)(C)N(CCO)CCO	train	0	0	0	0	0	0	0	0	0	0	0	0
CC(CO)CO	test	0	0	-1	0	0	0	0	-1	0	-1	0	0
C=C(C)C(=O)OCCCCCCCCCCCCC	train	0	0	0	0	0	0	0	0	0	0	0	0
C=C(C)C(=O)OCCC[Si](OC)(OC)OC	train	-1	-1	-1	-1	-1	-1	-1	0	-1	0	-1	-1
C=CC(C)CCC=C(C)C	train	0	0	0	1	-1	0	-1	-1	-1	0	-1	0
C=CCCCCCCCCCCC	train	0	0	0	0	0	0	0	0	0	0	0	0
CCCCN(CCCC)C(C(N)=O)c1ccc(OC)cc1	train	-1	-1	-1	-1	-1	-1	-1	-1	-1	0	-1	-1
OCC(S)CS	val	0	0	0	0	1	0	0	-1	0	-1	0	0
CC(=O)O[C@@]12CO[C@@H]1C[C@H](O)[C@@]1(C)C(=O)[C@H](O)C3=C(C)[C@@H](OC(=O)[C@H](O)[C@@H](NC(=O)OC(C)(C)C)c4ccccc4)C[C@@](O)([C@@H](OC(=O)c4ccccc4)[C@@H]12)C3(C)C	train	0	0	0	0	0	0	0	-1	0	-1	0	0
O=C1O[C@@H]2[C@@H](O)[C@H](O)O[C@@H]2[C@H]1O	train	0	0	0	0	0	0	0	-1	0	0	-1	0
CN(C)CCc1c[nH]c2cccc(OP(=O)(O)O)c12	test	0	0	0	0	0	0	0	-1	0	-1	0	0
CN(C)C(=O)C(CCN1CCC(O)(c2ccc(Cl)cc2)CC1)(c1ccccc1)c1ccccc1	test	0	0	-1	0	0	0	0	0	0	0	-1	0
CC(C(=O)O)c1ccc(CC2CCCC2=O)cc1	val	0	0	0	0	0	0	0	0	0	0	0	0
Cc1ccccc1N1C(=O)c2cc(S(N)(=O)=O)c(Cl)cc2NC1C	test	0	0	-1	0	0	0	1	-1	0	-1	0	0
CCN(CC)CC(=O)Nc1c(C)cccc1C	val	0	0	0	0	0	0	0	0	0	0	0	0
c1ccc2c(c1)OCC(C1=NCCN1)O2	test	0	0	0	0	0	0	0	0	0	0	0	0
O=C1CCC(c2ccc(-n3ccnc3)cc2)=NN1	train	0	0	0	-1	0	0	-1	-1	0	-1	0	0
CCn1ccnc1CC1COc2ccccc2O1	train	1	1	-1	0	1	0	0	-1	0	-1	0	0
CCN(CC)CCNC(=O)c1cc(Cl)c(N)cc1OC	train	0	0	-1	0	0	0	0	-1	-1	-1	0	0
Cc1ccccc1CNc1ncnc2c1ncn2[C@@H]1O[C@H](CO)[C@@H](O)[C@H]1O	train	-1	-1	-1	-1	-1	-1	-1	0	-1	0	-1	-1
COc1ccccc1N	train	0	0	0	-1	0	0	-1	-1	0	0	-1	0
Nc1ccccc1	val	0	0	0	0	0	0	0	-1	0	0	0	0
CC(COc1ccc(C(C)(C)C)cc1)OS(=O)OCCCl	test	0	1	0	-1	-1	-1	0	-1	1	-1	1	1
O=C1c2ccccc2C(=O)c2ccccc21	train	0	0	0	0	0	0	0	-1	0	-1	0	0
Nc1ccccc1C(=O)O	train	0	0	0	0	1	0	1	-1	0	-1	1	0
C=CCC1([C@H](C)CCC)C(=O)NC(=O)NC1=O	train	0	0	1	-1	0	0	0	0	-1	0	1	0
C[C@H]1N=C(N)O[C@H]1c1ccccc1	train	0	0	-1	0	0	0	0	-1	0	-1	0	0
C=CCOC(C)=O	train	1	1	0	0	-1	0	0	-1	0	-1	0	0
CCN(CC)C(=O)C(Cl)=C(C)OP(=O)(OC)OC	val	0	0	-1	-1	0	0	-1	-1	0	-1	-1	0
Oc1ccc(-c2ccccc2)cc1	train	0	0	0	0	0	0	0	0	0	0	0	0
Oc1ccccc1-c1ccccc1	train	0	0	0	0	0	0	0	0	0	0	0	0
CC(=O)O[Hg]c1ccccc1	train	0	0	0	0	0	0	0	-1	0	-1	0	0
O[Sn](c1ccccc1)(c1ccccc1)c1ccccc1	train	0	0	1	-1	1	-1	0	-1	1	-1	-1	0
CCCOC(=O)CCCCC(=O)OCCC	train	0	1	0	0	0	0	0	-1	0	-1	0	0
O=C1OC(=O)c2ccccc21	test	0	0	-1	0	-1	0	0	-1	0	-1	-1	0
NC(=O)c1ccccc1C(N)=O	train	0	-1	-1	1	-1	-1	-1	-1	0	-1	1	1
CCOP(=S)(Oc1ccc([N+](=O)[O-])cc1)c1ccccc1	train	0	0	0	-1	-1	0	0	1	0	1	1	-1
NC(=O)c1c(Cl)cccc1Cl	train	0	0	0	0	0	0	0	-1	0	-1	0	0
CCCCCCCCCCN	train	-1	-1	-1	-1	-1	-1	-1	0	-1	0	-1	-1
CNC(=O)Oc1ccc(N(C)C)c(C)c1	test	0	0	0	0	0	0	0	-1	0	-1	0	0
Clc1nc(Cl)c(Cl)c(Cl)c1Cl	train	0	0	0	0	-1	0	0	-1	0	-1	0	0
CCCCCCOC(=O)c1ccc(O)cc1	train	-1	-1	-1	-1	-1	-1	-1	-1	-1	0	-1	-1
NC[C@H](O)c1ccc(O)c(O)c1	train	0	0	0	-1	1	-1	0	-1	0	-1	0	0
O=C(c1ccccc1)C1(O)CCCCC1	train	0	0	-1	0	-1	0	0	0	0	0	0	0
CC(C)OC(=O)c1ccccc1	train	0	0	0	0	0	0	0	-1	0	-1	-1	1
CCCCNP(N)(N)=S	train	0	0	1	-1	-1	0	0	-1	-1	-1	0	0
CN1Cc2c(N)cccc2C(c2ccccc2)C1	train	1	0	0	0	0	0	0	-1	0	-1	0	0
CNC(=C[N+](=O)[O-])NCCSCc1csc(CN(C)C)n1	train	0	-1	0	-1	-1	-1	1	-1	1	-1	0	1
CN/C=N/c1ccc(C)cc1C	train	0	0	0	-1	0	0	0	-1	0	-1	0	0
COCCOC(=O)C1=C(C)NC(C)=C(C(=O)OC(C)C)C1c1cccc([N+](=O)[O-])c1	test	0	0	-1	0	-1	0	0	0	0	0	0	0
CC(C)OC(=O)CCC(=O)OC(C)C	train	0	0	-1	0	0	0	0	-1	0	-1	0	0
O=C1CN=C(c2ccccc2)c2cc([N+](=O)[O-])ccc2N1	test	1	1	0	-1	-1	0	0	0	0	0	0	0
CCCCCC(=O)O[C@]1(C(C)=O)CC[C@H]2[C@@H]3CCC4=CC(=O)CC[C@]4(C)[C@H]3CC[C@@]21C	train	0	0	0	0	0	0	0	-1	0	-1	0	0
Fc1cccc(Cl)c1CCl	test	0	0	-1	0	0	0	0	0	0	0	-1	0
CSc1ccc(C(=O)C(C)(C)N2CCOCC2)cc1	train	0	0	0	-1	-1	0	0	-1	0	-1	-1	0
OC[C@H](O)[C@H](O)CO	test	0	0	-1	0	0	0	0	0	0	0	0	0
Clc1cc(Cl)c(-c2cc(Cl)c(Cl)cc2Cl)cc1Cl	train	0	0	-1	0	0	0	0	0	0	0	0	0
C/C=C/C[C@@H](C)[C@@H](O)[C@H]1C(=O)N[C@@H](CC)C(=O)N(C)CC(=O)N(C)[C@@H](CC(C)C)C(=O)N[C@@H](C(C)C)C(=O)N(C)[C@@H](CC(C)C)C(=O)N[C@@H](C)C(=O)N[C@H](C)C(=O)N(C)[C@@H](CC(C)C)C(=O)N(C)[C@@H](CC(C)C)C(=O)N(C)[C@@H](C(C)C)C(=O)N1C	train	0	0	-1	0	0	0	0	0	0	0	0	0
CC(=O)O[C@]1(C(C)=O)CC[C@H]2[C@@H]3C=C(Cl)C4=CC(=O)[C@@H]5C[C@@H]5[C@]4(C)[C@H]3CC[C@@]21C	train	1	1	0	-1	1	1	0	-1	0	-1	0	0
N[C@@H](CS)C(=O)O	train	0	0	1	-1	0	0	-1	1	0	0	-1	1
c1ccc2sc(SNC3CCCCC3)nc2c1	train	0	0	0	0	0	0	0	-1	0	-1	1	0
NC1CCCCC1	train	0	-1	0	-1	-1	0	-1	1	-1	1	1	-1
ON=C1CCCC1	train	0	0	0	0	0	0	0	0	0	0	-1	0
CC(C)(O)C(Cl)(Cl)Cl	train	0	0	1	1	-1	0	-1	-1	0	-1	-1	1
O=c1[nH]c2ccccc2c(=O)n1CCCl	train	0	0	0	0	0	0	0	-1	0	-1	0	0
CC1=CCC(C(C)C)=CC1	train	-1	-1	-1	-1	-1	-1	-1	1	-1	1	-1	-1
CCC(C)CCCC(C)(C)O	train	1	0	0	0	1	0	0	-1	0	-1	0	0
Cc1cc(Cl)ccc1/N=C/N(C)C	train	1	1	0	-1	1	1	-1	-1	0	-1	-1	0
CC1C2CC(CC2C2CCCC(O)C2)C1(C)C	train	0	0	1	0	-1	0	-1	-1	1	1	1	-1
Cc1cc(O)c(C(=O)N[C@@H](C(=O)N[C@@H]2C(=O)N3C(C(=O)O)=C(CSc4nnnn4C)CS[C@H]23)c2ccc(O)cc2)cn1	val	0	0	-1	0	0	0	0	-1	0	-1	0	0
Cc1onc(-c2ccccc2)c1-c1ccc(S(N)(=O)=O)cc1	train	0	-1	1	1	-1	1	1	1	-1	1	-1	1
CCCSSC(CCO)=C(C)N(C=O)Cc1cnc(C)nc1N	test	0	0	0	0	0	0	0	0	0	0	0	0
CCOc1cc(OCC)c(C(=O)CCC(=O)O)cc1OCC	test	0	0	-1	0	0	0	0	0	0	0	0	-1
NNC(=O)CP(=O)(c1ccccc1)c1ccccc1	train	0	0	-1	0	-1	0	0	0	0	0	0	0
CC(CNC(=O)c1cccnc1)NC(=O)c1cccnc1	val	0	0	0	0	1	1	0	-1	0	0	-1	0
O=C(CCCN1CCN2CCCC2C1)c1ccc(F)cc1	train	0	-1	1	-1	-1	0	0	-1	0	-1	1	0
OC(c1ccccc1)(c1ccccc1)C1CN2CCC1CC2	train	0	0	0	0	0	0	0	-1	0	-1	0	0
CCN(CC)CCOc1ccc2nc(N(C)C)sc2c1	train	-1	-1	-1	-1	-1	-1	-1	-1	-1	0	-1	-1
CCN(CC)CCC(=O)N1c2ccccc2Sc2ccc(Cl)cc21	train	0	-1	0	0	0	0	0	-1	0	-1	1	0
CN1CCN(CCC(=O)N2c3ccccc3Sc3ccc(C(F)(F)F)cc32)CC1	test	0	0	0	0	0	0	0	-1	0	-1	-1	0
CCN(CC)CCOc1ccccc1C(=O)CCc1ccccc1	train	0	0	0	0	0	0	0	0	0	0	0	0
OCC(CO)n1cnc(-c2ccc(F)cc2)c1-c1ccnc(Oc2ccccc2)n1	train	0	0	-1	0	0	0	0	-1	0	-1	0	0
CCn1nc(Cc2ccccc2)cc1C1CCN(C[C@H]2C[C@H](N(C)[C@@H](C(=O)O)C(C)C)C[C@@H]2c2cccc(F)c2)CC1	train	0	0	-1	0	0	0	0	0	0	0	0	0
Cc1cnc(C(=O)NCCc2ccc(S(=O)(=O)NC(=O)NC3CCCCC3)cc2)cn1	train	0	0	0	0	0	0	0	-1	0	-1	0	0
CC1(C)O[C@@H]2C[C@H]3[C@@H]4C[C@H](F)C5=CC(=O)C=C[C@]5(C)[C@@]4(F)[C@@H](O)C[C@]3(C)[C@]2(C(=O)CO)O1	train	0	0	0	0	0	0	0	-1	0	-1	0	0
CCC1=C(C)CN(C(=O)NCCc2ccc(S(=O)(=O)NC(=O)N[C@H]3CC[C@H](C)CC3)cc2)C1=O	test	1	1	0	1	-1	0	0	1	0	0	0	0
COC(=O)Nc1nc2cc(Sc3ccccc3)ccc2[nH]1	train	-1	0	0	0	0	0	0	-1	0	-1	0	0
COC1=C(OC)C(=O)C(CCCCCCCCCCO)=C(C)C1=O	train	0	0	0	0	0	0	0	-1	0	-1	0	0
CC(C)Oc1ccc2c(=O)c(-c3ccccc3)coc2c1	train	0	0	0	0	0	0	0	-1	0	-1	0	0
C#Cc1cccc(Nc2ncnc3cc(OCCOC)c(OCCOC)cc23)c1	train	0	0	0	0	-1	0	0	-1	0	-1	0	0
CC[C@H]1OC(=O)[C@H](C)C(=O)[C@H](C)[C@@H](O[C@@H]2O[C@H](C)C[C@H](N(C)C)[C@H]2O)[C@](C)(OC)C[C@@H](C)C(=O)[C@H](C)[C@H]2N(CCCCn3cnc(-c4cccnc4)c3)C(=O)O[C@]12C	train	0	-1	0	0	0	0	0	-1	0	-1	0	0
Cc1cccc(C)c1OCC(=O)N[C@@H](Cc1ccccc1)[C@@H](O)C[C@H](Cc1ccccc1)NC(=O)[C@H](C(C)C)N1CCCNC1=O	train	0	0	1	0	0	0	-1	-1	0	0	-1	0
Cc1ccc(-c2ncc(Cl)cc2-c2ccc(S(C)(=O)=O)cc2)cn1	train	0	0	0	0	0	0	0	-1	0	-1	0	0
CCCCCOC(=O)Nc1nc(=O)n([C@@H]2O[C@H](C)[C@@H](O)[C@H]2O)cc1F	val	0	0	0	0	1	0	0	-1	0	-1	0	0
C[C@]12CC[C@H]3[C@@H](CC[C@H]4NC(=O)C=C[C@]34C)[C@@H]1CC[C@@H]2C(=O)Nc1cc(C(F)(F)F)ccc1C(F)(F)F	train	0	0	-1	0	0	0	0	-1	0	-1	-1	0
Cc1c(C(=O)NN2CCCCC2)nn(-c2ccc(Cl)cc2Cl)c1-c1ccc(Cl)cc1	train	0	0	0	0	0	0	-1	-1	0	1	-1	1
C[C@]12CC[C@@H]3c4ccc(OC(=O)N(CCCl)CCCl)cc4CC[C@H]3[C@@H]1CC[C@@H]2O	train	0	0	0	0	0	0	0	-1	0	-1	-1	0
NC(CS)C(=O)O	test	0	0	-1	0	0	0	-1	-1	0	-1	-1	0
N[C@H](Cc1c[nH]c2ccccc12)C(=O)O	val	0	0	0	0	0	0	0	-1	0	-1	0	0
CCOP(=S)(OCC)Oc1cc(C)nc(N(CC)CC)n1	train	1	0	1	-1	1	-1	0	-1	1	-1	1	0
CC(C)(C)NC(N)=O	train	0	0	-1	0	0	0	0	-1	0	-1	0	0
CC(C)c1ccc(O)cc1	train	0	0	-1	0	0	0	0	-1	0	-1	0	0
Cc1cccc(N)c1N	val	0	0	0	0	0	0	0	-1	0	-1	0	0
CC(C)(N=C=O)c1cccc(C(C)(C)N=C=O)c1	train	0	0	1	-1	1	0	0	-1	0	-1	0	0
CCO[Si](CCCNC(N)=O)(OCC)OCC	train	0	0	0	0	0	0	0	-1	0	-1	0	0
NC(=O)CN1CCCC1=O	train	0	0	0	0	0	0	0	-1	0	-1	0	0
O=C(c1ccccc1)c1ccc(O)c(O)c1O	train	0	0	0	0	0	0	0	-1	0	-1	0	0
CCCCCOC(=O)CCCCC	val	0	0	0	0	0	0	0	-1	0	-1	0	0
Oc1cccc(O)c1	train	0	0	0	0	0	0	0	-1	0	-1	0	0
CCCCCCOC(=O)CC	train	0	0	0	-1	0	0	0	-1	0	-1	0	0
CC/C=C\CCOC(=O)C(C)C	val	0	0	0	0	0	0	0	-1	0	-1	0	0
CCCCCC(=O)OCCc1ccccc1	test	0	0	0	0	0	0	0	-1	0	-1	0	0
CC/C=C\CCCCCO	train	0	0	0	0	0	0	0	-1	0	-1	0	0
CCCCCc1cccc(=O)o1	test	0	0	0	0	0	0	0	-1	0	-1	0	0
COC(=O)[C@H]1[C@H]2C[C@@H]3c4[nH]c5cc(OC)ccc5c4CCN3C[C@H]2C[C@@H](OC(=O)c2cc(OC)c(OC)c(OC)c2)[C@@H]1OC	train	0	0	-1	0	1	1	0	-1	0	-1	0	0
O=C(NS(=O)(=O)/C=C/c1cccs1)c1ccc(F)cc1Br	train	0	1	0	0	1	1	0	-1	0	-1	0	0
CN1C(=O)N(c2ccccc2Br)Cc2cnc(Nc3ccc4c(c3)OCC(CO)O4)nc21	train	0	0	0	0	0	0	0	-1	0	-1	-1	0
CS(=O)(=O)c1ccc([C@@H](C[C@H]2CCC(=O)C2)C(=O)Nc2cnccn2)cc1Cl	val	0	0	0	0	0	0	0	-1	0	-1	0	0
CCCC[C@H]1CN(CC2CCOCC2)C(=O)OC12CCN(C1(C)CCN(C(=O)c3c(C)ncnc3C)CC1)CC2	train	0	0	0	0	0	0	0	-1	0	-1	0	0
O=C1C(Cl)C(CCl)CN1c1cccc(C(F)(F)F)c1	train	0	0	1	-1	-1	0	-1	-1	0	-1	-1	1
CN(C)[C@@H]1C(O)=C(C(N)=O)C(=O)[C@@]2(O)C(O)=C3C(=O)c4c(O)cccc4[C@@](C)(O)[C@H]3[C@H](O)[C@@H]12	train	0	0	0	0	0	0	0	-1	0	-1	0	0
Nc1ccc(Oc2ccc(N)cc2)cc1	train	0	-1	-1	0	0	0	0	-1	0	-1	-1	0
CCOC(=O)COC(=O)c1cc(Oc2ccc(C(F)(F)F)cc2Cl)ccc1[N+](=O)[O-]	train	0	-1	0	0	-1	0	-1	-1	-1	-1	-1	-1
C=CCOc1ccccc1OCC(O)CNC(C)C	train	0	0	0	0	0	0	0	-1	0	-1	0	0
O=C(O)CF	train	0	0	0	0	0	0	0	-1	0	-1	0	0
CCCN1C[C@H](CSC)C[C@@H]2c3cccc4[nH]cc(c34)C[C@H]21	train	0	0	-1	-1	-1	0	-1	-1	1	-1	0	-1
CN1C(C(=O)Nc2ccccn2)C(=O)c2sc(Cl)cc2S1(=O)=O	train	0	0	1	-1	1	0	0	-1	1	-1	0	0
O=C1CCCCCCCCCCCCCCO1	train	0	0	0	0	-1	-1	-1	-1	0	-1	-1	0
COc1ccc(C2NC(=S)N3C(c4ccc(OC)c(OC)c4)NC(=S)N23)cc1OC	train	0	0	0	0	0	0	0	-1	0	-1	0	0
c1ccc(CNCc2ccccc2)cc1	train	0	0	0	0	0	0	0	-1	0	-1	0	0
OCCNCc1ccccc1	train	0	0	0	-1	0	0	-1	-1	0	-1	-1	0
O=C(Nc1ccc(S(=O)(=O)N2CCOCC2)cc1)c1cc(Cl)ccc1NS(=O)(=O)c1ccc(Cl)s1	train	0	0	0	0	0	0	0	-1	0	-1	0	0
CN[C@@]1(c2ccccc2Cl)CCCCC1=O	val	0	-1	-1	-1	-1	0	1	-1	-1	-1	1	1
ClCCN(CCCl)CCCl	train	0	0	1	0	0	0	0	0	0	0	0	0
COC(=O)Cc1ccccc1	train	0	0	0	0	0	0	0	0	0	0	1	0
CC[N+]1(C)CCCC1.O=S(=O)([N-]S(=O)(=O)C(F)(F)F)C(F)(F)F	train	0	0	0	0	-1	0	0	0	0	0	0	0
CCCC[N+]1(C)CCCC1.N#CN=C=[N-]	test	-1	-1	-1	-1	-1	-1	-1	0	-1	0	-1	-1
C/C(=C(\CCOC(=O)C(C)C)SS/C(CCOC(=O)C(C)C)=C(/C)N(C=O)Cc1cnc(C)nc1N)N(C=O)Cc1cnc(C)nc1N	train	0	0	0	0	0	0	0	0	0	0	0	0
CCC[N+]1(C)CCCC1.O=S(=O)([N-]S(=O)(=O)C(F)(F)F)C(F)(F)F	train	0	0	0	0	0	0	0	0	0	0	0	0
CCCCCCCCn1cc[n+](C)c1.F[B-](F)(F)F	train	0	0	0	0	0	0	0	-1	0	-1	0	0
O=S(=O)(O)c1cc(I)c(O)c2ncccc12	val	0	0	0	0	0	0	0	-1	0	-1	0	0
CCCCCCCCCCCCCC/C(O)=N\C(CO)CCCCCCCCCCCCCC	train	0	0	1	1	0	0	0	0	0	0	0	0
CO[C@@]1(NC(=O)C2SC(=C(C(N)=O)C(=O)O)S2)C(=O)N2C(C(=O)O)=C(CSc3nnnn3C)CS[C@@H]21	val	1	1	-1	-1	0	0	0	-1	0	0	0	0
CO[C@@]1(NC(=O)Cc2cccs2)C(=O)N2C(C(=O)O)=C(COC(N)=O)CS[C@@H]21	train	-1	-1	-1	-1	-1	-1	-1	0	-1	0	-1	-1
CN1CCC(=C2c3ccccc3CCc3sccc32)CC1	train	0	0	0	0	0	0	0	0	0	0	0	0
CO[C@H](C(=O)[C@@H](O)[C@@H](C)O)C1Cc2cc3cc(O[C@H]4C[C@@H](O[C@H]5C[C@@H](O)[C@H](O)[C@@H](C)O5)[C@@H](O)[C@@H](C)O4)c(C)c(O)c3c(O)c2C(=O)[C@H]1O[C@H]1C[C@@H](O[C@H]2C[C@@H](O[C@H]3C[C@](C)(O)[C@H](O)[C@@H](C)O3)[C@H](O)[C@@H](C)O2)[C@H](O)[C@@H](C)O1	train	0	0	-1	0	0	0	0	0	0	0	-1	0
CCCN[C@H]1CCc2nc(N)sc2C1	test	0	0	0	-1	0	0	0	-1	0	-1	-1	0
CC(C(=O)O)c1ccc2c(c1)Cc1cccnc1O2	train	0	0	0	0	0	0	1	0	0	0	-1	0
O=C(Cl)CCl	train	0	0	0	0	0	0	0	0	0	0	0	0
CC(=O)Nc1nnc(S(N)(=O)=O)s1	train	0	0	0	0	0	0	0	-1	0	-1	0	0
CC(=O)NO	train	1	1	0	-1	0	-1	0	0	0	0	0	0
CC(=O)CC(c1ccc([N+](=O)[O-])cc1)c1c(O)c2ccccc2oc1=O	test	1	0	0	-1	0	-1	0	0	-1	0	-1	0
COc1ccc2c(c1)c(CC(=O)OCC(=O)O)c(C)n2C(=O)c1ccc(Cl)cc1	train	0	0	-1	0	0	0	0	0	0	1	0	0
CC(=O)Nc1ccccc1	train	0	0	-1	0	0	0	0	0	0	0	0	0
CCNc1cc(O)ccc1C	test	0	0	-1	0	0	0	0	-1	0	-1	0	0
CC(C)C(C(=O)OC(C#N)c1cccc(Oc2ccccc2)c1)c1ccc(Cl)cc1	test	-1	-1	-1	-1	-1	-1	-1	0	-1	0	-1	-1
COP(=S)(OC)Oc1ccc(SC)c(C)c1	train	0	0	0	0	0	0	0	0	0	0	0	0
CC(C)(C)NC(=O)[C@H]1CC[C@H]2[C@@H]3CC[C@H]4NC(=O)C=C[C@]4(C)[C@H]3CC[C@]12C	train	0	0	-1	1	-1	0	-1	-1	-1	-1	-1	1
CN(C)C(=S)[S-].CN(C)C(=S)[S-].CN(C)C(=S)[S-].[Fe+3]	val	0	0	0	0	0	0	0	0	0	0	0	0
OC(Cn1cncn1)(Cn1cncn1)c1ccc(F)cc1F	train	0	0	1	0	0	0	0	-1	0	0	0	0
O=C(NCC1CCCCN1)c1cc(OCC(F)(F)F)ccc1OCC(F)(F)F	train	0	0	0	0	0	0	0	0	0	0	0	0
O=C(Nc1ccc2c(c1)Cc1ccccc1-2)C(F)(F)F	train	1	-1	1	-1	1	-1	0	-1	1	-1	1	1
CN(C)C(=O)Nc1cccc(C(F)(F)F)c1	train	0	0	0	0	0	0	0	-1	0	-1	1	0
CCCCOCCOC(=O)COc1nc(Cl)c(Cl)cc1Cl	train	0	0	1	0	0	0	0	-1	0	-1	0	0
Cc1c(F)c(F)c(COC(=O)C2C(/C=C(\Cl)C(F)(F)F)C2(C)C)c(F)c1F	train	0	0	0	0	0	0	0	0	0	0	0	0
C#CCC1=C(C)[C@H](OC(=O)[C@H]2[C@H](C=C(C)C)C2(C)C)CC1=O	train	-1	-1	-1	-1	-1	-1	-1	0	-1	0	-1	-1
CC(C)(C)c1ccc(CSc2cnn(C(C)(C)C)c(=O)c2Cl)cc1	train	0	0	1	0	0	0	0	1	0	0	1	0
CCCCOC(=O)c1ccccc1C(=O)OCC(CC)CCCC	train	0	0	0	-1	-1	0	0	0	0	0	0	0
Cc1c(Cl)cccc1Nc1ccccc1C(=O)O	train	0	0	-1	0	0	0	0	0	0	0	0	0
CCCCCCCCCCOC(=O)c1ccccc1C(=O)OCCCCCCCCCC	test	1	1	-1	-1	0	-1	0	0	0	0	0	0
O=C1NC(=O)C2CC=CCC12	test	0	-1	1	0	0	-1	-1	-1	1	0	1	0
C[C@H]1c2cccc(O)c2C(=O)C2=C(O)[C@]3(O)C(=O)C(C(N)=O)=C(O)[C@@H](N(C)C)[C@@H]3[C@@H](O)[C@@H]21	val	0	0	0	0	0	0	0	0	0	0	0	0
O=C1OC(=O)C2CC=CCC12	val	0	0	0	0	-1	0	0	0	0	0	0	0
O=C1NC(=O)c2ccccc21	train	0	0	0	0	1	0	0	0	0	0	0	0
O=C1OC(=O)C2CCCCC12	test	0	0	0	-1	-1	0	0	1	0	0	1	0
C=CCOC(Cn1ccnc1)c1ccc(Cl)cc1Cl	train	0	0	-1	0	0	0	0	0	0	0	0	0
COCc1cnc(C2=NC(C)(C(C)C)C(=O)N2)c(C(=O)O)c1	train	0	0	0	0	0	0	0	0	0	0	0	0
CC(C)C1(C)N=C(c2ncccc2C(=O)O)NC1=O	train	0	0	0	-1	0	0	0	0	0	0	0	0
CCBr	train	-1	-1	-1	-1	-1	-1	-1	0	-1	0	-1	-1
ClC(Cl)Br	train	0	0	0	0	0	0	0	-1	0	-1	0	0
O=[N+]([O-])c1cc(N(CCO)CCO)ccc1NCCO	train	0	0	0	0	0	0	0	0	0	0	0	0
CC(C)C[C@H]1C(=O)N2CCC[C@H]2[C@]2(O)O[C@](NC(=O)[C@@H]3C=C4c5cccc6[nH]c(Br)c(c56)C[C@H]4N(C)C3)(C(C)C)C(=O)N12	train	0	0	0	0	-1	0	0	0	0	0	0	0
OB(O)O	train	-1	-1	-1	-1	-1	-1	-1	0	-1	0	-1	-1
C[C@@H](O)[C@H]1C(=O)N2C(C(=O)O)=C(SCCNC=N)C[C@H]12	val	0	0	1	1	-1	0	0	1	0	0	1	0
Nc1ccc(S(=O)(=O)Nc2cnc3ccccc3n2)cc1	test	-1	-1	-1	-1	-1	-1	-1	0	-1	-1	-1	-1
O[C@H]1[C@H](O)[C@@H](O)[C@H](O)[C@@H](O)[C@H]1O	train	0	0	0	0	0	0	0	0	0	0	0	0
CNC(=O)c1c(I)c(NC(=O)CCCCC(=O)Nc2c(I)c(C(=O)O)c(I)c(C(=O)NC)c2I)c(I)c(C(=O)O)c1I	train	0	0	0	0	0	0	0	0	0	0	0	0
CC(=O)N(CC(C)C(=O)O)c1c(I)cc(I)c(N)c1I	train	0	-1	-1	0	-1	-1	0	-1	0	0	-1	0
COc1cc([C@@H]2c3cc4c(cc3C(O[C@@H]3O[C@@H]5COC(c6cccs6)O[C@H]5[C@H](O)[C@H]3O)C3COC(=O)[C@@H]32)OCO4)cc(OC)c1O	val	-1	-1	-1	-1	-1	-1	-1	0	-1	0	-1	-1
CCCC[N+]1(C)CCCCC1.O=S(=O)([N-]S(=O)(=O)C(F)(F)F)C(F)(F)F	test	0	-1	-1	-1	-1	0	0	0	0	0	1	0
COCC(O)CO	train	-1	-1	-1	-1	-1	-1	-1	1	-1	0	-1	-1
O=C(Nc1ccc([N+](=O)[O-])cc1)Nc1ccc([N+](=O)[O-])cc1	train	0	0	0	0	0	0	0	0	0	0	0	0
CN1C(=O)C[C@@H](C(=O)N[C@@H](Cc2c[nH]cn2)C(=O)N2CCC[C@H]2C(N)=O)NC1=O	train	0	0	0	0	0	0	0	-1	0	0	0	0
C[C@@H]1O[C@@H](O[C@H]2C[C@@H](O)[C@]3(CO)[C@H]4[C@H](O)C[C@]5(C)[C@@H](C6=CC(=O)OC6)CC[C@]5(O)[C@@H]4CC[C@]3(O)C2)[C@H](O)[C@H](O)[C@H]1O	train	0	0	0	0	0	0	0	0	0	0	0	0
CC(C)OC(=O)CCCCC(=O)OC(C)C	train	0	0	0	0	0	0	0	0	0	0	0	0
O=C(O)CC(O)C(=O)O	train	0	0	0	0	0	0	0	0	0	0	0	0
C=C(C)C(=O)OCCC[Si](Cl)(Cl)Cl	train	0	0	1	-1	-1	0	0	1	0	0	1	0
CCOP(=O)(SC(C)CC)N1CCSC1=O	train	0	0	0	0	-1	0	0	1	0	0	0	0
COC(=O)c1ccccc1S(=O)(=O)NC(=O)Nc1nc(C)cc(C)n1	test	0	0	0	0	0	0	1	0	0	0	0	0
Cn1c(=O)c2[nH]c(Br)nc2n(C)c1=O	train	0	0	0	0	0	0	0	0	0	0	0	0
COc1cccc2c1C(=O)c1c(O)c3c(c(O)c1C2=O)C[C@@](O)(C(=O)CO)C[C@@H]3O[C@H]1C[C@H](N)[C@H](O)[C@H](C)O1	train	1	1	0	0	1	1	0	0	0	0	1	-1
CC(C=O)Cc1ccc(C(C)C)cc1	train	0	0	0	0	0	0	0	0	0	0	-1	0
O=C(CCl)Nc1ccccc1	train	0	0	0	0	0	0	0	0	0	0	-1	0
COc1ccc(OC)c(Cl)c1	test	0	0	1	-1	0	0	0	0	0	0	0	0
CCCCC(CC)(CO)CO	train	-1	-1	-1	-1	-1	-1	-1	0	-1	0	-1	-1
Cc1cc(O)c(Cl)cc1C	train	0	0	0	0	0	0	0	0	0	0	0	0
NC(=O)c1ccc([N+](=O)[O-])cc1Cl	val	-1	0	0	0	0	0	0	-1	0	-1	0	0
CC1=CCC2C(C1)C2(C)C	train	0	0	0	0	0	0	0	0	0	0	-1	0
O=C1CC2CC1C1CCCC21	test	0	0	0	0	0	0	0	-1	0	-1	-1	0
Nc1cccnc1	test	0	-1	0	-1	-1	-1	0	-1	-1	1	-1	-1
CC(C)OCCO	val	0	0	-1	-1	0	0	0	0	0	0	0	0
CCc1nccnc1C	train	0	0	0	0	0	0	0	0	0	0	0	0
CC(C)c1ccc2ncccc2c1	train	0	0	0	0	0	0	0	0	0	0	0	0
Cc1cccc(C(C)(C)C)c1O	train	0	0	-1	0	0	0	0	0	0	0	0	0
CN(C)CCCN(C)C	test	0	0	0	0	0	0	0	0	0	0	-1	0
Cc1[nH]cnc1-c1ccc(Cl)cc1	train	1	1	-1	-1	-1	0	0	0	0	0	1	0
O=C(OCCN1CCOCC1)c1cccnc1Nc1cccc(C(F)(F)F)c1	test	1	1	0	-1	1	0	0	-1	0	0	0	0
O=[N+]([O-])c1cncn1CCN1CCOCC1	train	0	0	0	0	0	-1	0	-1	0	0	1	0
Cn1c(=O)c2c(ncn2CC(=O)O)n(C)c1=O	train	0	0	0	0	0	0	0	0	0	0	0	0
CCOC(=O)C(=O)CCc1ccccc1	train	1	0	-1	-1	-1	-1	0	0	-1	0	0	0
CCOC(=O)C(=O)c1csc(NC=O)n1	train	0	0	0	0	0	0	0	0	0	0	0	0
CCN1CCCC1CNC(=O)C(O)(c1ccccc1)c1ccccc1	val	-1	-1	-1	-1	-1	-1	-1	1	-1	0	-1	-1
CCN(CC)CC(=O)Oc1ccc(NC(C)=O)cc1	train	0	0	-1	-1	1	0	0	1	1	0	0	0
CC(C)CCO	train	0	0	0	0	0	0	0	0	0	0	0	0
C=C(C)C(=O)OCC(C)C	train	0	-1	-1	0	0	-1	0	1	1	0	0	1
C=C(C)C(=O)OCCCCCCCC(C)C	train	0	-1	0	0	0	0	0	-1	0	-1	0	0
CC(C)CCCCCCCOP(=O)(Oc1ccccc1)Oc1ccccc1	test	0	0	0	0	0	0	0	0	0	0	0	0
O=C=NC1CCCCC1	train	0	0	0	0	0	0	0	-1	0	-1	1	0
COS(=O)(=O)[O-].C[N+]1(C)CCC(=C(c2ccccc2)c2ccccc2)CC1	val	1	1	0	-1	-1	0	0	0	0	0	0	0
CC(=O)c1cccc([N+](=O)[O-])c1	train	0	0	0	0	0	0	0	0	0	0	0	0
CC(=O)c1ccccc1[N+](=O)[O-]	test	0	-1	0	-1	1	-1	-1	1	0	1	0	1
CC(=O)c1ccc([N+](=O)[O-])cc1	train	0	0	0	0	0	0	0	0	0	0	0	0
Nc1cccc([N+](=O)[O-])c1	train	0	0	1	0	-1	0	0	1	0	1	0	1
Nc1ccccc1[N+](=O)[O-]	train	0	0	1	0	0	0	0	-1	0	0	0	0
Cc1cc(O)c2c(c1)O[C@@]1(C)CC[C@H]3C(C)(C)CCCC34CO[C@@H]2[C@H]41	train	0	0	0	0	0	0	0	0	0	0	0	0
COc1nc(N)nc2c1ncn2[C@@H]1O[C@H](CO)[C@@H](O)[C@@H]1O	train	0	0	0	0	0	0	0	0	0	0	0	0
CC(=O)CCl	train	0	0	1	-1	1	-1	0	0	1	0	0	1
CC(CN1c2ccccc2Sc2cccnc21)N(C)C	train	0	0	0	0	0	0	0	0	0	0	0	0
COc1ccc2c(c1)OC(C)(C)[C@@H](c1ccccc1)[C@@H]2c1ccc(OCCN2CCCC2)cc1	train	0	0	0	0	0	0	0	0	0	0	0	0
C=C(C)c1ccccc1	train	0	0	0	0	0	0	0	0	0	0	0	0
O=C(Cl)c1c(Cl)cccc1Cl	test	0	0	0	0	0	0	0	0	0	0	0	0
CCCCCCCCCCCCN1CCOCC1	test	0	0	0	0	0	0	0	0	0	0	0	0
C1CN(CCOCCN2CCOCC2)CCO1	train	0	0	0	0	0	0	0	0	0	0	0	0
COc1ccc(C=O)cc1OC	train	1	0	-1	-1	0	-1	0	-1	0	0	-1	0
CCCCCCC(=O)OCC	train	0	0	0	0	0	0	0	0	0	0	0	0
CCCC(=O)OCC	train	0	0	0	0	0	0	0	0	0	0	0	0
CCOC(=O)CC	val	0	0	0	0	0	0	0	0	0	0	-1	0
Sc1nnc(S)s1	train	0	0	-1	0	0	0	0	-1	0	-1	-1	0
COc1ccc(Nc2ccc(OC)cc2)cc1	val	0	0	0	0	0	0	0	0	0	0	0	0
COC(=O)CCCCC(=O)OC	train	0	0	0	0	0	0	0	0	0	0	-1	0
COCCOC(=O)c1ccccc1C(=O)OCCOC	train	0	0	0	0	-1	0	0	0	0	0	0	0
Cc1nc2ccccc2c(=O)n1-c1ccccc1Cl	train	0	0	0	0	0	0	0	0	0	0	0	0
C=CCC1([C@@H](C)CCC)C(=O)NC(=O)NC1=O	train	1	0	-1	-1	0	0	0	0	0	0	1	0
CCC(N)Cc1c[nH]c2ccccc12	train	0	0	0	0	0	0	0	-1	0	0	0	0
CCCN(CCC)c1c([N+](=O)[O-])cc(C(F)(F)F)cc1[N+](=O)[O-]	train	0	0	1	0	0	0	0	0	0	0	1	0
CC1=C(C)C(=O)C(C(CCCCCC(=O)O)c2ccccc2)=C(C)C1=O	train	0	0	0	0	0	0	0	0	0	0	0	0
CN1C(=O)OC(C)(C)C1=O	train	0	0	0	0	0	0	0	0	0	0	0	0
Cc1ccc(OP(=O)(Oc2ccc(C)cc2)Oc2ccc(C)cc2)cc1	train	0	-1	0	0	-1	0	-1	-1	0	-1	0	-1
ClCC(Cl)CCl	train	0	-1	1	1	0	-1	0	-1	0	1	0	-1
OCCOCCOCCO	train	0	0	0	0	0	0	0	0	0	0	0	0
OCCN(CCO)CCO	train	0	-1	-1	1	1	-1	0	-1	1	-1	0	0
CC(C)NCC(O)c1ccc(O)c(O)c1	train	0	0	-1	0	0	0	0	0	0	0	0	0
Cc1cc(C)c(N)cc1C	train	0	0	0	-1	0	0	-1	-1	0	0	-1	0
CC1(C)CCC(Cc2ccc(Cl)cc2)C1(O)Cn1cncn1	train	0	0	0	0	0	0	0	-1	0	-1	-1	0
N#CN	test	1	0	-1	-1	0	0	0	-1	0	-1	0	0
O=c1[nH]sc2ccccc12	train	1	1	0	-1	0	0	0	-1	0	-1	0	0
CN1C(C(=O)Nc2ccccn2)=C(O)c2ccccc2S1(=O)=O	train	0	0	0	0	0	0	0	-1	0	0	0	0
CC(=O)Nc1ccccc1C	test	1	1	-1	-1	0	0	0	0	0	0	0	0
CC(=O)Nc1cccc(C)c1	train	1	1	0	-1	1	1	0	-1	0	-1	-1	0
CCCCCCCC/C=C/CCCCCCCC(=O)OCCOCC(OCCO)C1OC(OCCO)CC1OCCO	test	0	0	0	0	0	0	0	0	0	0	0	0
Brc1cc(-c2ccc(Br)c(Br)c2Br)cc(Br)c1Br	train	0	0	1	0	0	0	0	-1	0	-1	0	0
CC(=O)Nc1ccc(OCC(O)CNC(C)C)cc1	train	1	0	0	-1	0	0	0	0	0	0	0	0
COc1ccc(-c2ccccc2)cc1NNC(=O)OC(C)C	test	0	-1	0	0	0	0	-1	1	0	0	1	1
C=CCCCCCCC=C	train	-1	-1	-1	-1	-1	-1	-1	-1	-1	1	-1	-1
CCCC[Sn](CCCC)(CCCC)CCCC	train	0	0	0	0	0	0	0	-1	0	-1	0	0
CC(C)(O)C(=O)Nc1ccc([N+](=O)[O-])c(C(F)(F)F)c1	test	0	0	0	0	0	0	0	0	0	0	0	0
CC1=C2[C@H](/C=C(\C)C(=O)O)CC[C@@H](C)[C@H]2[C@H](O)C1	train	0	-1	1	0	0	0	0	0	0	0	0	0
Cl[In](Cl)Cl	train	1	1	0	-1	0	0	0	0	-1	0	0	0
CCCCOC(=O)CO	val	0	0	0	0	0	0	0	0	0	0	0	0
CCCC(=O)[O-]	train	0	0	0	0	0	0	0	0	0	0	0	0
CN(C1CCCCC1)C1CCCCC1	test	0	0	-1	0	0	0	0	0	0	0	0	0
Cc1ccnc(N)c1	train	0	0	0	0	0	0	0	0	0	0	0	0
CN(C)C(C)(C)CO	train	0	0	0	0	-1	0	0	-1	0	-1	0	0
[As]#[In]	train	0	0	0	0	0	0	0	0	0	0	0	-1
CC1(C)CC(N=C=O)CC(C)(CN=C=O)C1	train	0	0	0	0	0	0	0	-1	0	-1	0	0
CN(Cc1cc(Br)cc(Br)c1N)C1CCCCC1	train	0	0	0	0	0	0	0	0	0	0	0	0
CCCCC(CC)COC(=O)/C=C/c1ccc(OC)cc1	train	0	0	-1	0	0	0	0	0	0	0	0	0
COCCOC(=O)CC#N	test	0	0	0	1	0	0	0	0	0	0	0	0
CCCC(=O)OC(C)(C)Cc1ccccc1	train	0	0	0	0	0	0	0	0	0	0	0	0
COC(C)=O	train	0	0	0	0	0	0	0	-1	0	-1	-1	0
ClC1=C(Cl)C2(Cl)C3C(Cl)C(Cl)CC3C1(Cl)C2(Cl)Cl	test	0	0	0	0	0	0	0	0	0	0	0	0
N#CCCN(CCO)CCO	test	0	0	0	0	0	0	0	0	0	0	-1	0
CN1CCN(C(c2ccccc2)c2ccc(Cl)cc2)CC1	train	0	0	0	0	-1	0	0	-1	0	-1	-1	0
OCC1CC=CCC1	test	0	0	1	-1	-1	0	-1	0	0	0	-1	0
C[C@@H]1C[C@H]2[C@@H]3CCC4=CC(=O)C=C[C@]4(C)[C@@]3(F)[C@@H](O)C[C@]2(C)[C@@]1(O)C(=O)CO	train	0	0	-1	0	0	0	0	-1	0	-1	0	0
COC(=O)[C@H]1[C@H]2C[C@@H]3c4[nH]c5ccccc5c4CCN3C[C@H]2C[C@@H](OC(=O)c2cc(OC)c(OC)c(OC)c2)[C@@H]1OC	train	0	0	0	0	0	0	0	0	0	0	0	0
CC(=O)O[C@H]1CC[C@@]2(C)C(=CC[C@H]3[C@@H]4CCC(=O)[C@@]4(C)CC[C@@H]32)C1	train	1	1	-1	-1	0	0	-1	-1	0	-1	-1	0
CC1(C)[C@@H](C=C(Br)Br)[C@H]1C(=O)O[C@H](C#N)c1cccc(Oc2ccccc2)c1	train	0	0	0	0	0	0	0	0	0	0	0	0
N#CCCCC(C#N)CCC#N	train	0	0	-1	0	0	0	0	0	0	0	-1	0
CC1=CC=C(C(C)C)CC1	train	0	0	0	0	0	0	0	-1	0	0	0	0
COc1nc(C)nc(N)n1	train	0	0	0	-1	0	0	-1	0	0	0	0	-1
CC(C)c1cc(C(C)C)cc(C(C)C)c1	test	0	0	1	0	0	0	0	0	0	0	0	0
NCC1CCCC(CN)C1	train	0	0	0	0	-1	0	-1	-1	-1	0	-1	0
O=C(Nc1ccccc1)Nc1ccnc(Cl)c1	train	0	0	0	0	0	0	0	-1	0	-1	0	0
CC(O)CC(C)O	train	0	0	0	0	0	0	0	0	0	0	1	0
c1ccc(OCCOc2ccccc2)cc1	train	0	0	0	0	0	0	0	-1	0	0	0	0
Cc1ccc(S(=O)(=O)O)cc1	val	0	0	-1	0	0	0	0	0	0	0	0	0
CCCNC(C)C(=O)Nc1ccccc1C	test	0	0	0	0	0	0	0	-1	0	-1	0	0
FCOC(C(F)(F)F)C(F)(F)F	train	0	0	0	0	0	0	0	-1	0	0	0	0
COS(=O)(=O)[O-].C[N+]1(C)CCCCC1COC(=O)C(O)(c1ccccc1)c1ccccc1	train	0	0	0	-1	0	0	0	-1	0	-1	-1	0
FC(F)(F)C(F)(F)C(F)(F)C(F)(F)C(F)(F)F	train	0	0	0	0	0	0	0	-1	0	-1	0	0
O=C1c2cccc3c2[C@H](CCC3)CN1[C@@H]1CN2CCC1CC2	train	1	0	-1	-1	-1	-1	0	1	0	0	0	-1
CN1CCC[C@@H]1c1cccnc1	test	0	0	0	0	0	0	0	-1	0	-1	0	0
Clc1ccc(C(Cn2ccnc2)OCc2ccsc2Cl)c(Cl)c1	train	0	-1	-1	0	-1	-1	0	-1	0	-1	0	0
c1ccc2c(c1)ccc1ccccc12	train	0	0	0	0	0	0	0	0	0	0	0	0
CCCC1CCCCN1	train	0	0	0	0	0	0	0	-1	0	-1	0	0
CCOP(=S)(OCC)SCn1c(=O)oc2cc(Cl)ccc21	test	0	0	0	0	0	0	0	0	0	0	0	-1
CCCCC/C=C\C/C=C\CCCCCCCC(=O)OCC	train	0	-1	1	0	1	0	0	-1	0	-1	0	0
COC(=O)c1nc(Cl)c(Cl)nc1N	val	0	0	0	0	0	0	0	-1	0	0	-1	1
CC1=C2[C@H](/C=C(\C)C(=O)O)CC[C@@H](C)[C@H]2CC1	train	0	0	0	-1	0	0	0	-1	0	-1	0	1
C=C[Si](OC(C)=O)(OC(C)=O)OC(C)=O	test	0	0	0	0	0	0	0	0	0	0	0	0
C#C[C@]1(O)C=C[C@H]2[C@@H]3CCC4=CC(=O)CC[C@@H]4[C@H]3CC[C@@]21CC	val	1	1	-1	-1	-1	0	0	-1	0	-1	0	0
CC(=C\c1ccccc1)/C=C1/SC(=S)N(CC(=O)O)C1=O	train	0	0	0	0	0	0	0	0	0	0	0	0
CC(C)(C)c1ccc(C(=O)CCCN2CCC(OC(c3ccccc3)c3ccccc3)CC2)cc1	train	0	0	0	0	0	0	0	0	0	0	0	0
COc1cccc(N(C)C(=S)Oc2ccc3c(c2)CCCC3)n1	train	0	-1	-1	1	0	-1	0	-1	0	1	0	-1
CCOC(=O)OC(C)OC1=C(C(=O)Nc2ccccn2)N(C)S(=O)(=O)c2ccccc21	train	0	0	0	0	0	0	-1	1	0	0	-1	-1
COc1cc(C(=O)N2CCCCCCC2)cc(OC)c1OC	train	0	0	1	0	0	0	0	-1	0	-1	0	0
CN1C(=O)N(C)C(O)C1O	train	0	0	1	-1	-1	0	0	-1	0	-1	0	0
CC(C)c1ccc(S(=O)(=O)O)cc1	train	0	0	0	0	-1	0	0	0	0	0	0	0
CC(C)(c1ccc(OCC2CO2)cc1)c1ccc(OCC2CO2)cc1	train	0	0	0	0	0	0	0	-1	0	-1	-1	0
c1ccc(SCCSc2ccccc2)cc1	val	0	0	0	-1	0	0	0	0	0	0	0	0
COCCOCCOC	val	0	0	0	0	0	0	0	-1	0	-1	0	0
CCCCNC(=O)OCC#CI	train	0	0	0	0	0	0	0	0	0	0	-1	0
O=C(O)C1=NN(c2ccc(S(=O)(=O)O)cc2)C(=O)C1	train	0	-1	0	0	0	0	0	1	0	0	1	0
NC(=O)NNC(N)=O	train	0	0	0	0	0	0	0	1	0	0	0	0
COc1ccc(Cl)cc1C(=O)NCCc1ccc(S(N)(=O)=O)cc1	test	0	0	1	-1	0	0	0	-1	0	-1	-1	0
Cc1cn([C@@H]2O[C@H](CO)[C@@H](O)[C@@H]2F)c(=O)[nH]c1=O	train	0	0	0	1	0	0	0	0	0	0	0	0
CCC(CC)(CNC(=O)CCCO)c1cccc(OC)c1	train	0	0	0	0	0	0	-1	-1	0	-1	-1	0
COc1ccnc2c1CCCCC2S(=O)c1nc2ccccc2[nH]1	test	0	0	0	0	0	0	0	-1	0	-1	-1	-1
CCn1c(=O)c2c(nc(/C=C/c3ccc(OC)c(OC)c3)n2C)n(CC)c1=O	train	0	0	0	0	0	0	0	1	0	0	0	0
CCCc1ccc(OCC(=O)N2CCN(C(=O)COc3ccc(CCC)cc3OC)CC2)c(OC)c1	test	0	-1	0	0	0	-1	-1	-1	0	-1	0	1
CC(C)(C)c1cc(C=O)cc(C(C)(C)C)c1O	train	0	0	0	-1	0	0	0	-1	0	-1	0	0
CCC(=O)N(c1ccccc1)C1CCNCC1	train	0	0	-1	0	0	0	0	-1	0	-1	0	0
O=C(CBr)Nc1ccc(Cl)cc1C(=O)c1ccccc1F	test	0	0	0	0	0	0	0	0	0	0	0	0
O=C1C=CC(=O)N1c1ccccc1	train	0	0	-1	0	0	0	0	-1	0	-1	0	0
CCOC(=O)NC(C)(C)Cc1ccc(Cl)cc1	train	0	0	1	-1	-1	0	0	-1	-1	-1	-1	1
C=C(c1ccc(C(=O)O)cc1)c1cc2c(cc1C)C(C)(C)CCC2(C)C	train	0	0	0	0	0	0	0	-1	0	-1	0	0
COc1cc(S(C)=O)ccc1-c1nc2ncccc2[nH]1	train	0	-1	0	0	-1	-1	-1	0	0	-1	1	-1
CC(=O)OC1C2(C)CCC(C2)C1(C)C	train	0	0	0	-1	0	0	0	-1	0	-1	-1	0
O=S(=O)([O-])[O-].[Li+].[Li+]	train	0	0	0	0	0	0	0	-1	0	-1	0	0
O=Cc1c2ccccc2c(Cl)c2ccccc12	train	0	0	0	0	0	0	0	-1	0	-1	-1	0
CCCCCBr	train	0	-1	1	-1	-1	1	-1	-1	-1	1	-1	-1
COC(=O)Nc1nc2cc(S(=O)c3ccccc3)ccc2[nH]1	train	0	-1	1	-1	-1	0	0	-1	1	-1	1	-1
CC1CCC(=O)C1=O	train	0	0	1	0	0	0	0	0	0	0	0	0
CCN1C(=O)c2ccccc2C1Nc1ccc(OCCN2CCCCC2)cc1	test	0	0	0	0	0	0	0	0	0	0	0	0
O=C1CCCCCCCCCCOCCCCO1	train	0	0	0	0	0	0	0	0	0	0	-1	0
CSSc1ccoc1C	train	0	0	0	0	1	-1	0	0	0	0	-1	0
Cc1occc(=O)c1OC(=O)C(C)C	train	0	0	0	0	0	0	0	-1	0	0	0	0
CCCc1ccccc1O	val	0	0	0	0	0	0	0	0	0	-1	-1	0
CCC(=O)OCc1ccc(OC)cc1	train	0	0	1	0	0	0	0	0	0	0	-1	0
CCCC1CCOC(C)S1	train	0	0	0	0	0	0	0	0	0	0	-1	0
Cc1cc(Nc2ccccc2C(=O)O)ccc1Cl	train	0	0	0	0	0	0	0	0	0	0	0	0
CC(C)C[C@H]1C(=O)N2CCC[C@H]2[C@]2(O)O[C@](NC(=O)[C@@H]3C[C@@H]4c5cccc6[nH]cc(c56)C[C@H]4N(C)C3)(C(C)C)C(=O)N12	train	0	0	0	0	0	0	0	0	0	0	0	0
CC(C)C[C@H](NC(=O)[C@H](CCc1ccccc1)NC(=O)CN1CCOCC1)C(=O)N[C@@H](Cc1ccccc1)C(=O)N[C@@H](CC(C)C)C(=O)[C@@]1(C)CO1	train	0	-1	1	1	-1	0	0	-1	0	0	-1	0
COC(=O)N[C@H](C(=O)N[C@@H](Cc1ccccc1)[C@@H](O)CN(Cc1ccc(-c2ccccn2)cc1)NC(=O)[C@@H](NC(=O)OC)C(C)(C)C)C(C)(C)C	train	0	0	0	0	0	0	0	0	0	0	0	0
O=C(Nc1ccc(Cl)cc1)Nc1ccc(Cl)c(C(F)(F)F)c1	train	0	0	0	0	0	0	0	0	0	0	0	0
CC(=O)OCC(=O)[C@@]1(O)CCC2C3CCC4=CC(=O)CC[C@]4(C)C3[C@@H](O)C[C@@]21C	train	0	0	0	-1	0	0	0	0	0	0	0	0
C1CN(P2(N3CC3)=NP(N3CC3)(N3CC3)=NP(N3CC3)(N3CC3)=N2)CCO1	train	0	0	0	0	0	0	0	0	0	0	0	0
[truncated: 4,566 more rows]

## Sheet: TableS11_GPS_BestResult
receptor	Accuracy	Random_Accuracy	BAC	F1	AUC	TP	TN	FP	FN
NR-AhR	0.9671322925225966	0.9227163256225654	0.7384767263069612	0.5454545454545454	0.8664296197931226	24	1153	15	25
NR-AR	0.9807186678352322	0.9388884237499433	0.8422448466566114	0.6944444444444444	0.9283810960281549	25	1094	11	11
NR-AR-LBD	0.9200726612170754	0.7959117341101021	0.7870660802923248	0.6393442622950819	0.9334306132677973	78	935	39	49
NR-Aromatase	0.9590583418628454	0.9158495970263869	0.745642647278522	0.5238095238095238	0.9229495543050644	22	915	19	21
NR-ER	0.8709369024856597	0.77660869597008	0.677705223880597	0.4534412955465587	0.7769049489395129	56	855	57	78
NR-ER-LBD	0.9447748513169074	0.8971623347233764	0.7130854110512129	0.4715447154471545	0.8631794699011681	29	1083	30	35
NR-PPAR-gamma	0.9702434625788999	0.9338179872686871	0.6926998869723329	0.47619047619047616	0.8596736940390192	15	1061	10	23
SR-ARE	0.8751238850346879	0.7413368877329014	0.7453026505658085	0.5771812080536912	0.8861737677527152	86	797	58	68
SR-ATAD5	0.96	0.9247347222222222	0.6424314000479785	0.3684210526315789	0.9316399402114743	14	1138	15	33
SR-HSE	0.9480286738351255	0.8982541334258296	0.7210227272727272	0.4912280701754386	0.8741792929292929	28	1030	26	32
SR-MMP	0.9115853658536586	0.7345846552977726	0.8085256235651193	0.7010309278350515	0.9320946340324525	102	795	34	53
SR-p53	0.9490060501296457	0.8757553324284408	0.7374939874939875	0.562962962962963	0.9348845598845599	38	1060	20	39
After conducting experiments, it was found that the best experimental results were obtained from the test set of the GPS model Fold4.
