# Supplementary material for: Graph Neural Network-Based Toxicity Prediction by Integrating Molecular Fingerprints and Knowledge Graph Features
Source: Toxics. 2025 Nov 5;13(11):953. doi: 10.3390/toxics13110953 (PMC12656225; doi:10.3390/toxics13110953)
Supplement: Supplementary file 1 [file toxics-13-00953-s001.zip › Supplementary TablesS1_S5.xlsx]

## Sheet: Table_S1_Filtered_Tox21_Data
NR-AR	NR-AR-LBD	NR-AhR	NR-Aromatase	NR-ER	NR-ER-LBD	NR-PPAR-gamma	SR-ARE	SR-ATAD5	SR-HSE	SR-MMP	SR-p53	SMILES	PubChemCID
0	0	1	-1	-1	0	0	1	0	0	0	0	CCOc1ccc2nc(S(N)(=O)=O)sc2c1	3295
0	0	0	0	0	0	0	-1	0	-1	0	0	CCN1C(=O)NC(c2ccccc2)C1=O	3292
-1	-1	-1	-1	-1	-1	-1	0	-1	0	-1	-1	CC[C@]1(O)CC[C@H]2[C@@H]3CCC4=CCCC[C@@H]4[C@H]3CC[C@@]21C	13765
0	0	0	0	0	0	0	-1	0	-1	0	0	CCCN(CC)C(CC)C(=O)Nc1c(C)cccc1C	37497
0	0	0	0	0	0	0	0	0	0	0	0	CC(O)(P(=O)(O)O)P(=O)(O)O	3305
0	0	0	0	0	0	0	-1	0	0	0	0	CC(C)(C)OOC(C)(C)CCC(C)(C)OOC(C)(C)C	6545
0	0	0	0	0	0	0	0	0	0	0	0	O=S(=O)(Cl)c1ccccc1	7369
0	-1	0	-1	1	-1	-1	1	0	1	0	1	O=C(O)Cc1cc(I)c(Oc2ccc(O)c(I)c2)c(I)c1	5803
0	0	0	0	0	0	0	0	0	0	-1	0	OC[C@H](O)[C@@H](O)[C@H](O)CO	6912
-1	-1	-1	-1	-1	-1	-1	0	-1	0	-1	-1	CCCCCCCC(=O)[O-].CCCCCCCC(=O)[O-].[Zn+2]	11180
0	0	0	-1	0	0	0	-1	0	-1	-1	0	NC(=O)c1ccc[n+]([C@@H]2O[C@H](COP(=O)([O-])OP(=O)(O)OC[C@H]3O[C@@H](n4cnc5c(N)ncnc54)[C@H](O)[C@@H]3O)[C@@H](O)[C@H]2O)c1	5892
0	0	-1	-1	0	0	0	0	0	0	0	0	O=c1[nH]c(=O)n([C@H]2C[C@H](O)[C@@H](CO)O2)cc1I	5905
0	0	0	0	0	0	0	0	0	0	0	0	CC(C)COC(=O)C(C)C	7351
0	0	0	0	0	0	0	0	0	0	0	0	C=C(C)C(=O)OCCOC(=O)C(=C)C	7355
0	0	0	0	-1	0	0	-1	0	-1	0	0	CCN(CC)C(=O)c1cccnc1	5497
0	0	-1	0	-1	-1	0	-1	0	0	0	0	COc1cc(O)cc(O)c1	71648
-1	-1	-1	-1	-1	-1	-1	0	-1	0	-1	-1	CCOC(=O)c1cccnc1	69188
0	0	-1	0	1	1	0	-1	0	-1	0	0	CCOc1ccc(S(=O)(=O)O)c2cccnc12	23674
0	0	0	0	-1	0	0	0	0	0	0	0	O=C(O)[C@H](O)c1ccccc1	11914
0	0	1	-1	1	0	-1	1	1	0	-1	0	Nc1ccc(/N=N/c2ccccc2)cc1	6051
0	0	0	0	0	0	0	0	0	0	-1	0	CN1[C@H]2CC[C@@H]1C[C@H](OC(=O)c1cc(Cl)cc(Cl)c1)C2	671690
0	0	0	-1	0	0	-1	0	0	0	-1	0	CN(C)CCCN1c2ccccc2CCc2ccc(Cl)cc21	2801
0	0	0	0	0	0	0	0	0	0	0	0	C#CCO	7859
0	0	0	0	0	0	0	0	0	0	-1	0	Nc1ccccc1S(=O)(=O)O	6926
0	0	0	0	0	0	0	0	0	0	0	0	CC(O)CC(C)(C)O	7870
0	0	0	0	0	0	0	0	0	0	0	0	CC(C)(C)CC(C)(C)N	61017
0	0	0	0	0	0	0	0	0	0	0	0	CC(=O)CC(C)C	7909
0	0	0	0	0	0	0	0	0	0	0	0	CCCC(C)=O	7895
0	0	1	0	0	0	0	0	0	0	0	0	Nc1nc2ccccc2[nH]1	13624
0	-1	1	-1	-1	0	-1	1	0	0	1	1	Oc1c(Cl)c(Cl)c(Cl)c(Cl)c1Cl	992
0	0	0	0	0	0	0	0	0	0	0	0	c1ccc(-c2ccccc2)cc1	7095
0	0	1	0	0	-1	0	0	0	0	-1	0	CNC(=O)Nc1ccc(Cl)c(Cl)c1	19113
0	0	0	0	-1	0	0	0	0	0	-1	0	CC(=O)Nc1ccc(C)c(Cl)c1	23537
0	0	0	0	0	0	0	0	0	1	0	0	CCCCNC(=S)NCCCC	2723622
0	0	0	0	0	0	0	0	0	0	0	0	CCCCNC(=O)NCCCC	74523
0	0	0	0	0	0	0	0	0	0	0	0	CC(C)N(c1ccccc1)C(C)C	61329
0	0	0	0	0	0	0	0	0	0	0	0	CCc1cccc(C)c1	12100
0	0	0	0	0	0	0	-1	0	0	0	0	CC(C)CCCCCCCOP(OCCCCCCCC(C)C)Oc1ccccc1	16212880
0	0	0	-1	0	0	0	0	0	1	0	0	CCCCCCCC/C=C\CCCCCCCC(=O)OC(CO)CO	5319879
0	0	0	0	0	0	0	1	0	0	0	0	CCCCCCCCCCC=CC1CC(=O)OC1=O	32933
0	0	-1	0	0	-1	-1	0	0	-1	1	-1	CC(C)C(Nc1ccc(C(F)(F)F)cc1Cl)C(=O)OC(C#N)c1cccc(Oc2ccccc2)c1	50516
0	0	0	1	-1	0	0	0	0	0	0	0	CCOP(=S)(CC)Sc1ccccc1	13676
0	0	0	0	0	0	0	0	0	0	0	0	CC/C=C\CCCCO	5352837
-1	0	1	-1	1	0	0	1	1	0	1	0	Nc1ccccc1C(=O)Oc1ccc2ccccc2c1	62217
0	0	0	0	0	0	0	0	0	0	0	0	CC(=O)CCC(C)=O	8035
0	0	0	0	0	0	0	0	0	0	0	0	N#CCCNCCC#N	8149
0	0	0	-1	0	0	-1	0	0	0	-1	0	CSc1ccc2c(c1)C(N1CCN(C)CC1)Cc1ccccc1S2	4106
0	0	0	0	0	0	0	0	0	0	0	0	Cc1ccccc1CCO	88267
0	0	0	0	0	0	0	0	0	0	0	0	Cc1nc(C)c(C)nc1C	14296
0	0	0	0	0	0	0	0	0	0	0	0	CC1=CC(O)CC(C)(C)C1	79016
0	0	0	0	0	0	0	0	0	0	0	0	Cc1cnc(C)c(C)n1	26808
0	0	0	0	-1	0	0	0	0	0	0	0	CC(C)COC(=O)c1ccccc1	61048
0	0	0	0	-1	0	0	0	0	0	0	0	C=C(C)[C@@H]1CC=C(C)CC1	439250
0	0	0	0	0	0	0	0	0	0	0	0	O=[N+]([O-])[O-].O=[N+]([O-])[O-].[Ca+2]	24963
0	0	1	0	-1	0	0	1	0	0	1	-1	Nc1ccc(N)c([N+](=O)[O-])c1	4338370
0	0	1	-1	0	0	0	0	0	0	-1	0	CC1COc2ccccc2N1	2763760
0	0	0	0	0	0	0	0	0	0	-1	0	O=C(O)c1cc(Cl)cc(Cl)c1O	9445
0	-1	0	-1	-1	-1	-1	-1	0	-1	-1	-1	CCCCCCCCCCCC(=O)NCCCN(C)C	51392
0	0	0	0	0	0	0	0	0	0	0	0	CC(C)CCCCCOC(=O)CCS	104386
0	0	0	0	0	0	0	0	0	0	0	0	O=[N+]([O-])c1cc([As](=O)(O)O)ccc1O	5104
0	0	0	0	0	0	0	0	0	0	0	1	CCC(COC(=O)CCS)(COC(=O)CCS)COC(=O)CCS	118379
0	0	1	0	0	0	0	0	0	0	-1	0	C=CCOc1c(Br)cc(Br)cc1Br	76767
0	0	0	0	0	0	0	-1	0	0	0	0	F[B-](F)(F)F.[H+]	28118
0	0	0	0	0	0	0	0	0	0	0	0	CC(C)[C@H]1CC[C@H](C)C[C@@H]1O	165675
0	0	1	-1	1	0	0	1	0	0	-1	0	C(=C/c1ccccc1)\c1ccccc1	638088
0	0	-1	-1	-1	0	0	0	0	0	-1	0	Cc1ccc2c(ccc3ccccc32)c1	17321
0	0	0	0	0	0	0	0	0	0	0	0	Cn1c(=O)c2c(ncn2CC2OCCO2)n(C)c1=O	50942
0	0	0	0	1	1	0	-1	0	0	0	1	C[C@H]1O[C@@H](n2cc(F)c(=O)[nH]c2=O)[C@H](O)[C@@H]1O	18343
0	0	1	-1	-1	0	0	1	0	-1	-1	0	CN1CCc2cccc3c2[C@H]1Cc1ccc(O)c(O)c1-3	6005
0	0	0	0	0	0	0	0	0	0	0	0	COC(=O)C1=CCCN(C)C1	2230
-1	-1	-1	-1	-1	-1	-1	0	-1	0	-1	-1	COc1ccc(C2C(=O)c3ccccc3C2=O)cc1	2197
0	0	0	0	0	0	0	0	0	0	0	0	Cc1ccc(C(=O)O)cc1[N+](=O)[O-]	7319
0	0	0	0	0	0	0	0	0	0	0	0	Cc1cc(C(=O)O)ccc1[N+](=O)[O-]	18370
0	0	0	0	0	0	0	0	0	0	0	0	CCCCCC(C)O	10976
0	0	0	0	0	0	0	0	0	0	0	0	NC(=O)c1ccccc1	2331
0	0	0	0	0	0	0	0	0	0	0	0	O=C1C(N(CO)C(=O)NCO)N(CO)C(=O)N1CO	62277
-1	0	0	0	0	0	0	-1	0	-1	0	0	O=c1[nH]c(=O)n([C@H]2C[C@H](O)[C@@H](CO)O2)cc1/C=C/Br	446727
0	0	0	0	0	0	0	0	0	0	0	0	CC(C)NC[C@@H](O)COc1ccc(CC(N)=O)cc1	180559
0	0	1	0	1	1	0	1	0	-1	1	0	Nc1ccc([N+](=O)[O-])cc1N	5111791
0	0	0	0	0	0	0	0	0	0	0	0	[I-].[K+]	4875
0	0	0	0	0	0	0	0	0	0	0	0	O=C(C=Cc1ccc(O)c(O)c1)O[C@@H]1C[C@](O)(C(=O)O)C[C@@H](O)[C@H]1O	9476
0	-1	1	-1	0	0	-1	1	0	0	1	0	Oc1nc(Cl)c(Cl)cc1Cl	23017
0	0	0	0	0	0	0	1	0	0	0	0	C/C=C/C=C/C=O	637564
1	-1	0	-1	-1	0	-1	1	0	0	-1	0	O=[N+]([O-])c1cc(C(F)(F)F)cc([N+](=O)[O-])c1Cl	9809
0	0	0	0	0	1	0	0	0	0	0	0	C[Si](C)(C)N[Si](C)(C)C	13838
0	0	0	0	0	0	0	-1	0	0	0	0	C=CC(=O)OCCCl	16627
0	0	0	1	0	0	-1	1	0	0	-1	0	COCC(C)N(C(=O)CCl)c1c(C)csc1C	91744
0	0	0	0	0	0	0	-1	0	0	0	0	CN(C)CCn1nnnc1SCC1=C(C(=O)O)N2C(=O)[C@@H](NC(=O)Cc3csc(N)n3)[C@H]2SC1	43708
0	0	0	-1	-1	-1	-1	1	-1	0	-1	-1	CC1COC(Cn2cncn2)(c2ccc(Oc3ccc(Cl)cc3)cc2Cl)O1	86173
0	0	0	0	0	0	0	0	0	0	0	0	CCN[C@H]1C[C@H](C)S(=O)(=O)c2sc(S(N)(=O)=O)cc21	5284549
0	0	0	0	0	0	0	0	0	0	0	0	CCN[C@H]1CN(CCCOC)S(=O)(=O)c2sc(S(N)(=O)=O)cc21	68844
0	0	0	0	0	0	0	0	0	0	0	0	CC(C)N(CCC(C(N)=O)(c1ccccc1)c1ccccn1)C(C)C	3114
0	0	0	0	0	0	0	-1	0	-1	-1	0	CC[C@H]1[C@@H]2C[C@H]3[C@@H]4N(C)c5ccccc5[C@]45C[C@@H](C2[C@H]5O)N3[C@@H]1O	441080
1	0	0	-1	0	-1	0	0	-1	0	-1	0	CC1(C)O[C@@H]2C[C@H]3[C@@H]4C[C@H](F)C5=CC(=O)C=C[C@]5(C)[C@H]4[C@@H](O)C[C@]3(C)[C@]2(C(=O)CO)O1	82153
0	0	0	-1	0	0	0	0	0	0	-1	0	CSC(=O)c1c(C(F)F)nc(C(F)(F)F)c(C(=O)SC)c1CC(C)C	91757
0	0	0	0	-1	0	0	0	0	0	0	0	O=C(O)/C=C(\CC(=O)O)C(=O)O	444212
-1	-1	-1	-1	-1	-1	-1	0	-1	0	-1	-1	O=C(CO)[C@@H](O)[C@H](O)[C@@H](O)CO	6904
0	0	0	-1	-1	0	-1	1	0	-1	-1	1	CC1=C(C(=O)Nc2ccccc2)S(=O)(=O)CCO1	21330
-1	-1	-1	-1	-1	-1	-1	0	-1	0	-1	-1	CNCC(=O)c1ccc(O)c(O)c1	7436
0	0	0	-1	0	0	0	0	0	1	0	0	CC(C)(C)C1CCC(=O)CC1	7392
0	0	0	0	0	0	0	0	0	0	0	0	CN(C)[C@@H]1C(O)=C(C(=O)NCN2CCCC2)C(=O)[C@@]2(O)C(O)=C3C(=O)c4c(O)cccc4[C@@](C)(O)C3C[C@@H]12	54680694
0	0	-1	0	0	0	0	-1	0	-1	0	-1	CN1CCN=C(c2ccccc2)c2cc(Cl)ccc21	4041
0	0	0	0	0	0	0	-1	0	-1	0	0	CN(C)CCc1c[nH]c2ccc(Cn3cncn3)cc12	5078
0	0	0	0	0	0	0	0	0	0	0	0	CCCCCCCCCCCCCC(=O)OC	31284
-1	-1	-1	-1	-1	-1	-1	0	-1	0	-1	-1	Nc1ccncc1N	5918
0	0	0	0	0	0	0	0	0	0	0	0	CCCCCCC(C)O	20083
0	0	0	0	0	0	0	0	0	0	0	0	CCC[Si](OC)(OC)OC	61254
0	0	0	0	0	0	0	0	0	0	0	0	CC1=C(CC=O)C(C)(C)CCC1	61124
0	0	0	0	-1	0	0	0	0	0	0	0	NCCNCCNCCN	5565
1	1	0	-1	1	0	0	1	0	0	-1	1	C[C@]12CC[C@H]3[C@@H](CC[C@@]45O[C@@H]4C(O)=C(C#N)C[C@]35C)[C@@H]1CC[C@@H]2O	656583
0	0	1	1	-1	0	0	1	0	0	0	0	CCCC1COC(Cn2cncn2)(c2ccc(Cl)cc2Cl)O1	43234
0	0	1	0	1	1	0	1	1	1	-1	0	Cc1ccc(N)c(N)c1	10332
0	0	0	0	0	0	0	0	0	0	0	0	CCCCCNCCCCC	16316
0	0	0	0	1	0	0	0	0	0	0	0	COCC(C)O	7900
0	0	0	0	1	0	0	0	0	0	1	0	c1ccc2c(c1)Oc1ccccc1S2	9217
0	0	0	0	0	0	0	0	0	0	0	0	CC1CN1	6377
0	0	0	0	0	0	0	0	0	0	0	0	CCc1cnc(C2=NC(C)(C(C)C)C(=O)N2)c(C(=O)O)c1	54740
-1	-1	-1	-1	-1	-1	-1	-1	-1	0	-1	-1	NCC(=O)CCC(=O)O	137
0	-1	-1	1	0	-1	0	-1	0	1	0	-1	Clc1ccc(C(Cn2ccnc2)OCc2c(Cl)cccc2Cl)c(Cl)c1	3760
0	0	0	0	0	0	0	0	0	0	1	0	Clc1cnc(Oc2ccc(Oc3ncc(Cl)cc3Cl)cc2)c(Cl)c1	5382
0	0	1	0	-1	0	0	0	0	0	1	0	COc1ccccc1OCCNCC(O)COc1cccc2[nH]c3ccccc3c12	2585
0	0	0	0	1	0	0	0	0	0	0	0	ClCOCCl	10967
0	0	0	0	0	0	0	0	0	0	0	0	CC(O)CNCC(C)O	8086
0	0	0	-1	-1	0	0	1	0	0	0	0	CC(=O)[C@H]1[C@H](C#N)C[C@H]2[C@@H]3CC=C4C[C@@H](O)CC[C@]4(C)[C@H]3CC[C@@]21C	15032
0	0	0	0	0	0	0	-1	0	0	0	0	O=[N+]([O-])c1ccc([As](=O)(O)O)cc1	66826
0	0	0	0	0	0	0	-1	0	0	0	0	CCOC(=O)C1OC1c1ccccc1	8469
0	0	1	-1	1	0	0	-1	0	0	-1	0	ONc1ccccc1	7518
0	0	0	0	0	0	0	0	0	-1	0	0	O=CC(=O)c1ccccc1	14090
0	0	0	0	-1	0	0	-1	0	1	0	0	[Cu]I	24350
0	0	0	0	0	0	0	-1	0	0	-1	-1	ClCc1ccc(Cl)cc1Cl	7212
0	0	0	0	0	0	0	0	0	0	0	0	O=C(O)CCCCCCCCC(=O)O	5192
0	0	0	0	0	0	0	0	0	0	0	0	CCCCCCCC(=O)OC	8091
0	0	0	0	0	0	0	0	0	0	0	0	CC(O)COCC(C)O	8087
0	0	1	0	0	0	0	0	0	0	0	0	Cc1ncc[nH]1	12749
0	0	1	-1	1	0	0	0	1	0	-1	0	Oc1ccc2c(c1)OC[C@@H](N1CCC(O)(c3ccc(F)cc3)CC1)[C@H]2O	10021362
0	0	0	0	0	0	0	-1	0	0	-1	0	O=C(O)CCN(C1(C(=O)NO)CCCC1)S(=O)(=O)c1ccc(Oc2ccc(F)cc2)cc1	9869142
0	0	0	0	-1	0	0	-1	0	0	0	0	O=C(NO)C1(NS(=O)(=O)c2ccc(Oc3ccc(F)cc3)cc2)CCOCC1	9866250
0	0	0	-1	0	0	0	-1	0	0	0	0	Cc1nc(C)nc(N2C[C@H](C)N(c3ccnc([C@@H](C)O)n3)[C@H](C)C2)n1	10132209
0	0	0	0	0	0	0	1	0	0	-1	0	CC[C@H](C)[C@@H](C(=O)O)n1sc2ccccc2c1=O	462368
0	-1	0	0	0	0	-1	0	0	0	0	0	Cc1cc(SC2=C(O)C[C@@](CCc3ccc(N)cc3)(C(C)C)OC2=O)c(C(C)(C)C)cc1CO	54687772
-1	-1	-1	-1	-1	-1	-1	0	-1	0	-1	-1	CN1C[C@H]2c3ccccc3Oc3ccc(Cl)cc3[C@@H]2C1	3036780
0	0	0	0	0	0	0	-1	0	-1	0	0	CO[C@H]1C[C@H](O[C@@H]2[C@@H](C)C(=O)O[C@H](C)[C@H](C)[C@H](OC(C)=O)[C@@H](C)C(=O)[C@@]3(CO3)C[C@H](C)[C@H](O[C@@H]3O[C@H](C)C[C@H](N(C)C)[C@H]3OC(C)=O)[C@H]2C)O[C@@H](C)[C@@H]1OC(C)=O	5284630
0	0	0	0	0	0	0	0	0	0	0	0	CO[Si](C)(C)OC	66187
0	0	0	-1	0	0	-1	-1	0	0	1	0	CC(O)(c1ccc(Cl)cc1)c1ccc(Cl)cc1	6624
0	0	1	1	-1	0	0	1	0	0	1	0	CN(C)C(=O)Nc1ccc(Oc2ccc(Cl)cc2)cc1	16115
0	0	0	0	0	0	1	0	0	0	0	0	O=C(O)Cc1c(Cl)ccc(Cl)c1Cl	6805
0	0	0	0	0	0	0	0	0	-1	0	0	O=C(O)c1cccc(Cl)n1	20812
0	0	0	0	-1	0	-1	0	0	0	0	0	CCCCCCCCCC=O	8175
0	0	0	0	0	0	0	0	0	0	0	0	Cc1ccc(C(C)(C)C)cc1	7390
0	0	0	0	0	0	0	0	0	0	0	0	BrCBr	3024
0	0	0	0	0	0	0	0	0	0	0	0	Nc1cc(Cl)cc(Cl)c1	12281
0	0	0	0	0	0	0	0	0	0	-1	0	CCCCCCCCCC(=O)O	2969
0	-1	0	-1	-1	-1	0	-1	-1	-1	1	-1	CC(C)(C)c1cc([N+](=O)[O-])cc(C(C)(C)C)c1O	69765
0	0	0	0	0	0	0	0	0	0	0	0	O.O.O.O.O.O.O=[N+]([O-])[O-].O=[N+]([O-])[O-].[Mg+2]	202877
0	0	0	0	0	0	0	1	0	0	0	0	O=Cc1ccc(C(=O)O)cc1	12088
0	0	0	0	0	0	0	0	0	0	0	0	CCC(Cl)CCl	12017
0	-1	0	-1	0	0	0	0	0	0	-1	0	CC(C)(O)c1ccccc1	12053
0	0	0	0	1	0	0	0	0	0	0	0	O=C1CCCN1	12025
0	-1	0	0	0	0	0	0	0	0	-1	0	ClCc1ccccc1Cl	11906
0	0	-1	0	0	0	0	1	0	0	-1	0	Cc1ccc([N+](=O)[O-])c([N+](=O)[O-])c1	11883
0	0	0	0	0	0	0	0	0	0	0	0	N#CC1(N=NC2(C#N)CCCCC2)CCCCC1	74978
0	-1	0	0	1	1	1	1	1	-1	0	-1	C=CC(=O)OCCOC(=O)C=C	75282
0	0	0	0	0	0	0	0	0	-1	0	0	N#CCc1cccc(C(F)(F)F)c1	75360
0	0	0	0	0	0	0	0	0	0	0	0	COc1cccc(Br)c1	16971
0	0	0	0	0	0	0	0	0	0	0	0	CCCCCCCCNC	75538
0	-1	1	-1	1	0	0	-1	0	-1	-1	0	CCC1OCC(COc2ccc(Oc3ccccc3)cc2)O1	4578030
0	0	1	-1	1	0	0	0	1	0	0	0	CC1=C(C(=O)Nc2ccccc2)SCCO1	21307
0	0	1	-1	1	0	-1	0	0	1	-1	0	CCCCN(CCCC)SN(C)C(=O)Oc1cccc2c1OC(C)(C)C2	41384
0	0	0	0	0	0	0	0	0	0	0	0	Cc1cc(OC(=O)N(C)C)nn1C(=O)N(C)C	12572
0	0	1	0	-1	0	-1	-1	1	1	1	-1	Cc1ccc2c(Br)cc(Br)c(O)c2n1	65620
0	0	1	1	1	1	-1	0	0	0	1	0	O=c1c(O)c(-c2ccc(O)cc2)oc2cc(O)cc(O)c12	5280863
0	0	0	0	0	0	0	0	0	0	0	0	CC(O)COc1ccccc1	92839
0	0	0	0	0	0	0	0	0	0	0	0	O=P1(NCCCl)OCCCN1CCCl	3690
-1	-1	-1	-1	-1	0	0	0	0	0	0	0	C=CC(=C)C	6557
0	-1	0	-1	0	0	0	0	0	-1	0	0	CC(C)O	3776
0	0	-1	-1	0	0	0	0	1	0	-1	0	CC(C)OC(=O)Nc1cccc(Cl)c1	2728
0	0	0	-1	1	0	0	0	0	0	0	0	CC(C)OC(=O)Nc1ccccc1	24685
0	0	0	0	0	0	0	0	0	0	0	0	CC=Cc1ccc2c(c1)OCO2	8439
0	0	0	0	0	0	0	0	0	0	0	0	CC1COc2c(N3CCN(C)CC3)c(F)cc3c(=O)c(C(=O)O)cn1c23	4583
0	0	1	-1	-1	0	-1	-1	0	-1	-1	1	CC(=O)Oc1cc(C)c(OC(C)=O)c2ccccc12	11310
0	0	0	0	0	0	0	0	0	0	0	0	CCN(Cc1ccc(Cl)nc1)/C(=C/[N+](=O)[O-])NC	3034287
0	0	0	0	1	1	0	0	0	-1	1	-1	CC1CCC(C(C)C)C(OC(=O)c2ccccc2N)C1	8633
0	0	-1	1	-1	-1	0	-1	0	0	1	0	O=C(c1ccccc1)c1cc(Cl)ccc1O	6799
0	0	0	0	0	0	0	0	0	0	0	0	OC[C@]1(O)OC[C@@H](O)[C@H](O)[C@@H]1O	2724552
0	0	0	0	0	-1	0	0	0	0	1	0	Cc1ccc(C=C2C(=O)C3CCC2C3(C)C)cc1	60196294
0	0	0	0	1	0	0	0	0	0	0	0	CCCCC(CC)COC(=O)c1ccc(C(=O)OCC(CC)CCCC)c(C(=O)OCC(CC)CCCC)c1	18725
0	0	0	0	0	0	0	0	0	1	0	0	O=c1n(CCO)c(=O)n(CCO)c(=O)n1CCO	13286
0	0	1	0	0	0	0	-1	0	0	-1	0	Cc1cc(C)cc(OP(=O)(Oc2cc(C)cc(C)c2)Oc2cc(C)cc(C)c2)c1	33133
0	0	0	1	0	0	0	0	0	0	-1	0	O=P(OC(CCl)CCl)(OC(CCl)CCl)OC(CCl)CCl	26177
0	0	0	-1	0	0	0	1	1	1	0	1	O=c1n(CC2CO2)c(=O)n(CC2CO2)c(=O)n1CC1CO1	17142
0	0	0	0	0	0	0	0	0	0	0	0	O=C(O)c1ccc(O)cc1O	1491
0	-1	-1	-1	-1	-1	-1	1	-1	-1	1	-1	O=C1c2c(O)ccc([N+](=O)[O-])c2C(=O)c2c([N+](=O)[O-])ccc(O)c21	3378440
0	0	0	0	0	0	0	0	0	0	1	0	CC1=CC(C)(C)Nc2ccccc21	8981
0	0	1	0	-1	0	-1	-1	0	-1	1	-1	Cc1cc(=O)oc2cc(O)cc(O)c12	5354284
0	0	0	0	0	0	0	0	0	0	0	0	CC(C)CNCC(C)C	8085
0	0	0	0	0	0	0	-1	0	-1	0	0	CNC1(c2ccccc2Cl)CCCCC1=O	3821
0	0	0	0	0	0	0	-1	0	-1	0	0	Cc1ccccc1OCC(O)CNCCOc1ccc(C(N)=O)cc1	37910
0	0	1	-1	1	-1	-1	-1	1	-1	1	0	O=c1oc2cc(O)ccc2c2oc3cc(O)ccc3c12	5281707
0	-1	1	-1	1	1	-1	1	1	0	-1	-1	COc1ccc(-c2coc3cc(O)cc(O)c3c2=O)cc1	5280373
0	0	1	-1	1	1	1	1	0	-1	1	-1	O=c1cc(-c2ccccc2)oc2cc(O)cc(O)c12	5281607
0	0	1	-1	1	1	-1	1	1	0	1	1	O=c1cc(-c2ccc(O)cc2)oc2cc(O)cc(O)c12	5280443
-1	-1	-1	-1	1	1	-1	1	0	0	1	-1	O=C(CCc1ccc(O)cc1)c1c(O)cc(O)cc1O	4788
1	1	0	0	0	0	0	-1	0	-1	0	0	CCC(=O)N(c1ccccc1)C1CCN(CCc2ccccc2)CC1	3345
0	-1	-1	-1	0	0	0	0	0	0	-1	0	O=C(O)CCC(=O)c1ccc(-c2ccccc2)cc1	3335
0	-1	-1	-1	0	-1	0	1	0	-1	-1	-1	CCOC(=O)C1=C(C)NC(C)=C(C(=O)OC)C1c1cccc(Cl)c1Cl	3333
0	0	0	0	0	0	0	0	0	0	0	0	NC(=O)OCC(COC(N)=O)c1ccccc1	3331
0	0	0	0	0	0	0	-1	0	-1	-1	0	CCNC(C)Cc1cccc(C(F)(F)F)c1	3337
0	0	0	0	0	0	0	0	0	0	0	0	COC(=O)c1ccc(C)cc1C1=NC(=O)C(C)(C(C)C)N1	54744
0	0	1	1	0	0	0	-1	0	0	-1	0	CCOP(=S)(NC(C)C)Oc1ccccc1C(=O)OC(C)C	32872
0	0	1	-1	0	0	0	-1	0	-1	1	0	CSc1nc(NC2CC2)nc(NC(C)(C)C)n1	91590
1	1	0	-1	1	0	0	-1	0	0	0	0	C[C@]12CC[C@H]3[C@@H](CCC4=CC(=O)CC[C@@]43C)[C@@H]1CC[C@@H]2C(=O)CO	6166
0	0	0	0	0	0	0	-1	0	-1	0	0	CCC1(C)CC(=O)NC(=O)C1	2310
0	0	0	-1	-1	0	0	1	0	0	1	0	O=C1NCN(c2ccccc2)C12CCN(CCCOc1ccc(F)cc1)CC2	68186
0	0	0	0	0	0	0	0	0	0	0	0	NC(=S)NNC(N)=S	2724564
0	0	0	0	0	0	0	-1	0	0	0	0	NC(=S)C(N)=S	2777982
0	0	0	0	0	0	-1	0	0	0	0	0	CC1CN1P(=O)(N1CC1C)N1CC1C	60976
0	0	0	0	0	0	0	0	0	0	0	0	O=C(Oc1ccccc1)Oc1ccccc1	7597
0	0	0	-1	0	-1	1	-1	1	1	-1	1	C[Hg]Cl	409301
0	0	1	-1	0	0	-1	1	0	0	0	1	S=c1[nH]cnc2[nH]cnc12	667490
0	0	0	0	0	0	0	0	0	-1	0	0	COc1nn(CSP(=S)(OC)OC)c(=O)s1	13709
0	0	0	0	0	0	0	0	0	0	0	-1	NC1=NCC2c3ccccc3Cc3ccccc3N12	3241
0	0	0	0	0	0	0	0	0	0	0	0	CC(=O)[C@H]1CC[C@H]2[C@@H]3CC[C@H]4C[C@](C)(O)CC[C@]4(C)[C@H]3CC[C@]12C	6918305
0	0	0	0	0	0	1	0	0	0	0	0	O=C(O)Cc1ccc(CCNS(=O)(=O)c2ccc(Cl)cc2)cc1	54343
0	0	0	0	0	0	0	0	0	0	0	0	NC(=O)c1cn(Cc2c(F)cccc2F)nn1	129228
0	0	-1	-1	-1	0	0	-1	-1	-1	0	0	COc1ccc(C=CC(=O)OCCC(C)C)cc1	92386
0	0	0	0	1	0	0	0	0	0	0	0	CCn1cc[n+](C)c1C.O=S(=O)([O-])C(F)(F)F	16210995
0	-1	1	-1	-1	-1	-1	0	0	-1	-1	1	Clc1ccc2cc3ccccc3cc2c1	28308
0	0	0	0	0	0	0	1	0	0	0	0	CCCCn1cc[n+](C)c1.F[B-](F)(F)F	2734178
0	0	0	0	0	0	0	-1	0	-1	0	0	CC(C)Cc1ccc([C@@H](C)C(=O)NS(C)(=O)=O)cc1	9838712
0	0	0	-1	0	0	-1	-1	0	1	-1	0	CCCCN(CCCC)C(=S)SSC(=S)N(CCCC)CCCC	15412
0	0	0	0	0	0	0	0	0	0	-1	0	CCC[n+]1ccn(C)c1C.O=S(=O)([N-]S(=O)(=O)C(F)(F)F)C(F)(F)F	11750474
0	-1	0	-1	1	-1	1	-1	0	-1	-1	1	Brc1c2ccccc2cc2ccccc12	74062
0	0	-1	0	0	0	0	0	0	0	0	0	CCO/C=C1\N=C(c2ccccc2)OC1=O	1712094
0	0	0	0	0	0	0	-1	0	-1	0	0	CNc1cc(OC)c(C(=O)N[C@H]2CCN(Cc3ccccc3)[C@H]2C)cc1Cl	9952220
0	0	0	0	0	0	0	0	0	0	0	0	CCN1CCCC1CNC(=O)c1cc(S(=O)(=O)CC)c(N)cc1OC	2159
0	0	0	0	0	0	0	0	0	0	-1	0	COc1cc2c(cc1OC)C1CC(=O)C(CC(C)C)CN1CC2	6018
0	0	0	0	0	0	0	-1	0	-1	0	0	Cc1cc(C)cc(C(=O)OC2C[C@@H]3CC[C@H](C2)N3C)c1	68600
0	0	0	0	0	0	0	0	0	0	0	0	CC[N+]1(C)CCCC1.O=S(=O)([O-])C(F)(F)F	60196393
0	0	1	-1	0	0	0	1	0	0	-1	-1	COP(=O)(OC)SCn1c(=O)oc2cc(Cl)cnc21	71482
0	0	0	0	0	0	0	0	0	0	0	0	CNC(=O)/C=C(\C)OP(=O)(OC)OC	5371562
0	-1	0	-1	0	0	0	-1	0	1	0	1	Cc1occc1SSc1ccoc1C	526624
0	0	0	0	-1	0	-1	-1	0	1	1	0	Cc1cc(C(F)(C(F)(F)F)C(F)(F)F)ccc1NC(=O)c1cccc(I)c1C(=O)NC(C)(C)CS(C)(=O)=O	11193251
0	0	0	0	0	0	0	0	0	0	0	0	CC=CC(=O)CC	17244
0	0	0	0	0	0	0	0	0	0	0	0	CC1OCCC1=O	18522
0	0	0	0	0	0	0	0	0	0	0	0	CC1CCCC(=O)C1=O	3321360
0	0	0	0	0	0	0	-1	0	0	0	0	CC1=C(O)C(=O)OC1C	62835
0	0	0	-1	0	0	-1	-1	0	-1	1	-1	CCCCCc1ccco1	19602
0	0	0	0	0	0	0	0	0	0	0	0	c1cnc2c(n1)CCCC2	36822
0	0	0	0	0	0	-1	0	0	0	-1	1	Nc1cnn([C@@H]2O[C@H](CO)[C@@H](O)[C@H]2O)c(=O)n1	65114
0	0	-1	-1	1	1	0	0	0	0	-1	0	CCNc1nc(Cl)nc(NC(C)(C)C)n1	22206
0	0	0	0	0	0	0	0	0	0	0	0	NS(=O)(=O)c1cc2c(cc1Cl)N=CNS2(=O)=O	2720
0	-1	1	-1	-1	-1	0	-1	1	1	1	1	Oc1c(Cl)cc(Cl)c2cccnc12	2722
0	0	-1	0	0	0	0	-1	0	-1	0	0	NC(=O)OCC(O)COc1ccc(Cl)cc1	2724
0	0	0	0	-1	0	-1	-1	0	0	-1	1	CN(C)CCCN1c2ccccc2Sc2ccc(Cl)cc21	2726
0	0	0	0	0	0	0	0	0	0	0	0	O=P(Cl)(Cl)Cl	24813
0	0	0	0	0	0	0	-1	0	0	-1	0	CC(C)COC(=O)COc1cc(Cl)c(Cl)cc1Cl	21058
0	0	0	0	0	1	0	0	0	0	0	0	CN(C)CCOC(c1ccccc1)c1ccccc1	3100
0	0	0	0	0	0	0	0	0	0	0	0	COC(=O)c1ccc(C)cc1	7455
0	0	0	0	0	0	-1	-1	0	-1	-1	0	CN(C)CCCN1c2ccccc2C(C)(C)c2ccccc21	94280
0	0	0	0	0	-1	0	0	0	0	0	-1	COc1ccc([C@@H]2Sc3ccccc3N(CCN(C)C)C(=O)[C@@H]2OC(C)=O)cc1	39186
0	0	0	0	1	0	0	0	0	0	0	0	CC(=O)C=Cc1ccccc1	15909
0	0	0	0	0	0	0	0	0	0	0	0	Cc1c[nH]c(=S)[nH]c1=O	720471
0	0	0	0	0	0	0	0	0	0	0	0	COc1ccc2cc1Oc1cc3c(cc1OC)CC[N+](C)(C)[C@H]3Cc1ccc(cc1)Oc1c(OC)c(OC)cc3c1[C@@H](C2)[N+](C)(C)CC3	21233
0	-1	0	0	-1	-1	0	0	0	0	0	0	CCCCC[C@H](O)/C=C/[C@H]1[C@H](O)CC(=O)[C@@H]1C/C=C\CCCC(=O)O	5280360
0	0	0	0	1	-1	0	-1	0	-1	0	0	CCCCC[C@H](O)/C=C/[C@H]1[C@H](O)C[C@H](O)[C@@H]1C/C=C\CCCC(=O)O	5280363
0	0	1	0	0	0	0	0	0	0	0	0	CC12CCC(CC1)C(C)(C)O2	2758
0	0	0	0	0	0	0	0	0	0	0	0	C=COCC1CCC(CO)CC1	163934
0	0	0	0	0	0	0	0	0	0	0	0	CC(=O)/C=C/C1=C(C)CCCC1(C)C	638014
0	0	0	0	0	0	0	0	0	0	0	0	CC(=O)NC1CCSC1=O	14520
0	-1	0	0	-1	-1	-1	0	0	-1	1	-1	CC(C)(C)CC(C)(C)c1ccc(O)c(Cc2ccc(Cl)cc2Cl)c1	2799
0	0	1	-1	0	-1	-1	1	1	0	0	1	CC1COc2ccccc2N1C(=O)C(Cl)Cl	62306
0	0	0	-1	0	0	0	0	0	0	0	0	CC(N)CN	6567
0	0	0	0	-1	0	0	0	0	0	0	0	CCC(C)O	6568
0	0	0	0	0	0	0	0	0	0	0	0	CC(O)CN	4
0	0	0	0	0	0	0	-1	0	-1	0	0	O=c1oc2cc(O)ccc2s1	72139
0	0	0	0	0	0	0	0	0	0	0	0	C=CCc1ccc(O)c(OC)c1	3314
0	0	0	0	0	0	0	0	0	0	-1	0	Cc1nnc2n1-c1sc(CCC(=O)N3CCOCC3)cc1C(c1ccccc1Cl)=NC2	65889
0	0	0	0	0	0	0	0	0	0	0	0	C[C@H](N[C@H](CCc1ccccc1)C(=O)O)C(=O)N1CCC[C@H]1C(=O)O	37888454
0	0	0	0	0	0	0	0	0	0	-1	0	COc1c(Br)cc(Br)c(C)c1Br	5067511
0	0	0	0	0	0	0	0	0	0	0	0	CN(C)CCc1c[nH]c2ccc(CS(=O)(=O)N3CCCC3)cc12	123606
0	0	0	0	0	0	0	-1	0	0	0	0	CC(=O)O[Cr](O)OC(C)=O.CC(=O)O[Cr](O)OC(C)=O.CC(=O)O[Cr](OC(C)=O)OC(C)=O	11284883
0	1	0	-1	-1	1	1	-1	1	-1	0	-1	C=CC(=O)OCCn1c(=O)n(CCOC(=O)C=C)c(=O)n(CCOC(=O)C=C)c1=O	170286
0	0	0	0	0	0	0	0	0	0	0	0	C=C(C)C(=O)OCCNC(C)(C)C	19601
0	0	0	0	0	0	0	0	0	0	0	0	NS(=O)(=O)c1ccccc1OC(F)(F)F	2777208
0	0	0	0	0	0	0	0	0	0	0	0	O=C=NCC1CCCC(CN=C=O)C1	53172
0	0	-1	-1	0	0	0	-1	0	-1	-1	0	C=C[C@H]1CN2CCC1C[C@@H]2[C@@H](O)c1ccnc2ccccc12	2724372
0	0	0	-1	1	1	-1	0	0	0	-1	-1	O=C(O)c1ccccc1O.Oc1cccc2cccnc12	142766
1	-1	0	0	1	1	0	-1	0	-1	0	0	C[C@]12CC[C@@H]3c4ccc(O)cc4CC[C@H]3[C@@H]1CC[C@@H]2OP(=O)(O)O	66435
0	0	0	0	-1	0	-1	1	0	0	0	-1	O=C(O)[C@@H](S)[C@H](S)C(=O)O	197883
0	0	0	0	0	0	0	-1	0	0	-1	1	O=C(CCS)OCC(COC(=O)CCS)(COC(=O)CCS)COC(=O)CCS	82056
-1	-1	-1	-1	-1	-1	-1	0	-1	0	-1	-1	C[C@@H]1NC(=O)[C@@H](N)CNC(=O)[C@H]([C@@H]2CCNC(N)=N2)NC(=O)/C(=C/NC(N)=O)NC(=O)[C@H](CNC(=O)C[C@@H](N)CCCN)NC1=O	20055082
0	0	0	0	0	0	0	0	0	0	-1	0	OCCOCCN1CCN(C2=Nc3ccccc3Sc3ccccc32)CC1	5002
0	0	-1	-1	-1	0	0	-1	0	-1	1	1	Cc1cc(/C=C/c2ccc3cc(N(C)C)ccc3[n+]2C)c(C)n1-c1ccccc1.Cc1cc(/C=C/c2ccc3cc(N(C)C)ccc3[n+]2C)c(C)n1-c1ccccc1.O=C([O-])c1cc2ccccc2c(Cc2c(O)c(C(=O)[O-])cc3ccccc23)c1O	54680693
0	0	0	0	0	0	0	0	0	0	1	0	COc1ccc(CN(CCN(C)C)c2ccccn2)cc1	4992
1	0	0	0	1	0	0	0	0	0	0	0	CN(C)C(=O)Oc1ccc[n+](C)c1	4991
0	0	0	0	0	0	0	0	0	0	0	0	Cc1ncc(CO)c(CO)c1O	1054
0	0	0	0	0	0	0	0	0	0	-1	0	CCC1NC(=O)c2cc(S(N)(=O)=O)c(Cl)cc2N1	6307
0	0	-1	0	0	0	0	0	0	0	-1	0	Brc1cc2ccccc2c2ccccc12	11309
0	0	-1	0	0	0	0	0	0	0	0	0	CC(C)(N)CO	11807
0	0	0	0	0	1	0	0	0	0	0	0	CC(C)(CO)CO	31344
0	0	0	0	0	0	0	0	0	0	0	0	O=S1(=O)CCCC1	31347
0	0	0	0	0	0	0	1	0	0	0	0	O=[N+]([O-])C(CO)(CO)CO	31337
0	0	0	0	0	0	0	0	0	0	-1	0	OCC(CO)(CO)COCC(CO)(CO)CO	31352
0	0	0	0	0	0	0	0	0	0	0	0	O=[N+]([O-])OCCN(CCO[N+](=O)[O-])CCO[N+](=O)[O-]	11499
0	0	0	0	0	0	0	0	0	0	0	0	NC(CO)(CO)CO	6503
0	0	-1	-1	0	0	0	-1	0	1	0	1	O=C(Cl)c1cc(C(=O)Cl)cc(C(=O)Cl)c1	78138
0	0	-1	0	0	0	0	0	0	0	0	0	CO[Si](CCCS)(OC)OC	20473
0	0	0	0	0	0	0	0	0	0	0	0	COc1cc2c3cc1Oc1cc(ccc1O)C[C@@H]1c4c(cc(OC)c(O)c4Oc4ccc(cc4)C[C@@H]3N(C)CC2)CC[N+]1(C)C	6000
0	0	0	0	0	0	0	0	0	0	0	0	O=C(O[C@@H]1C[C@@H]2CC[C@H](C1)[N+]21CCCC1)C(O)(c1ccccc1)c1ccccc1	5284632
0	0	0	0	0	0	0	0	0	0	0	0	COc1cc(C(=O)NC2CCCNC2)cc(OC)c1OC	5597
0	0	0	0	0	0	0	0	0	0	0	0	CC(=O)c1cccnc1	9589
0	0	0	0	0	0	0	0	0	0	0	0	O=CN1CCOCC1	20417
0	0	0	0	0	0	0	0	0	0	0	0	COC(=O)CCC(=O)O	77487
0	0	0	0	0	0	0	0	0	0	0	0	NCc1cccnc1	31018
0	-1	0	-1	-1	0	0	-1	0	1	-1	1	CCCCCCCCn1sc(Cl)c(Cl)c1=O	91688
0	0	0	0	0	0	0	0	0	0	1	0	Cc1cc(O)cc(C)c1Cl	2723
0	0	0	-1	-1	0	-1	-1	-1	0	-1	-1	CSc1ccc2c(c1)N(CCC1CCCCN1C)c1ccccc1S2	5452
0	0	0	0	0	0	0	0	0	0	0	0	c1ccc2cnncc2c1	9207
0	0	1	-1	1	0	0	0	1	0	0	0	COC(=O)c1ccc(CBr)cc1	256687
0	0	0	0	0	0	0	0	0	0	-1	0	CN1CCc2cc(Cl)c(O)cc2[C@H]2c3ccccc3CC[C@@H]21	107930
0	0	0	0	0	0	0	0	0	0	0	0	O=P(O)(OCc1ccccc1)OCc1ccccc1	74189
0	0	-1	0	0	0	-1	-1	0	1	1	1	S=C=NCc1ccccc1	2346
0	0	0	-1	0	0	0	1	0	0	1	0	Oc1ccc(Cl)cc1Cc1ccccc1	8425
0	0	0	0	0	0	0	0	0	0	0	0	ClCc1ccccc1	7503
0	0	0	0	0	0	0	0	0	0	0	0	OCc1ccccc1	244
0	0	0	0	0	0	0	0	0	0	0	0	CC(=O)OCc1ccccc1	8785
0	0	0	-1	0	0	0	0	0	0	0	0	CN(C)C(=N)NC(=N)N	4091
0	-1	-1	-1	-1	0	-1	1	-1	-1	1	1	CCCC[Sn](CCCC)(OC(C)=O)OC(C)=O	16682740
0	0	1	1	0	0	0	-1	0	0	0	0	CCOc1ccc(N)cc1	9076
0	0	0	0	0	0	0	0	0	0	0	0	CC(C)=CCC[C@H](C)CCO	7793
0	0	-1	0	0	0	0	0	0	0	0	0	CCOc1cccc(N)c1	12120
1	0	1	-1	1	0	0	0	1	0	-1	0	Nc1ccccc1C(=O)OCCc1ccccc1	8615
0	0	0	0	0	0	0	0	0	0	0	0	CC(C)CC(O)CC(C)C	7957
0	0	0	0	0	0	0	0	0	0	0	0	C=C(C)C(=O)OCCOP(=O)(O)OCCOC(=O)C(=C)C	122612
-1	0	0	0	0	0	0	0	0	0	-1	0	CC(C)OS(C)(=O)=O	13551
0	0	0	0	0	0	0	-1	0	-1	0	0	c1ccc2c(c1)OCC(CN1CCCCC1)O2	6040
0	0	0	0	0	0	0	-1	0	-1	0	0	C=CCN1CCCC1CNC(=O)c1cc(S(N)(=O)=O)cc(OC)c1OC	47979
0	0	0	0	0	0	0	0	0	0	0	0	C=C(C)OC(C)=O	7916
0	0	0	0	0	0	0	0	0	0	0	0	Cc1cc(O)cc2c1O[C@](C)(CCC[C@H](C)CCC[C@H](C)CCCC(C)C)CC2	92094
0	0	0	0	0	0	0	-1	0	-1	0	0	NC(=O)[C@H]1O[C@@H](O)[C@H](O)[C@@H](O)[C@@H]1O	636367
0	0	0	0	0	0	0	0	0	0	0	0	O=C1CC[C@@H](C(=O)O)N1	7405
0	0	0	-1	-1	0	0	0	-1	0	-1	0	CN1C(=S)CN=C(c2ccccc2)c2cc(Cl)ccc21	17931
0	0	-1	0	0	0	0	-1	0	0	0	0	CC(C)(C)OC(=O)c1ncn2c1[C@@H]1CCCN1C(=O)c1c(Br)cccc1-2	107926
0	0	0	0	-1	-1	-1	-1	0	-1	-1	0	CCC(Cc1c(I)cc(I)c(O)c1I)C(=O)O	7315
0	0	-1	0	0	0	0	0	0	0	0	0	CCOc1cc(NC(C)=O)ccc1C(=O)OC	6034
0	-1	0	-1	0	0	1	-1	-1	-1	-1	0	CC(O)C#CC(C)O	18198
0	0	0	0	0	0	0	0	0	0	0	0	OCCCC1CCCCC1	70763
0	0	0	0	0	0	1	-1	0	0	0	0	Cc1cc2c3c(c1)C(c1ccccc1)=N[C@@H](NC(=O)c1ccncc1)C(=O)N3CC2	9865514
0	0	-1	-1	-1	0	0	-1	-1	0	1	0	O=C=Nc1ccc(Cl)cc1	7693
0	0	0	0	0	0	0	0	0	0	0	0	CC(C)OC(=O)c1ccccc1C(=O)OC(C)C	11799
0	0	0	1	0	0	0	1	0	0	0	0	CO[C@H]1[C@H]([C@@]2(C)O[C@@H]2CC=C(C)C)[C@]2(CC[C@H]1OC(=O)/C=C/C=C/C=C/C=C/C(=O)O)CO2	6917655
0	0	0	0	0	0	0	0	0	0	0	0	C1CCC2(CCCCO2)OC1	67437
-1	-1	-1	-1	-1	-1	-1	0	-1	0	-1	-1	CCCCC(CC)COC(=O)c1ccccc1O	8364
0	0	0	0	-1	0	-1	-1	0	0	-1	0	CN(C)CCCN1c2ccccc2CCc2ccccc21	3696
0	0	0	0	0	0	0	0	0	0	0	0	CCCCOCCO	8133
0	0	0	0	0	0	0	0	0	0	0	0	CCCN(CCC)C(=O)SCC	12968
0	1	1	-1	-1	-1	0	0	1	0	1	1	CN(C)c1ccc(C(=O)c2ccc(N(C)C)cc2)cc1	7031
0	0	0	0	0	0	0	0	0	0	0	0	N#CCCC#N	8062
0	0	0	0	0	0	0	0	0	0	0	0	Cc1ncc([N+](=O)[O-])n1CCO	4173
0	0	0	0	0	0	0	0	0	0	0	0	CC(Cl)(Cl)C(=O)O	6418
0	-1	0	-1	0	1	1	-1	1	0	-1	1	O=C(CCl)CCl	10793
0	0	0	0	0	0	0	0	0	0	0	0	CC(=O)C(Cl)Cl	10567
0	0	0	-1	1	1	0	1	0	0	1	-1	CC(C)(c1ccccc1)c1ccc(O)cc1	11742
0	0	1	0	0	0	1	1	0	0	1	0	Cc1cc(O)c2c(O)c3c(O)cccc3cc2c1	10288
0	0	0	0	1	1	0	0	0	0	0	0	Cc1ccccc1N1CCN(CCc2nnc3n2CCCC3)CC1	3033538
1	0	0	0	1	1	-1	-1	0	-1	0	1	C[C@]12CC[C@@H]3c4ccc(OC(=O)N(CCCl)CCCl)cc4CC[C@H]3[C@@H]1CC[C@@H]2OP(=O)(O)O	259329
0	0	0	0	0	0	0	0	0	0	0	0	CC1Cc2ccccc2N1NC(=O)c1ccc(Cl)c(S(N)(=O)=O)c1	3702
0	0	0	0	1	0	0	-1	0	-1	0	0	CC(=O)OC(C)C(=O)OCC[N+](C)(C)C.CC(=O)OC(C)C(=O)OCC[N+](C)(C)C.O=S(=O)([O-])c1cccc2c(S(=O)(=O)[O-])cccc12	6918580
0	0	0	-1	0	0	0	0	0	0	0	0	CC(=O)CC(=O)Nc1ccc2[nH]c(=O)[nH]c2c1	117822
0	0	0	0	0	0	0	0	0	0	0	0	CCO[Si](C)(CCCOCC1CO1)OCC	62467
0	0	0	-1	-1	-1	-1	-1	-1	-1	-1	-1	O=[N+]([O-])c1cc(C(F)(F)F)c(Cl)c([N+](=O)[O-])c1Cl	94398
0	0	0	0	0	0	0	0	0	1	0	0	CCCCOCCOCCOCCO	8923
0	0	-1	0	0	0	0	0	0	0	0	0	CCOC(=O)CC(=O)OCC	7761
0	0	0	0	0	0	0	-1	0	-1	0	0	COc1ccc(CNCC(O)COc2ccc3[nH]c(=O)ccc3c2)cc1OC	60790
0	1	-1	-1	0	-1	1	1	0	1	-1	1	COC(=O)C1=C(C)NC(COC(N)=O)=C(C(=O)OC(C)C)C1c1cccc(Cl)c1Cl	65953
0	0	0	0	0	0	0	0	0	0	0	0	CCNC(=O)NCCCOc1cccc(CN2CCCCC2)c1	129319
0	0	0	0	0	0	0	0	0	0	0	0	CC(=O)SCC(CC(=O)c1ccc(C)cc1)C(=O)O	127998
0	0	0	0	0	0	0	1	0	-1	0	-1	CCOC(=O)Cn1cccc1-c1nc(-c2ccc(OC)cc2)c(-c2ccc(OC)cc2)s1	65870
0	0	0	-1	0	0	-1	-1	0	0	-1	0	O=C(CCCN1CCN(c2ccc(F)cc2)CC1)NC1c2ccccc2CSc2ccccc21	60810
0	0	0	0	0	0	0	0	0	0	0	0	CC(C)(C)NC[C@H](O)c1ccc(O)cc1Cl	3045414
0	0	0	0	0	0	0	1	0	0	0	0	CCCCC/C=C\C/C=C\CCCCCCCC(=O)NC(C)c1ccccc1	20054967
-1	-1	0	-1	0	0	0	0	0	0	-1	0	O=Cc1ccc(Cl)cc1	7726
0	0	0	0	0	0	0	0	0	0	0	0	CCN(C)C(=O)Oc1cccc([C@H](C)N(C)C)c1	77991
0	-1	0	-1	-1	0	-1	-1	-1	-1	1	1	CNC(=O)c1cc(Oc2ccc(NC(=O)Nc3ccc(Cl)c(C(F)(F)F)c3)cc2)ccn1	216239
0	0	-1	0	0	0	0	0	0	0	0	0	CCN(CC)C(C)C(=O)c1ccccc1	7029
0	0	0	0	0	0	0	-1	0	0	0	0	CCN1CC(CCN2CCOCC2)C(c2ccccc2)(c2ccccc2)C1=O	3156
0	0	0	0	0	0	0	0	0	0	0	0	Cc1cccc(C(=O)O)c1[N+](=O)[O-]	21575
0	0	0	0	0	0	0	0	0	0	0	0	CCN(CC)CCOC(=O)C1(c2ccccc2)CCCC1.CCN(CC)CCOC(=O)C1(c2ccccc2)CCCC1.O=S(=O)(O)CCS(=O)(=O)O	517304
0	0	0	0	0	0	0	0	0	0	0	0	Clc1ccccn1	7977
0	0	0	0	0	0	0	0	0	0	0	0	CCC(=O)/C=C/C1C(C)=CCCC1(C)C	5371084
0	0	0	0	0	0	0	0	0	1	0	0	CC1CC(OC(=O)c2ccccc2O)CC(C)(C)C1	8362
0	0	0	0	0	0	0	0	0	0	0	0	CCCCCCCCCO	8914
0	0	0	0	0	0	0	0	0	0	0	0	CCCCCCNCCCCCC	8920
0	0	1	-1	-1	0	0	1	-1	1	1	-1	CCN(CC)c1ccc(N)cc1	7120
0	0	0	0	0	0	0	0	0	0	0	0	ClCCCCl	8881
0	0	0	0	0	0	0	0	0	0	0	0	CCCCCCOC(C)=O	8908
0	0	0	0	-1	0	0	0	0	0	0	0	CCCCC(CC)COC(=O)CCCCCCCCC(=O)OCC(CC)CCCC	31218
0	0	0	0	0	0	0	0	0	0	-1	0	CCOC(C)=O	8857
1	1	0	0	0	0	0	0	0	0	0	0	NCCNCCN	8111
0	0	0	0	0	0	0	0	0	0	-1	0	CCOP(=O)(CC)OCC	6534
0	-1	0	1	-1	0	-1	-1	0	0	-1	1	Cc1c2oc3c(C)ccc(C(=O)N[C@@H]4C(=O)N[C@H](C(C)C)C(=O)N5CCC[C@H]5C(=O)N(C)CC(=O)N(C)[C@@H](C(C)C)C(=O)O[C@@H]4C)c3nc-2c(C(=O)N[C@@H]2C(=O)N[C@H](C(C)C)C(=O)N3CCC[C@H]3C(=O)N(C)CC(=O)N(C)[C@@H](C(C)C)C(=O)O[C@@H]2C)c(N)c1=O	457193
0	0	0	0	0	0	0	0	0	0	0	0	NC(=O)CCCCC(N)=O	12364
0	0	0	0	0	0	0	0	0	0	0	0	CNC(=O)ON=CC(C)(C)SC	2086
1	0	0	0	1	1	1	-1	0	-1	0	0	C=CCOc1ccc(CC(=O)O)cc1Cl	30951
0	0	-1	0	-1	0	0	-1	0	-1	0	-1	N[C@@H](Cc1cnc[nH]1)C(=O)O	6274
0	0	1	-1	0	0	0	1	0	1	1	-1	NNc1nc(-c2ccccc2)cs1	98613
0	0	1	-1	0	0	-1	1	0	-1	1	0	NNc1nc(-c2ccc(N)cc2)cs1	93098
1	0	-1	-1	-1	0	0	0	0	0	0	0	NNc1ccc(C(=O)O)cc1	12089
0	0	0	0	-1	0	0	0	0	0	0	0	CCCCCCOc1ccccc1C(=O)O	14205677
0	0	0	0	0	0	0	0	0	0	0	0	O=C(OCc1ccccc1)C(=O)OCc1ccccc1	82058
0	-1	1	-1	1	0	0	0	1	1	1	1	CCCSc1ccc2[nH]c(NC(=O)OC)nc2c1	2082
0	0	0	-1	0	0	-1	1	0	0	-1	0	CCc1cccc(C)c1N(C(=O)CCl)[C@@H](C)COC	11140605
0	0	1	-1	0	0	0	1	0	0	-1	0	O=C(O)c1ccccc1C(=O)Nc1cccc2ccccc12	8594
0	0	-1	0	-1	0	0	0	1	0	0	0	COc1cc(-c2ccc(=O)[nH]n2)ccc1OC(F)F	5723
0	0	0	-1	1	1	-1	-1	0	-1	1	-1	CCOc1ccc([N+](=O)[O-])cc1	7495
0	0	0	0	0	0	0	0	0	0	0	0	CCCCN(CCCC)CCCOC(=O)c1ccc(N)cc1	2480
0	0	0	0	0	0	0	0	0	0	-1	0	CCCCOc1cc(C(=O)NCCN(CC)CC)c2ccccc2n1	3025
0	0	0	0	0	0	0	0	0	0	0	0	CC(C)(c1cc(Br)c(OCC(Br)CBr)c(Br)c1)c1cc(Br)c(OCC(Br)CBr)c(Br)c1	62753
0	0	0	0	0	0	0	0	0	0	0	0	CC(C)c1ccc(C(C)C)cc1	7486
0	0	1	0	0	1	0	0	0	0	0	0	COc1c2occc2cc2ccc(=O)oc12	4114
0	0	0	0	0	0	0	0	0	0	0	0	COC(N)=O	11722
0	0	-1	0	0	0	0	0	0	0	-1	0	COC(=O)NN	80519
1	0	1	-1	1	0	0	1	1	0	1	0	Cc1cccc(/N=N/c2ccc(N(C)C)cc2)c1	5934
0	0	0	0	0	0	0	0	0	0	0	0	O=C(O)CNC(=O)c1ccccc1	464
0	0	0	0	0	0	0	0	0	0	-1	0	CCCCN1CCCC[C@H]1C(=O)Nc1c(C)cccc1C	92253
0	0	0	0	0	0	0	0	0	0	0	0	CC(C)(C)OC(=O)N1C[C@@H](F)C[C@H]1C(=O)O	2756017
1	0	0	-1	1	1	0	-1	0	-1	0	0	CC(=O)Oc1c(C)cc(OCC(O)CNC(C)C)c(C)c1C	31477
0	0	0	-1	0	0	0	1	1	0	0	1	O=C(OCC1CO1)C1CCCCC1C(=O)OCC1CO1	21660
0	0	0	0	0	0	0	0	0	0	0	0	Oc1nc(O)nc(O)n1	7956
0	0	0	0	0	0	0	0	0	0	0	0	N#CC1(O)CCCCC1	13610
0	0	0	0	0	0	0	0	0	0	0	0	CCOC(=O)c1ncn2c1CN(C)C(=O)c1cc(F)ccc1-2	3373
0	0	0	-1	-1	0	-1	0	0	0	-1	-1	CNCCC(Oc1ccc(C(F)(F)F)cc1)c1ccccc1	3386
1	1	0	-1	1	0	0	0	0	0	0	0	C[C@]12C[C@H](O)[C@@]3(F)[C@@H](CCC4=CC(=O)CC[C@@]43C)[C@@H]1CC[C@]2(O)C(=O)CO	31378
1	0	-1	-1	0	-1	0	0	0	0	0	0	CCCCCCCCCCCCCCCCCCOCC(O)CO	3681
0	0	-1	-1	0	0	-1	-1	0	-1	-1	-1	OCCN1CCN(CCCN2c3ccccc3Sc3ccc(C(F)(F)F)cc32)CC1	3372
0	0	0	0	0	0	0	0	0	0	0	0	CSCCC=O	18635
0	0	0	0	0	0	0	0	0	0	0	0	CC(C)(C)C(=O)Cl	62493
0	0	0	0	0	0	0	0	0	0	0	0	CCCCC(CC)COC(=O)Cl	62783
0	0	0	-1	-1	0	0	1	0	-1	1	-1	BrC1CCC(Br)C(Br)CCC(Br)C(Br)CCC1Br	18529
0	0	0	0	0	0	0	0	0	0	0	0	COCN(COC)c1nc(N(COC)COC)nc(N(COC)COC)n1	62479
0	0	0	0	0	0	0	0	0	0	0	0	O=Cc1cccc(Br)c1	76583
0	0	1	0	0	0	0	-1	0	0	1	0	CC(C)(C)CC(C)(C)c1ccc(O)c(-n2nc3ccccc3n2)c1	62485
0	0	1	-1	-1	0	0	0	0	0	0	0	Cc1cc(C)nc(Nc2ccccc2)n1	91650
0	0	-1	0	0	0	0	0	0	0	0	0	Nc1cnn(-c2ccccc2)c(=O)c1Cl	15546
0	-1	1	0	0	0	0	0	0	0	-1	0	CCOC(=O)COc1cc(-c2nn(C)c(OC(F)F)c2Cl)c(F)cc1Cl	182951
0	0	0	0	0	0	0	0	0	0	0	0	CCCCCC=CCC(=O)OC	61631
0	0	0	0	1	0	1	-1	0	-1	1	0	S=C1SCN(Cc2ccccc2)CN1Cc1ccccc1	67686
0	0	0	0	0	0	0	0	0	0	0	0	CCCCCCCCC(=O)OCC	31251
0	0	0	0	0	0	0	0	0	-1	0	0	CCCCCCCC#N	31286
0	0	0	0	0	0	0	0	0	0	0	0	CCCCCCCCCCCCCC(=O)OCC	31283
0	0	0	0	0	0	0	0	0	0	0	0	CCCCCCC(O)CCOC(C)=O	234237
0	0	0	0	0	0	0	0	0	0	0	0	C=CCCCCCCCCO	25612
0	-1	0	-1	-1	0	-1	-1	0	0	-1	-1	CC(=O)NC1(c2cccc(F)c2)CCN(CC[C@@]2(c3ccc(Cl)c(Cl)c3)CN(c3ccccc3)C(=O)CO2)CC1.O=C(O)CCC(=O)O	60196411
0	0	0	0	0	0	0	0	0	0	0	0	Nc1nc(N)c(-c2ccccc2)s1	10275
0	0	-1	0	0	0	0	0	0	0	0	0	Cc1cccc(C)c1NC(=O)CN(CC(=O)O)CC(=O)O	42963
-1	-1	-1	-1	-1	-1	-1	0	-1	0	-1	-1	CCCCCCCCCCCCCCCCN	8926
0	0	-1	0	0	0	0	0	0	0	0	0	COc1ccc(C(=O)N2CCN(CC(=O)N3CCOCC3)CC2)cc1	779179
-1	-1	-1	-1	-1	-1	-1	-1	-1	0	-1	-1	Cc1c(C)n(CCN(C)C)c2ccc(C(=O)OCCN(C)C)cc12	178144
0	-1	0	-1	-1	0	-1	1	-1	1	1	-1	COc1cc(C=C2CCCC(=Cc3ccc(O)c(OC)c3)C2=O)ccc1O	11366
0	0	0	0	0	0	0	0	0	0	-1	0	CNC(=O)NC(O)C(Cl)(Cl)Cl	71808
0	0	0	0	0	0	0	0	0	0	0	0	CCNC(=O)C1CC(C)CCC1C(C)C	62907
0	0	0	0	0	0	0	0	0	0	0	0	CCc1ccc(O)c(OC)c1	62465
0	-1	-1	0	0	0	0	-1	0	0	0	0	CCCCCCC/C=C/C=O	5283345
0	0	0	0	0	0	0	1	0	-1	-1	0	CC/C=C\CC/C=C/C(OCC)OCC	6364671
0	0	0	0	0	0	0	0	0	0	0	0	CS(=O)(=O)c1ccc(C(=O)C2C(=O)CCCC2=O)c(Cl)c1COCC(F)(F)F	11556911
0	0	0	0	1	0	0	-1	0	0	-1	0	c1ccc(CN(Cc2ccccc2)Cc2ccccc2)cc1	24321
0	0	0	0	1	0	0	0	0	0	0	0	C[C@@H](O)C(=O)O	61503
0	0	0	0	0	0	0	0	0	0	0	0	OC[C@H]1O[C@@H]2O[C@@H]3[C@@H](CO)O[C@H](O[C@@H]4[C@@H](CO)O[C@H](O[C@@H]5[C@@H](CO)O[C@H](O[C@@H]6[C@@H](CO)O[C@H](O[C@@H]7[C@@H](CO)O[C@H](O[C@@H]8[C@@H](CO)O[C@H](O[C@@H]9[C@@H](CO)O[C@H](O[C@H]1[C@H](O)[C@H]2O)[C@H](O)[C@H]9O)[C@H](O)[C@H]8O)[C@H](O)[C@H]7O)[C@H](O)[C@H]6O)[C@H](O)[C@H]5O)[C@H](O)[C@H]4O)[C@H](O)[C@H]3O	5287407
0	0	0	0	0	0	0	0	0	0	0	0	CC1=CC[C@@]23CC1C(C)(C)[C@@H]2CC[C@H]3C	442348
0	0	0	0	-1	0	0	0	0	0	0	0	O=C(OCCCCCOC(=O)c1ccccc1)c1ccccc1	243694
0	0	0	0	0	0	0	0	0	0	0	0	CCCCOCCOCCSC#N	8196
0	0	0	0	0	0	0	0	0	0	0	0	O=C(N[C@H]1CN2CCC1CC2)c1ccc2c(c1)OCCO2	9932000
0	0	0	0	1	0	0	0	0	0	0	1	Nc1nc(Cl)nc2c1ncn2[C@H]1C[C@H](O)[C@@H](CO)O1	20279
0	0	0	0	0	0	0	0	0	0	0	0	CC[C@H]1OC(=O)[C@H](C)[C@@H](O[C@H]2C[C@@](C)(OC)[C@@H](O)[C@H](C)O2)C(C)[C@@H](O[C@@H]2O[C@H](C)C[C@H](N(C)C)[C@H]2O)[C@](C)(OC)C[C@@H](C)C(=O)[C@H](C)[C@@H](O)[C@]1(C)O	5284534
0	0	-1	0	-1	0	0	0	0	0	-1	0	COc1cc(N)c(Cl)cc1C(=O)NC1CCN(CCCOc2ccc(F)cc2)CC1OC	2769
0	0	0	0	0	0	0	0	0	0	0	0	CCn1nc(C(=O)O)c(=O)c2cc3c(cc21)OCO3	2762
0	0	0	0	0	0	0	1	0	0	0	0	C(=C/c1ccccc1)\CN1CCN(C(c2ccccc2)c2ccccc2)CC1	1547484
0	0	0	0	0	0	0	0	0	0	0	0	BrCCCBr	8001
0	0	0	1	0	0	0	0	0	0	1	0	COc1ccc(C(Cl)=C(c2ccc(OC)cc2)c2ccc(OC)cc2)cc1	11289
0	0	0	0	1	0	0	0	0	0	0	0	Cc1cc(C)nc(NS(=O)(=O)c2ccc(N)cc2)n1	5327
0	0	0	0	-1	0	0	0	0	0	0	0	O=S(=O)([O-])[O-].[Na+].[Na+]	24436
0	1	0	0	1	0	0	0	0	0	0	0	Cc1noc(NS(=O)(=O)c2ccc(N)cc2)c1C	5344
0	-1	1	-1	-1	0	0	0	0	1	-1	0	COc1cc([C@H]2Oc3cc([C@H]4Oc5cc(O)cc(O)c5C(=O)[C@@H]4O)ccc3O[C@@H]2CO)ccc1O	31553
0	0	0	0	0	0	0	0	0	0	0	0	O=S1(=O)CC=CC1	6498
0	0	0	1	0	0	0	1	0	0	0	0	CCCCC1(COC(=O)CCC(=O)O)C(=O)N(c2ccccc2)N(c2ccccc2)C1=O	5362
0	0	0	0	0	0	0	0	0	0	0	0	CNCCO	8016
0	0	0	0	0	0	-1	-1	0	-1	0	0	NS(=O)(=O)c1cc(Cl)c(Cl)c(S(N)(=O)=O)c1	3038
0	0	0	0	1	0	0	0	0	0	0	0	C=CCc1ccc(OC)c(OC)c1	7127
0	0	0	-1	0	0	0	0	0	0	-1	0	CCN(CC)CCOC(=O)C1(C2CCCCC2)CCCCC1	3042
0	0	0	0	0	0	0	-1	0	0	-1	0	CCOC(C)(C)C	12512
0	0	0	0	0	0	0	0	0	-1	-1	0	COC=O	7865
0	0	0	0	0	0	0	-1	0	-1	0	0	CNC(=O)C[C@@H](N)C(=O)N[C@@H](C(=O)N[C@@H]1C(=O)N2[C@@H](C(=O)O)C(C)(C)S[C@H]12)c1ccc(O)cc1	71961
0	0	0	1	0	0	0	-1	0	-1	0	0	CC1=C(/C=C/C(C)=C/C=C/C(C)=C/C(=O)Oc2c(C)c(C)c3c(c2C)CC[C@@](C)(CCC[C@H](C)CCC[C@H](C)CCCC(C)C)O3)C(C)(C)CCC1	5282180
0	0	0	-1	0	0	0	-1	0	-1	0	0	CC[C@H](C)[C@H](NC(=O)[C@H](Cc1ccccc1)NC(=O)[C@H](C)NC(=O)[C@H](CC(=O)O)NC(=O)[C@H](CCCCN)NC(=O)[C@H](CO)NC(=O)[C@@H]1CCCN1C(=O)[C@@H]1CCC(=O)N1)C(=O)NCC(=O)N[C@@H](CC(C)C)C(=O)N[C@@H](CCSC)C(N)=O	10328936
0	0	0	0	0	0	0	0	0	0	0	0	CC(CC=O)CCCC(C)(C)O	7888
0	0	0	0	0	0	0	0	0	0	-1	0	CCCCCCCCO[C@@H]1O[C@H](CO)[C@@H](O)[C@H](O)[C@H]1O	62852
0	0	1	0	0	0	0	-1	0	-1	0	0	COc1ccccc1N1CCN(CCCC(=O)c2ccc(F)cc2)CC1	15139
0	0	0	-1	-1	0	0	0	0	0	0	0	Cc1cc(-c2ccccc2)nnc1NCCN1CCOCC1	4199
0	0	0	0	-1	0	0	-1	0	-1	-1	0	CC(=O)Nc1ccc(OC(=O)c2ccccc2O)cc1	1984
1	1	0	0	1	1	0	0	0	0	1	-1	CC(=O)Oc1ccc2c(c1)CC[C@@H]1[C@@H]2CC[C@]2(C)[C@@H](O)CC[C@@H]12	9818306
0	0	0	0	0	0	0	0	0	0	0	0	CC(C)COC(=O)CCCCC(=O)OCC(C)C	8831
-1	-1	-1	-1	-1	-1	-1	1	-1	1	-1	-1	O=c1sc2ccccc2c(O)c1C1CC(c2ccc(-c3ccc(Br)cc3)cc2)Cc2ccccc21	91771
0	0	-1	-1	-1	0	0	0	0	0	0	0	CCN(O)CC	19463
0	0	0	0	0	0	0	-1	0	-1	0	0	O=C1CN=C(c2ccccc2)c2cc(Cl)ccc2N1	2997
0	1	0	-1	-1	-1	1	0	1	0	1	-1	Cc1ccc2c(Cl)cc(Cl)c(O)c2n1	6301
0	0	0	0	1	-1	0	-1	0	0	0	0	CN(C(=O)C(Cl)Cl)c1ccc(OC(=O)c2ccco2)cc1	19529
0	-1	1	-1	-1	-1	-1	-1	-1	-1	1	-1	CCCCCc1cc(O)c2c(c1)OC(C)(C)c1ccc(C)cc1-2	2543
0	0	0	0	0	0	0	0	0	0	0	0	COC(=O)CCc1ccc(OCC(O)CNC(C)C)cc1	59768
0	0	0	0	0	0	0	0	0	0	0	0	C=CC(=O)NC(C)C	16637
0	-1	1	-1	1	-1	1	0	0	1	1	-1	O=C(Nc1ccccc1SSc1ccccc1NC(=O)c1ccccc1)c1ccccc1	67271
-1	-1	-1	-1	-1	-1	-1	-1	-1	0	-1	-1	O=C1c2ccccc2C(=O)C1C(=O)C(c1ccccc1)c1ccccc1	6719
1	1	-1	-1	-1	0	0	-1	0	-1	0	0	CCC(=O)OCC(=O)[C@@]1(OC(=O)CC)[C@H](C)C[C@H]2[C@H]3[C@H]([C@@H](O)C[C@@]21C)[C@@]1(C)C=CC(=O)C=C1C[C@H]3Cl	636374
0	0	0	0	0	0	0	0	0	0	1	0	CC(C)c1cccc(C(C)C)c1O	4943
0	0	0	0	0	0	0	-1	0	-1	0	0	CNC(C)CC1CCCCC1	7558
0	0	0	0	0	0	0	0	0	0	0	0	Cc1c(C(C)C)c(=O)n(-c2ccccc2)n1C	3778
0	0	0	0	1	0	0	0	0	0	0	0	[O-][Cl+3]([O-])([O-])[O-]	123351
0	0	0	0	0	0	0	0	0	0	-1	0	CCN(C)N=O	25418
0	0	0	0	0	0	0	0	0	0	-1	0	CCCCCO	6276
0	0	0	0	1	1	0	0	0	0	0	0	O=NN(c1ccccc1)c1ccccc1	6838
0	-1	0	-1	1	1	1	1	1	1	1	1	O=Nc1ccc(Nc2ccccc2)cc1	9074
0	0	0	0	0	0	0	0	0	0	0	0	CCCN(CCC)N=O	12130
0	0	0	0	-1	0	0	0	0	0	0	0	O=NN1CCCCCCC1	30360
0	0	0	-1	0	0	0	0	0	0	0	0	COc1cc(OC)c(OC)cc1C=O	20525
0	0	0	0	0	0	0	0	0	0	-1	0	C=C(C)C(=O)OC(C)C	20769
0	0	0	0	0	0	0	0	0	0	0	0	CC1CCN(CCCC(=O)c2ccc(F)cc2)CC1	15387
0	0	0	0	-1	0	0	0	0	0	0	0	CC(=O)CC(=O)OC(C)(C)C	15538
0	0	0	0	0	0	0	-1	0	0	0	0	OCCSSCCO	15906
0	0	0	0	0	0	0	0	0	0	0	0	Cc1ccc(C(N)=O)cc1N	88043
0	0	0	0	0	0	0	0	0	0	0	0	ClCCCCCCCl	16551
0	0	0	0	0	0	0	0	0	0	0	0	CN1C(=O)CC(C)(c2ccccc2)C1=O	6476
-1	-1	-1	1	-1	0	-1	-1	-1	-1	1	0	CO[C@H]1[C@@H](O)C[C@H](O[C@H]2[C@@H](O)C[C@H](O[C@H]3[C@@H](O)C[C@H](O[C@H]4CC[C@]5(C)[C@H]6C[C@@H](O)[C@]7(C)[C@@H](C8=CC(=O)OC8)CC[C@]7(O)[C@@H]6CC[C@@H]5C4)O[C@@H]3C)O[C@@H]2C)O[C@@H]1C	443946
0	0	0	0	0	0	0	0	0	0	0	0	C[C@](N)(Cc1ccc(O)c(O)c1)C(=O)O	38853
0	0	0	0	1	0	-1	0	0	0	-1	0	CCC(C)Nc1c([N+](=O)[O-])cc(C(C)(C)C)cc1[N+](=O)[O-]	36565
-1	-1	-1	-1	-1	-1	-1	0	-1	0	-1	-1	C[C@H]1CCC[C@@H](C)N1CCCC(O)(c1ccccc1)c1ccccn1	65502
0	0	0	0	0	0	0	0	0	0	-1	0	CN1CCN(C2=Nc3ccccc3Oc3ccc(Cl)cc32)CC1.O=C(O)CCC(=O)O	71399
0	0	0	0	0	0	0	0	0	0	0	0	Nc1ccc2cc(S(=O)(=O)O)ccc2c1	7116
0	1	1	-1	-1	-1	1	1	0	1	-1	1	c1ccc2c(c1)cc1ccc3cccc4ccc2c1c34	2336
0	0	1	1	0	0	0	1	1	0	1	0	Nc1ccc(-c2ccc(N)cc2)cc1	7111
0	0	-1	1	-1	0	-1	-1	-1	0	-1	-1	N#CC(CCc1ccc(Cl)cc1)(Cn1cncn1)c1ccccc1	86138
0	0	0	0	0	0	0	0	0	0	-1	0	c1ccccc1	241
0	0	0	0	0	0	0	0	0	0	0	0	O=Cc1ccccc1	240
0	0	0	0	0	0	0	0	0	0	0	0	C=CCCC	8004
0	0	0	0	-1	0	0	0	0	0	0	0	CCOC(=O)CP(=O)(OCC)OCC	13345
0	0	0	0	0	0	0	-1	0	0	-1	0	CC(C)(c1ccccc1)c1ccccc1	13065
0	0	0	0	0	0	0	0	0	0	0	0	O=C(O)COCC(=O)O	8088
0	0	1	-1	0	0	0	-1	0	-1	-1	0	Clc1ccc(C(Cl)(Cl)Cl)cc1Cl	25608
0	0	-1	0	0	0	0	0	0	-1	-1	0	CCCCC	8003
0	0	0	0	0	0	0	1	0	0	-1	0	N#CC(C#N)=C(C#N)C#N	12635
0	0	0	0	0	0	0	-1	0	0	0	0	C1CCC2=NCCCN2CC1	81184
0	0	0	0	0	0	1	0	0	0	0	0	O=C(O)c1c2ccccc2cc2ccccc12	2201
0	0	-1	0	1	0	0	1	0	-1	0	0	O=C(CBr)c1ccccc1	6259
0	0	0	0	0	0	0	0	0	0	0	0	C[N+](C)(C)CC(=O)[O-]	247
0	0	1	0	0	0	0	-1	0	0	0	0	Nc1nc(Cl)cc(Cl)n1	65522
0	0	0	-1	0	0	0	0	0	0	-1	0	COc1ccc(C=O)cc1O	12127
0	0	0	0	0	0	0	0	0	0	0	0	CCN(CC)CCNC(=O)c1ccc(N)cc1	4913
0	0	1	0	0	0	-1	0	0	0	0	0	O=c1[nH][nH]c2ccccc12	81829
0	0	0	0	0	0	0	-1	0	0	0	0	CC1(C)C(=O)N(Cl)C(=O)N1Br	61828
0	-1	0	0	0	0	1	1	0	0	1	0	CN(CCOc1ccc(CC2SC(=O)NC2=O)cc1)c1ccccn1	77999
0	0	0	0	0	0	0	0	0	0	0	0	CNC(=O)N(c1ccccc1)c1ccccc1	25711
0	0	0	0	0	0	0	0	0	0	-1	0	CN(CCO)CCO	7767
0	0	0	0	0	0	0	1	0	-1	-1	-1	CC1CCCC1	7296
0	0	0	-1	-1	0	-1	1	0	0	0	0	C=CC(=O)NCNC(=O)C=C	8041
0	-1	0	-1	-1	1	1	-1	1	1	-1	1	N#CSCSC#N	22772
0	0	0	0	-1	0	-1	0	0	0	0	0	Nc1ccccc1-c1ccccc1	7015
0	0	-1	-1	1	0	0	0	0	0	0	0	Cc1ccc(C(=O)c2ccccc2)cc1	8652
0	0	0	-1	0	0	0	0	0	0	1	0	CC(C)(C)c1cc(C(C)(C)C)c(O)c(C(C)(C)C)c1	12902
0	0	0	0	0	0	0	-1	0	-1	0	0	CS(=O)(=O)c1ccc(C2=C(c3ccccc3)C(=O)OC2)cc1	5090
0	-1	0	0	0	0	0	0	0	0	0	0	CCCCS	8012
0	0	0	0	0	0	0	0	0	0	-1	0	Brc1c(NC2=NCCN2)ccc2nccnc12	2435
1	1	0	0	1	1	0	1	0	0	0	0	C[C@]12C=CC3=C4CCC(=O)C=C4CC[C@H]3[C@@H]1CC[C@@H]2O	25015
0	0	0	0	0	0	0	-1	0	-1	0	0	Cc1ccc(C(C)(C)c2ccc(C)cc2)cc1	264852
0	0	1	-1	1	0	0	0	0	0	0	0	COc1ccc(C(=O)c2ccc(C)cc2)c(O)c1	71645
0	0	0	0	0	0	0	-1	0	-1	0	0	CCCCCCOC(=O)c1cccnc1	90202
-1	-1	0	0	0	0	0	-1	0	-1	-1	0	COc1ccc(-c2noc(CC(=O)O)c2-c2ccc(OC)cc2)cc1	4237
0	0	-1	0	0	0	0	-1	0	-1	0	0	CCCC(C)(COC(N)=O)COC(=O)NC1CC1	32322
0	0	1	-1	0	0	0	-1	0	-1	0	1	CN1C(=O)CN2CCc3ccccc3C2c2cc(Cl)ccc21	24107
0	0	0	0	0	0	0	0	0	0	0	0	CCCCNC(=O)NS(=O)(=O)c1ccc(C)cc1	5505
0	0	0	0	0	0	0	-1	0	0	0	0	CCCCCC[C@@H](O)C/C=C\CCCCCCCC(=O)OCC(O)CO	6433266
0	0	0	0	0	0	0	0	0	0	0	0	CCCCCCCC(=O)OCC(O)CO	3033877
0	0	0	-1	0	0	0	0	0	0	-1	0	CCCCCCCCCCCCCC(=O)OCC(O)CO	79050
0	0	0	0	1	0	0	0	0	0	0	0	Cc1ccc(S(=O)(=O)NC(=O)NN2CCCCCC2)cc1	5503
0	0	0	0	0	0	0	0	0	0	0	0	C=CCN(CC=C)C(=O)C(Cl)Cl	37829
0	0	0	0	0	0	0	1	0	0	0	0	CCCCCCCCCCCCCCCCO	2682
0	0	0	0	-1	0	0	0	0	0	0	0	C=CCc1ccc(OC)cc1	8815
0	0	0	0	0	0	0	0	0	0	-1	0	C=CC(=O)OC	7294
0	0	0	-1	-1	0	-1	1	0	0	1	-1	O=C1c2cccc(O)c2C(=O)c2c(O)cc(CO)cc21	10207
0	0	0	0	0	0	0	0	0	-1	0	0	C1CSCCS1	10452
0	0	0	0	0	0	0	1	0	0	0	0	CN(C)C(=O)C(c1ccccc1)c1ccccc1	13728
0	0	0	0	1	0	0	1	0	0	0	0	OC[C@H]1O[C@@H]2O[C@@H]3[C@@H](CO)O[C@H](O[C@@H]4[C@@H](CO)O[C@H](O[C@@H]5[C@@H](CO)O[C@H](O[C@@H]6[C@@H](CO)O[C@H](O[C@@H]7[C@@H](CO)O[C@H](O[C@H]1[C@H](O)[C@H]2O)[C@H](O)[C@H]7O)[C@H](O)[C@H]6O)[C@H](O)[C@H]5O)[C@H](O)[C@H]4O)[C@H](O)[C@H]3O	444913
0	0	0	0	0	0	0	0	0	0	-1	0	CCCCCC[C@@H](O)C/C=C\CCCCCCCC(=O)OC	5354133
0	0	0	-1	0	0	0	0	-1	0	0	-1	Nc1ncn([C@H]2C[C@H](O)[C@@H](CO)O2)c(=O)n1	451668
-1	-1	-1	-1	-1	-1	-1	0	-1	0	-1	-1	COC(=O)c1ccc(NC(C)=O)cc1OC	77720
-1	-1	-1	-1	-1	-1	-1	0	-1	0	-1	-1	COC(=O)c1cc(Cl)c(NC(C)=O)cc1OC	77721
-1	-1	-1	-1	-1	-1	-1	0	-1	0	-1	-1	Nc1ccc([N+](=O)[O-])c(C(F)(F)F)c1	94955
-1	-1	-1	-1	-1	-1	-1	0	-1	0	-1	-1	CCOC(=O)c1ccc(O)c(O)c1	77547
-1	-1	-1	-1	-1	-1	-1	0	-1	0	-1	-1	OC1(c2ccc(Cl)cc2)CCNCC1	38282
-1	-1	-1	-1	-1	-1	-1	1	-1	0	-1	-1	Clc1ccccc1N1CCNCC1	415628
-1	-1	-1	-1	-1	-1	-1	0	-1	0	-1	-1	O=C(c1ccco1)N1CCNCC1	550206
-1	-1	-1	-1	-1	-1	-1	0	-1	0	-1	-1	CC(=O)c1ccc(O)c(C(N)=O)c1	198212
-1	-1	-1	-1	-1	-1	-1	0	-1	0	-1	-1	CCCC(=O)Nc1ccc(O)c(C(C)=O)c1	736331
-1	-1	-1	-1	-1	-1	-1	0	-1	0	-1	-1	OC1(c2ccccc2)CCNCC1	96387
0	0	0	0	0	0	0	0	0	0	-1	0	CC(=O)CC(=O)Nc1ccc(C)cc1C	222464
0	0	1	0	0	0	0	-1	0	0	0	0	COc1cc(Cl)c(OC)cc1N	22833
0	0	0	-1	0	0	0	0	0	0	0	0	CCOC(=O)c1ccccc1C	66598
0	0	0	0	0	0	0	0	0	0	-1	0	C[Si](C)(C)O[Si](C)(C)O[Si](C)(C)C	24705
0	-1	-1	-1	-1	-1	-1	-1	0	-1	-1	1	CCCCCCCCOC(=O)c1cc(O)c(O)c(O)c1	61253
0	1	0	-1	-1	1	1	-1	1	1	1	1	CC[Sn](Br)(CC)CC	17701
0	-1	0	0	-1	0	0	-1	0	1	-1	1	C=CC(=O)OCCOc1ccccc1	39485
0	0	0	0	0	0	0	0	0	0	0	0	Cc1cc(C)c(N)c(Cl)c1	113033
0	0	0	0	-1	0	0	0	0	0	0	0	CCC(C)(C)C1CCC(O)CC1	79302
0	0	0	0	0	0	0	0	0	0	0	0	CCCOC(=O)c1ccccc1	16846
0	0	0	0	0	0	0	0	0	0	0	0	CCC(CO)(CO)COCC(CC)(CO)CO	90038
0	1	-1	-1	0	0	-1	1	1	0	-1	1	N=C1NC(=N)c2ccccc21	18980
0	0	0	-1	0	0	0	0	0	0	0	0	C=C(C)C(=O)OCCCCOC(=O)C(=C)C	16387
0	0	0	0	0	0	0	0	0	0	0	0	CCCCCCCCCCCC(=O)N(CC)CC	18783
0	0	0	0	0	0	0	0	0	0	-1	0	N#CCCOCCOCCC#N	76921
0	0	0	0	0	0	0	0	0	0	0	0	C=CC(=O)OCCCCCCCCCC	16541
0	0	-1	0	0	0	0	0	0	0	0	0	Cc1ccc(N(CCO)CCO)cc1	76497
0	0	0	0	0	0	0	0	0	0	0	0	CN(C)CCN(C)CCO	75171
0	0	0	-1	0	0	0	1	0	-1	0	-1	C(COCC1CO1)OCC1CO1	16683
0	0	0	0	0	0	0	0	0	0	0	0	CCC(=O)Nc1cccc(N)c1	89953
0	0	0	0	0	0	0	-1	0	1	-1	0	S=C(Nc1ccccc1)Nc1ccccc1	700999
0	0	1	0	-1	0	0	0	0	0	0	-1	O=C(N[C@H]1N=C(c2ccccc2F)c2cccc3c2N(CC3)C1=O)c1cc2ccccc2[nH]1	132916
0	0	0	0	0	0	0	-1	0	-1	0	0	CCOC(=O)Cc1cccc(-c2cc(CCCCCCc3ccc(O[C@H]4O[C@H](COC(C)=O)[C@@H](OC(C)=O)[C@H](OC(C)=O)[C@@H]4OC(C)=O)c(-c4cccc(CC(=O)OCC)c4)c3)ccc2O[C@H]2O[C@H](COC(C)=O)[C@@H](OC(C)=O)[C@H](OC(C)=O)[C@@H]2OC(C)=O)c1	53315139
0	0	1	0	-1	0	0	-1	1	0	1	-1	O=C(N[C@@H]1N=C(c2ccccc2F)c2cccc3c2N(CC3)C1=O)c1cc2ccccc2[nH]1	10455790
0	0	0	0	0	0	0	0	0	0	0	0	CCC(C(=O)NC(=O)NC(C)=O)c1ccccc1	1999
0	0	0	0	0	0	0	0	0	0	0	0	O=C(O)CNC(=O)CNC(=O)CNC(=O)CSC(=O)c1ccccc1	185457
0	0	0	0	0	0	0	0	0	0	0	-1	Nc1ccn(C2CO[C@H](CO)O2)c(=O)n1	151173
0	0	0	0	0	0	0	0	0	0	0	0	CCN1CCN(c2cc(-c3ccc(F)cc3)c3c(n2)CCCCCC3)CC1	125564
0	-1	0	-1	-1	-1	-1	1	1	1	1	1	CC[C@]1(O)C[C@@H]2CN(CCc3c([nH]c4ccccc34)[C@@](C(=O)OC)(c3cc4c(cc3OC)N(C)[C@H]3[C@@](O)(C(=O)OC)[C@H](OC(C)=O)[C@]5(CC)C=CCN6CC[C@]43[C@@H]65)C2)C1	13342
0	0	0	0	0	0	0	0	0	0	0	0	OC(CCN1CCCCC1)(c1ccccc1)C1CC2C=CC1C2	2381
0	0	1	0	0	0	0	0	0	0	0	0	CCOP(=O)(OCC)OCC	6535
0	0	-1	0	0	0	0	0	0	0	-1	0	Nc1ccc(F)cc1	9731
0	-1	0	-1	-1	0	0	0	-1	1	1	1	Oc1ccc(Cl)cc1Sc1cc(Cl)ccc1O	7329
0	0	1	0	0	0	0	0	0	0	0	0	CCC(C)n1c(=O)[nH]c(C)c(Br)c1=O	9411
0	0	-1	-1	-1	0	0	0	0	0	-1	0	CCOc1cc(OCC)c(C(C)=O)cc1OCC	113124
0	0	0	0	0	0	0	0	0	0	0	0	CC(=O)OCCOCCOCCOC(C)=O	8098
0	0	0	0	0	0	0	0	0	0	0	0	OCCC(F)(F)C(F)(F)C(F)(F)C(F)(F)C(F)(F)C(F)(F)C(F)(F)C(F)(F)F	69619
0	0	0	0	0	0	0	0	0	0	0	0	Cn1cnc2c1c(=O)[nH]c(=O)n2C	5429
1	-1	1	-1	0	-1	-1	-1	0	-1	-1	1	CCN(CC)c1ccc2c(C)cc(=O)oc2c1	7050
0	0	1	0	1	-1	0	-1	0	0	-1	0	CCN(CC)c1cccc(O)c1	7062
0	0	0	0	0	0	0	0	0	0	0	0	NC(=S)Nc1ccccc1	676454
0	0	0	-1	0	0	-1	1	0	0	0	0	CNP(=O)(OC)Oc1ccc(C(C)(C)C)cc1Cl	9300
0	0	0	0	0	0	-1	0	0	0	0	0	CC(=O)NNc1ccccc1	8247
0	0	0	0	0	0	0	0	0	0	0	0	CC(=O)C1C(=O)C=C(C)OC1=O	122903
0	0	-1	0	0	0	0	1	0	0	0	-1	Nc1ccc(Nc2ccccc2)cc1	7564
0	0	0	0	1	1	0	1	0	1	1	1	C/C=C(C(=C/C)/c1ccc(O)cc1)\c1ccc(O)cc1	667476
0	0	0	0	-1	0	0	0	0	0	0	0	NNCCO	8017
0	0	0	0	0	0	0	0	0	0	0	0	Cc1ncc(C[n+]2csc(CCO)c2C)c(N)n1	1130
0	0	0	0	0	0	0	0	0	0	0	0	CCOc1ccc(NC(=O)CC(C)O)cc1	14130
0	0	0	-1	1	0	0	0	0	0	0	0	CCOP(=S)(OCC)SCSCC	4790
0	0	0	0	0	0	0	-1	0	0	0	0	C=CC(=O)OCCN(C)C	17111
0	-1	1	-1	1	-1	-1	-1	1	-1	1	1	Nc1ccc2cc3ccccc3cc2c1	11937
0	-1	0	0	-1	0	-1	-1	0	-1	0	-1	CCCCC1C(=O)N(c2ccccc2)N(c2ccc(O)cc2)C1=O	4641
0	0	0	0	0	0	0	0	0	0	-1	0	CCOCC(C)O	15287
-1	-1	-1	-1	-1	-1	-1	0	-1	0	-1	-1	CCCCC(CC)CN1CN(CC(CC)CCCC)CC(C)(N)C1	3607
0	0	0	0	0	0	0	0	0	0	0	0	CN(C)CCCN	7993
0	0	1	0	0	0	0	0	0	0	0	0	O=C1CCCc2ccccc21	10724
0	0	0	0	0	0	0	0	0	0	0	0	OC1CCCc2ccccc21	10723
0	0	1	-1	1	0	-1	1	0	0	-1	0	c1ccc(N=NNc2ccccc2)cc1	8689
0	-1	1	-1	0	0	-1	1	1	0	-1	-1	O=C(O)C1(C(=O)Nc2ccc(Cl)cc2Cl)CC1	11097730
0	0	0	0	0	0	0	0	0	0	-1	0	COC(C)OC	10795
0	0	0	0	-1	0	0	0	0	0	1	0	CCc1ccc(C(c2ccc(CC)cc2)C(Cl)Cl)cc1	6295
0	0	0	0	0	0	0	0	0	0	0	0	CC(O)c1ccccc1	7409
0	0	0	0	0	-1	0	0	0	0	-1	0	Clc1cccc(-c2cc(Cl)cc(Cl)c2)c1	38037
0	0	1	-1	1	0	0	0	1	0	0	0	Clc1ccccc1-c1nnc(-c2ccccc2Cl)nn1	73670
0	0	0	0	-1	0	0	0	0	0	0	0	CCOc1ccc(NC(N)=O)cc1	9013
0	0	-1	0	0	0	0	0	0	1	0	0	CCOc1ccccc1C(N)=O	3282
0	0	1	0	0	0	1	-1	0	-1	0	0	CCOc1ccc2c(c1)C(C)=CC(C)(C)N2	3293
0	0	0	0	0	0	0	0	0	0	0	0	C=CC(=O)OCC	8821
0	0	0	0	0	0	0	0	0	0	0	0	CN1CCCC1=O	13387
0	0	-1	-1	0	0	0	1	1	0	1	0	CNc1ncnc2[nH]cnc12	67955
0	0	1	-1	0	0	0	0	0	0	1	0	CCOC(=O)C(C)Oc1ccc(Oc2cnc3cc(Cl)ccc3n2)cc1	53518
0	0	1	0	1	0	0	0	0	0	0	0	COP(=S)(OC)Oc1ccc([N+](=O)[O-])cc1	4130
0	0	1	0	0	0	-1	-1	0	0	0	0	COc1cc(N)ccc1C	27882
0	0	0	0	0	0	0	0	0	0	0	0	CC(=O)c1ccccc1	7410
0	0	0	-1	-1	0	0	-1	0	1	1	1	Oc1ccc(Cl)cc1Cc1cc(Cl)ccc1O	3037
0	0	-1	-1	0	0	0	-1	0	0	1	0	Nc1ccc([N+](=O)[O-])cc1[N+](=O)[O-]	7321
0	0	0	0	0	0	0	0	0	0	-1	0	CC(C)N(CCO)C(C)C	7313
0	0	0	0	0	0	0	0	0	0	0	0	CCC(C)=NO	7292
0	0	0	0	0	0	0	0	0	0	0	0	CCC(=O)CC	7288
0	0	0	0	0	0	0	-1	0	-1	-1	0	OC[C@H]1OC(O)[C@H](O)[C@@H](O)[C@H]1O	6036
0	0	0	0	-1	0	0	-1	0	-1	0	0	CCCCc1ccc(C(=O)O)nc1	3442
0	0	0	0	0	0	0	-1	0	-1	0	0	C/C(=C(/CCO)SSCC1CCCO1)N(C=O)Cc1cnc(C)nc1N	3002119
0	0	0	0	0	0	0	0	0	0	0	0	CCCC(C)CC	11507
0	0	0	0	0	0	0	0	0	0	-1	0	O=C(Cl)c1cc(Cl)cc(Cl)c1	76191
0	0	0	0	0	0	0	0	0	0	0	0	COC(=O)c1cccc(Cl)c1	17946
0	0	0	0	0	0	0	0	0	0	0	0	C=C(C)C(=O)OCCN(C)C	17869
0	0	0	0	0	0	0	0	0	0	0	0	CC1(C)CC(N)CC(C)(CN)C1	17857
0	0	0	0	0	0	0	0	0	0	0	0	CCCOCCO	17756
0	0	0	0	0	0	0	0	0	0	0	0	COC(=O)CCS	18050
0	0	0	1	1	0	0	-1	0	0	0	0	CCCCOC(=O)[C@@H](C)Oc1ccc(Oc2ccc(C(F)(F)F)cn2)cc1	3033674
0	0	0	0	0	0	0	-1	0	-1	-1	-1	CC(C)NCC(O)COc1ccccc1-n1cccc1	127404
0	0	1	-1	0	0	-1	1	0	0	-1	1	OC[C@H]1O[C@@H](n2cnc3c(S)ncnc32)[C@H](O)[C@@H]1O	676166
-1	-1	-1	-1	-1	-1	-1	0	-1	0	-1	-1	CC1(C)CO[C@@H](CC(=O)O)CN1	5311429
0	0	0	-1	0	0	0	0	0	0	0	0	NC(=O)c1ncn([C@@H]2O[C@H](CO)[C@@H](O)[C@H]2O)c1N	17513
0	0	0	0	0	0	0	0	0	0	0	0	CC[C@H](NC(C)C)[C@H](O)c1ccc(O)c2[nH]c(=O)ccc12	688561
0	0	0	0	0	0	0	0	0	0	-1	0	CCCCCCC1(C)CCC(=O)O1	285097
0	0	0	0	0	0	-1	-1	0	-1	0	-1	OC[C@H]1OC(S[Au])[C@H](O)[C@@H](O)[C@@H]1O	454937
0	0	0	0	0	0	0	-1	0	0	0	0	CCCCCCC#CC(=O)OC	8137
0	0	0	0	0	0	0	0	0	0	0	0	CCCCCC/C=C/C(=O)OC	5368076
0	0	0	0	0	0	0	0	0	0	0	0	CCCCCCCC(=O)OCCCCCC	14228
0	0	0	0	0	0	0	0	0	0	0	0	CCCCCCCC/C=C\CCCCCCCC(=O)OCC	5363269
0	0	0	0	0	0	0	-1	0	0	0	0	C/C=C/C=C/CO	641256
0	0	0	0	0	0	0	0	0	0	0	0	CCN(CC)CC1CCCCN1CC(=O)N1c2ccccc2C(=O)Nc2cccnc21	107867
0	0	0	0	0	0	0	0	0	0	0	0	CC1(C)Oc2ccc(C#N)cc2[C@@H](N2CCCC2=O)[C@@H]1O	93504
0	-1	0	0	0	0	0	0	0	0	0	0	O=C(O)CCCCCCC(=O)O	10457
0	0	0	1	-1	0	0	-1	0	0	-1	0	CCOC(=O)[C@]1(c2ccccc2)Oc2ccccc2[C@@H]1N	53316380
0	0	0	0	0	0	0	0	0	0	-1	0	CCCCCCCCCCCCCBr	13000
0	0	0	0	0	0	0	0	0	0	0	0	Cc1ncsc1CCCl	10783
0	0	0	1	-1	0	0	-1	0	-1	-1	-1	CCN(CC)CCOc1ccc(C(=C(Cl)c2ccccc2)c2ccccc2)cc1	2800
0	0	0	0	0	0	0	0	0	0	0	0	Clc1cccc(Cl)c1N=C1NCCN1	2803
0	0	0	0	0	0	0	-1	0	-1	0	0	CC1CCCC(C)N1NC(=O)c1ccc(Cl)c(S(N)(=O)=O)c1	2804
0	0	1	0	1	0	0	1	0	0	0	0	Nc1ccc2ccccc2c1S(=O)(=O)O	6670
0	0	0	0	0	0	0	0	0	0	0	0	O=[N+]([O-])c1ccc(Cl)cc1	7474
0	0	0	0	0	0	0	0	0	0	0	0	CCCCOC(O)CC	3032854
0	0	0	-1	0	0	0	0	0	0	-1	0	CCOC(=O)C1=NOC(c2ccccc2)(c2ccccc2)C1	6451155
0	-1	1	-1	-1	0	-1	-1	-1	-1	1	1	O=C(Nc1ccc([N+](=O)[O-])cc1Cl)c1cc(Cl)ccc1O	4477
0	0	-1	-1	-1	0	-1	1	0	0	1	0	CC(C)(C)C(O)/C(=C\c1ccc(Cl)cc1Cl)n1cncn1	6436605
0	0	-1	0	-1	0	0	0	0	0	0	0	Cc1cc([N+](=O)[O-])ccc1N	7441
0	-1	-1	0	-1	0	0	0	0	0	0	0	Cc1c(N)cccc1[N+](=O)[O-]	11783
-1	-1	-1	-1	-1	-1	-1	0	-1	0	-1	-1	CCOC(=O)C1(c2ccccc2)CCN(CCc2ccc(N)cc2)CC1	8944
1	1	-1	-1	0	0	0	0	0	0	1	0	CCCCC(=O)O[C@]1(C(=O)CO)[C@H](C)C[C@H]2[C@@H]3CCC4=CC(=O)C=C[C@]4(C)[C@@]3(F)[C@@H](O)C[C@@]21C	63047
0	0	0	0	0	0	0	0	0	0	0	0	CC(C)(CO)[C@@H](O)C(=O)NCCCO	131204
1	1	0	-1	0	0	0	0	0	0	0	0	CC(=O)OCC(=O)[C@@]1(O)[C@H](C)C[C@H]2[C@@H]3CCC4=CC(=O)C=C[C@]4(C)[C@@]3(F)[C@@H](O)C[C@@]21C	236702
0	0	0	-1	0	0	1	0	0	0	0	0	N[C@@H](Cc1ccc(Oc2cc(I)c(O)c(I)c2)c(I)c1)C(=O)O	644280
0	0	-1	0	1	1	0	-1	0	-1	0	0	CC/C(=C(/CC)c1ccc(OP(=O)(O)O)cc1)c1ccc(OP(=O)(O)O)cc1	3032325
0	0	0	0	0	0	-1	-1	-1	-1	0	0	COC(CNC(=O)c1ccccc1OCC(=O)O)C[Hg]O	443130
0	0	0	-1	1	0	0	0	0	0	0	0	O=C(C=Cc1ccccc1)OCCCc1ccccc1	61051
0	0	0	0	0	0	0	0	0	0	0	0	CC1=C(C=O)C(C)(C)CCC1	9895
0	0	0	-1	0	0	0	0	0	0	0	0	CCCCCOC(=O)CCCC	62433
0	0	0	0	0	0	0	0	0	0	-1	0	CCCc1ccccc1	7668
0	0	0	0	1	0	0	0	0	0	0	0	CC(C)=CC(=O)O	10931
0	0	0	0	0	0	0	-1	0	0	0	0	CCCCCCCCC(=O)Cl	69819
0	0	0	0	0	0	0	0	0	0	0	0	CN1CCCC1	8454
0	0	0	0	0	0	0	0	0	0	0	0	CC(=O)Nc1cc([As](=O)(O)O)ccc1O	1985
0	0	-1	0	0	0	0	0	0	0	0	0	OCc1ccccc1O	5146
0	0	0	-1	0	0	0	1	0	-1	0	-1	CC=CC=CCOC(=O)C(C)C	86015
0	0	1	0	-1	0	0	1	0	1	0	1	Oc1c(Br)cc(Br)c2cccnc12	2453
0	0	0	0	0	0	-1	0	0	0	-1	0	CNCCCN1c2ccccc2CCc2ccccc21	2995
0	0	-1	0	0	0	0	0	0	0	0	0	CCC(C)OC(=O)N1CCCCC1CCO	125098
0	0	1	-1	0	0	0	-1	-1	0	1	0	Cc1ccc(NC(=O)c2ccc(CN3CCN(C)CC3)cc2)cc1Nc1nccc(-c2cccnc2)n1	5291
0	0	0	0	0	0	0	0	0	0	0	0	CCCCCC1CCC(=O)O1	7710
0	0	0	0	0	-1	0	0	0	0	0	0	CC/C=C\CCOC(C)OCC	5366352
0	0	1	0	0	0	0	0	0	0	0	0	CCCOc1ccc(C(=O)OCCN(CC)CC)cc1N	4935
0	0	0	0	0	0	0	1	0	0	0	0	COC(=O)C(Cl)C(=O)OC	120070
0	-1	1	-1	-1	0	-1	-1	-1	1	-1	-1	COC(=O)C1=C(C)NC(C)=C(C(=O)OCC(C)C)C1c1ccccc1[N+](=O)[O-]	4499
0	0	1	-1	-1	0	-1	-1	-1	0	-1	-1	CN1CCN(CCCN2c3ccccc3Sc3ccc(Cl)cc32)CC1	4917
0	0	1	1	1	-1	0	1	0	1	1	0	CC(C)(C)c1ccc(O)c(O)c1	7381
0	0	0	0	0	0	0	0	0	0	0	0	CC(C)(C)N	6385
0	0	0	0	0	0	0	-1	0	0	-1	0	CCCCOC(=O)c1ccccc1N	24433
0	0	0	0	0	0	0	0	0	0	0	0	O=C1CCCCCCCCCCCN1	13690
0	0	1	0	1	1	0	-1	-1	0	1	0	c1ccc(B(c2ccccc2)c2ccccc2)cc1	70400
0	0	0	0	0	0	0	0	0	0	0	0	Cc1cccc(C(=O)O)c1O	6738
0	0	0	0	0	0	0	0	0	0	0	0	CC(C)(C)c1ccc(C=O)cc1	70324
1	1	0	-1	1	-1	0	0	0	0	0	0	CC(=O)OCC(=O)[C@@]1(O)CC[C@H]2[C@@H]3CCC4=CC(=O)C=C[C@]4(C)[C@H]3[C@@H](O)C[C@@]21C	5834
-1	-1	-1	-1	-1	-1	-1	0	-1	0	-1	-1	CC(C)(C)CC(=O)OCC(=O)[C@@]1(O)CC[C@H]2[C@@H]3CCC4=CC(=O)C=C[C@]4(C)[C@H]3[C@@H](O)C[C@@]21C	93055
0	0	0	0	0	0	0	0	0	0	0	0	O=C1c2c(O)cccc2Cc2cccc(O)c21	2202
0	0	1	0	1	0	0	0	0	0	0	0	COc1ccc(N)cc1	7732
0	0	0	0	0	0	0	0	0	0	0	0	CC(C)c1cccc(C(C)C)c1N	32484
0	0	0	0	0	0	0	-1	0	0	-1	0	O=C(O)c1cc(C(=O)O)c(C(=O)O)cc1C(=O)O	6961
0	0	-1	0	0	0	0	0	0	0	-1	0	Nc1ccc(S(=O)(=O)O)c(N)c1	66623
0	0	0	0	0	0	0	-1	0	-1	0	0	O=C(O)C1CCCN1	614
0	0	0	0	0	0	0	0	0	0	0	0	C=CCCCCCCCCC=O	8187
0	0	0	0	0	0	0	0	0	0	0	0	CCO[Si](OCC)(OCC)c1ccccc1	13075
0	0	1	0	0	0	0	0	0	0	0	0	C=CCOc1nc(OCC=C)nc(OCC=C)n1	7555
0	0	0	0	0	0	0	0	0	0	0	0	NCCOS(=O)(=O)O	70223
0	0	0	0	0	0	0	-1	0	0	0	0	COc1cc2nc(N3CCN(C(=O)C4COc5ccccc5O4)CC3)nc(N)c2cc1OC	3157
0	-1	0	0	0	0	0	-1	0	-1	0	0	C=C1c2c(Cl)ccc(O)c2C(=O)C2=C(O)[C@]3(O)C(=O)C(C(N)=O)=C(O)[C@@H](N(C)C)[C@@H]3[C@@H](O)[C@H]12.O=C(O)c1cc(S(=O)(=O)O)ccc1O	54676538
0	0	0	0	0	0	0	0	0	0	0	0	NC(CO)(CO)CO.O=C(c1ccccc1)c1ccc2n1CC[C@H]2C(=O)O	6604122
0	0	0	0	0	0	0	0	0	0	0	0	CC(C)OC(=O)COc1ccc(Cl)cc1Cl	7173
0	0	0	0	0	0	0	0	0	0	0	0	CCCCC(CC)COC(=O)COc1ccc(Cl)cc1Cl	61286
0	0	1	0	1	-1	0	0	0	0	1	0	O=S(=O)(Oc1ccc(Cl)cc1Cl)c1ccccc1	7327
0	0	1	0	0	0	0	0	0	0	1	0	CN(C)C(=O)Nc1ccc(Cl)c(Cl)c1	3120
0	0	0	0	0	0	0	-1	0	0	-1	0	CC(Oc1cc(Cl)ccc1Cl)C(=O)O	97971
0	0	0	-1	0	0	0	0	0	0	0	0	CC(Oc1ccc(Cl)cc1Cl)C(=O)O	8427
0	0	0	0	0	0	0	0	0	0	0	0	CCCCOC(=O)COc1ccc(Cl)cc1Cl	7206
0	0	0	0	0	0	0	0	0	0	0	0	O=C(O)COc1ccc(Cl)cc1Cl	1486
0	0	1	-1	0	0	0	1	0	0	-1	1	Cn1cnc([N+](=O)[O-])c1Sc1ncnc2nc[nH]c12	2265
0	0	0	0	0	0	0	1	0	0	0	0	COP(=O)(OC)OC=C(Cl)Cl	3039
0	0	0	0	0	0	0	0	0	0	0	0	CC(Cl)CCl	6564
-1	-1	-1	-1	-1	-1	-1	-1	-1	0	-1	-1	ClCCN1CCCC1	81669
0	0	0	0	0	0	0	0	0	0	-1	0	CC(C)N(C)C	70452
0	0	0	0	-1	-1	0	1	0	0	0	0	CN(C)CCCNCCCN	82728
1	0	-1	-1	-1	0	0	-1	-1	-1	-1	0	CC(=O)OCC(=O)[C@@]12OC3(CCCC3)O[C@@H]1C[C@H]1[C@@H]3CCC4=CC(=O)C=C[C@]4(C)[C@@]3(F)[C@@H](O)C[C@@]12C	443958
0	-1	-1	1	0	0	0	-1	0	1	-1	-1	Clc1ccc(CCC(Cn2ccnc2)Sc2c(Cl)cccc2Cl)cc1	47472
0	0	-1	0	-1	0	0	1	0	0	-1	0	COc1ccc(Cc2nccc3cc(OC)c(OC)cc23)cc1OC	4680
0	0	0	0	0	0	0	-1	0	0	0	0	Cl[Pd]Cl	24290
0	-1	0	-1	1	-1	0	1	0	1	1	-1	CC(C)CC(C)(c1ccc(O)cc1)c1ccc(O)cc1	81259
0	0	0	0	0	0	0	-1	0	-1	-1	0	COc1c(O[C@@H]2O[C@H](CO)[C@@H](O)[C@H](O)[C@H]2O)cc2c(c1OC)-c1ccc(SC)c(=O)cc1[C@@H](NC(C)=O)CC2	9915886
0	0	0	0	0	0	0	0	0	0	0	0	Clc1sc(Cl)c(Cl)c1Cl	22344
0	0	0	0	0	0	0	0	0	0	0	0	ClC=CCl	10900
0	0	0	0	0	0	0	-1	0	-1	0	0	O=c1[nH]c(=O)n(Cl)c(=O)n1Cl	16726
0	0	0	0	0	0	0	0	0	0	0	0	O=[N+]([O-])c1cccc(Cl)c1Cl	18555
0	0	0	0	0	0	0	-1	0	0	0	0	O=[N+]([O-])c1ccc(Cl)cc1Cl	11899
0	0	1	0	0	0	0	0	0	0	0	0	O=[N+]([O-])c1ccc(Cl)c(Cl)c1	7443
-1	-1	-1	-1	-1	-1	-1	-1	-1	0	-1	-1	C[C@@H]1CC2=CC(=O)CC[C@@H]2[C@H]2CC[C@@]3(C)[C@@H](CC[C@]3(C)O)[C@@H]21	251636
0	0	0	0	0	0	0	0	0	1	0	0	CCCCCCCC/C=C/CCCOC(C)=O	5365748
0	-1	-1	0	0	0	1	1	0	-1	-1	0	O=C(O)Cn1c(C(=O)Nc2nc(-c3ccccc3Cl)cs2)cc2ccccc21	122077
0	0	0	0	0	0	0	-1	0	-1	0	0	CCN(CC)CCOC(=O)c1cccnc1.O=C(O)CC(O)(CC(=O)O)C(=O)O	92897
0	0	0	0	0	0	0	-1	0	-1	0	0	CC(C)C[C@H](NC(=O)[C@@H](COC(C)(C)C)NC(=O)[C@H](Cc1ccc(O)cc1)NC(=O)[C@H](CO)NC(=O)[C@H](Cc1c[nH]c2ccccc12)NC(=O)[C@H](Cc1c[nH]cn1)NC(=O)[C@@H]1CCC(=O)N1)C(=O)N[C@@H](CCCNC(=N)N)C(=O)N1CCC[C@H]1C(=O)NNC(N)=O	5311128
0	-1	0	0	-1	0	0	-1	0	1	1	1	O=C(Nc1ccc(Oc2ccc(Cl)cc2)c(Cl)c1)c1cc(I)cc(I)c1O	31475
0	0	0	0	0	0	-1	-1	0	1	-1	1	O=S(c1cc(Cl)cc(Cl)c1O)c1cc(Cl)cc(Cl)c1O	68939
0	0	-1	0	0	0	0	-1	0	-1	0	0	OC[C@H]1O[C@H](O[C@@]2(CO)O[C@@H](O)[C@H](O)[C@@H]2O)[C@H](O)[C@@H](O)[C@@H]1O	60196286
1	0	1	-1	1	-1	0	-1	1	-1	1	0	CCOc1ccc(N=Nc2ccc(N)cc2N)cc1	16837
0	0	0	0	0	0	0	1	0	0	0	0	c1ccc(OCc2ccc(CCCN3CCOCC3)cc2)cc1	71693
0	0	-1	0	0	0	0	0	0	0	0	-1	Cc1c(Cl)c(=O)oc2cc(OP(=O)(OCCCl)OCCCl)ccc12	9454
0	0	-1	-1	1	0	0	-1	1	-1	1	0	CC(NNC(=O)c1ccccc1)c1ccccc1	71671
0	0	0	0	0	0	0	0	0	0	0	0	CC(=O)Nc1ccc(OCCOCCOc2ccc(NC(C)=O)cc2)cc1	37384
0	-1	-1	0	0	0	0	-1	0	-1	-1	0	O=C1c2ccccc2C(=O)C1c1ccc(Cl)cc1	70846
0	0	0	0	0	0	0	0	0	0	-1	0	CCN(CC)C(=O)SCc1ccc(Cl)cc1	34192
0	-1	0	-1	1	1	0	1	0	0	1	0	Oc1ccc(Cc2ccc(O)cc2)cc1	12111
0	0	-1	0	0	0	0	0	0	0	0	0	COC(=O)NC(=S)Nc1ccccc1NC(=S)NC(=O)OC	3032791
0	0	0	0	0	0	0	0	0	0	0	0	[Fe+2].c1cc[cH-]c1.c1cc[cH-]c1	7611
0	0	-1	0	0	0	0	0	0	0	-1	0	CC(C)(C)c1cc(CCC(=O)NN)cc(C(C)(C)C)c1O	64865
0	0	0	0	-1	0	0	0	0	0	0	0	C=C(C)C(=O)OCCCCCCCCCCCCCCCCCC	122600
0	0	0	0	0	0	0	0	0	0	-1	0	CC(=O)OC1CCC(C(C)(C)C)CC1	36081
0	0	0	0	1	0	0	-1	0	0	-1	0	CC(C)(O)CCCC1=CCC(C=O)CC1	91604
0	0	1	0	0	1	0	1	1	0	0	0	Cc1cc(-c2ccc(N)c(C)c2)ccc1N	8413
0	0	0	0	0	0	0	0	0	0	0	0	CC(C)OP(C)(=O)OC(C)C	3073
0	0	0	1	0	0	1	1	0	0	0	0	CC1=C(C)S(=O)(=O)CCS1(=O)=O	41385
0	0	0	0	0	0	0	0	0	0	0	0	COS(=O)(=O)OC	6497
0	0	0	0	0	0	0	0	0	0	0	0	CNC	674
0	0	0	0	0	0	0	0	0	0	0	0	CCCCCCCCCCCCCCCCCC(=O)OCC(CC)CCCC	13132266
0	0	0	0	1	0	0	0	0	0	0	0	CCCCCCCCCCCCCCCCCC(=O)OCCCCCCCCCCCCCC(C)C	91410
0	0	1	-1	0	0	0	0	0	1	0	0	CCCCOCCOC(=O)c1ccccc1C(=O)OCCOCCCC	8345
0	0	0	0	0	0	0	0	0	0	0	0	C1=CCC(c2ccccc2)CC1	21096
0	0	0	0	0	0	0	0	0	0	0	0	Cc1ccc(-c2ccccc2)cc1	12566
-1	-1	-1	-1	-1	-1	-1	-1	-1	0	-1	-1	COc1ccc(OC(=O)N(CC(=O)O)Cc2ccc(OCCc3nc(-c4ccccc4)oc3C)cc2)cc1	206044
0	0	0	0	0	0	0	0	0	0	0	0	CCC12COCN1COC2	82190
-1	-1	-1	-1	-1	-1	-1	0	-1	0	-1	-1	COC(=O)c1cc(S(N)(=O)=O)ccc1OC	118390
-1	-1	-1	-1	-1	-1	-1	-1	-1	0	-1	-1	CC1COC2(c3ccccc3Cl)c3cc(Cl)ccc3NC(=O)CN12	4177
-1	-1	-1	-1	-1	-1	-1	0	-1	0	-1	-1	CCCCC(CC)CNC(=O)CC(C)OC(=O)CCC(=O)O	2486
-1	-1	-1	-1	-1	-1	-1	0	-1	0	-1	-1	COC(=O)Nc1nc2cc(C(=O)C3CC3)ccc2[nH]1	35803
-1	-1	-1	-1	-1	-1	-1	1	-1	0	-1	-1	O=C1Nc2cc(Cl)ccc2Oc2ccccc21	76619
-1	-1	-1	-1	-1	-1	-1	0	-1	0	-1	-1	Nc1c(I)cc(I)c(C(=O)N(CCC(=O)O)c2ccccc2)c1I	18377
-1	-1	-1	-1	-1	-1	-1	0	-1	0	-1	-1	CNC(=O)c1cnn(-c2nc(N)c3ncn([C@@H]4O[C@H](CO)[C@@H](O)[C@H]4O)c3n2)c1	219024
0	0	0	0	1	1	0	-1	0	-1	1	1	CCC(=C(CC)c1ccc(O)cc1)c1ccc(O)cc1	3054
0	0	0	0	-1	0	-1	-1	-1	0	0	0	CC(C)c1nc(CN(C)C(=O)N[C@H](C(=O)N[C@@H](Cc2ccccc2)C[C@H](O)[C@H](Cc2ccccc2)NC(=O)OCc2cncs2)C(C)C)cs1	392622
0	0	0	0	0	0	0	-1	0	-1	0	0	CCCCOC(=O)C(=O)Nc1cccc(-c2nnn[nH]2)c1	5380
0	0	1	0	-1	0	-1	0	0	0	1	-1	Cc1ccc(-n2nc(C(C)(C)C)cc2NC(=O)Nc2ccc(OCCN3CCOCC3)c3ccccc23)cc1	156422
0	0	0	0	0	0	0	-1	0	-1	0	0	O=C([O-])c1ccccc1O.O=C([O-])c1ccccc1O.[Zn+2]	54693468
0	0	0	0	0	0	0	0	0	0	0	0	CC(=O)NC(CCC(N)=O)C(=O)O	25561
0	0	0	0	0	0	0	0	0	0	0	0	c1ccc(-c2nnn[nH]2)cc1	87425
0	0	1	0	-1	0	0	1	0	0	-1	-1	O=C(Nc1ccc(Cl)c(Cl)c1)C1CC1	17693
1	1	0	-1	1	0	0	-1	0	-1	0	0	OC[C@H]1O[C@H](O[C@@H]2[C@@H](CO)O[C@H](O[C@@H]3[C@@H](CO)O[C@H](O)[C@H](O)[C@H]3O)[C@H](O)[C@H]2O)[C@H](O)[C@@H](O)[C@@H]1O	192826
0	0	-1	0	0	0	0	0	0	0	0	0	CCCCCCCCP(=O)(O)O	78452
0	0	-1	1	0	0	0	0	0	0	0	0	c1cc(CCCc2ccncc2)ccn1	87019
0	-1	0	-1	0	0	1	-1	0	-1	-1	-1	C=CC(=O)OCC(O)COc1ccccc1	4443516
-1	-1	-1	-1	-1	-1	-1	1	-1	0	-1	-1	C[C@]12CC[C@@H]3[C@H]4CCC(=O)C=C4CC[C@H]3[C@@H]1CC[C@@H]2OC(=O)CCC1CCCCC1	101905
-1	-1	-1	-1	-1	-1	-1	-1	-1	0	-1	-1	CC(C(O)c1ccccc1)N(C)C/C=C/c1ccccc1	5370611
-1	-1	-1	-1	-1	-1	-1	-1	-1	0	-1	-1	Clc1ccc2c(c1)Nc1ccccc1S2	7088
-1	-1	-1	-1	-1	-1	-1	0	-1	0	-1	-1	Cc1c(F)cc2c(=O)c(C(=O)O)cn3c2c1CCC3C	71186
-1	-1	-1	-1	-1	-1	-1	0	-1	0	-1	-1	COCCOCC(OC)OC	56738
-1	-1	-1	-1	-1	-1	-1	0	-1	0	-1	-1	c1ccc(N2CCNCC2)cc1	7096
-1	-1	-1	-1	-1	-1	-1	1	-1	0	-1	-1	CC(=O)O[C@H]1CC[C@@]2(C)C(=CC[C@H]3[C@@H]4CC=C(C(C)=O)[C@@]4(C)CC[C@@H]32)C1	92855
0	0	0	0	0	0	0	0	0	0	0	0	CN(C)C(=O)CNC(=O)Cc1ccccc1	32995
0	0	0	-1	-1	0	0	0	0	0	0	0	CCOC(=O)c1ccc(NC(=O)CN2CCCCC2)cc1	3300
0	0	0	-1	-1	0	-1	0	0	0	-1	0	CC(C(O)c1ccccc1)N(C)CCOC(c1ccccc1)c1ccccc1	208836
0	0	0	0	-1	0	0	1	0	0	0	0	CC(=O)O[C@@H]1C(=O)O[C@H]2[C@@H](OC(C)=O)C(=O)O[C@@H]12	688576
0	0	0	-1	0	0	0	0	0	0	0	0	N[C@H]1CN(c2c(F)cc3c(=O)c(C(=O)O)cn(C4C[C@H]4F)c3c2Cl)CC12CC2	44341259
0	0	1	-1	-1	0	-1	-1	0	0	0	0	O=C1NC2CCCCN2C12CCN(CCCN1c3ccccc3CCc3ccc(Cl)cc31)CC2	4257
0	0	0	0	0	0	0	-1	0	0	0	0	CO[C@]1(NC(=O)CSC(F)F)C(=O)N2C(C(=O)O)=C(CSc3nnnn3CCO)CO[C@H]21	20056549
0	0	0	0	0	0	0	0	0	0	0	0	CN(CC1(C)CCCO1)S(=O)(=O)c1ccc(Cl)c(S(N)(=O)=O)c1	4047
0	0	0	0	1	0	0	0	0	0	-1	0	C=CCOc1cc(Cl)ccc1C(=O)NCCN(CC)CC	71837
1	0	-1	-1	0	0	0	0	1	0	0	0	Cc1ccc2c(n1)Oc1ccc(C(C)C(=O)OCC(=O)N(C)C)cc1C2	164072
0	0	0	-1	0	-1	0	1	0	0	0	0	O=[N+]([O-])c1ccc(Cl)c(Cl)c1Cl	28697
0	0	0	0	0	0	0	1	0	0	0	0	O=[N+]([O-])c1cc(Cl)c(Cl)cc1Cl	6983
0	0	0	0	0	0	0	0	0	0	-1	0	C=CC1CC2C=CC1C2	18273
0	0	-1	0	0	-1	0	-1	0	0	1	-1	Oc1ccc(Cl)c(Cl)c1Cl	27582
0	0	-1	-1	0	0	0	0	0	0	0	0	O=[N+]([O-])c1c(Cl)cc(Cl)cc1Cl	29228
0	0	0	-1	0	0	0	-1	0	0	0	-1	O=[N+]([O-])c1cc(Cl)c(Cl)c(Cl)c1	88365
0	0	1	0	-1	0	-1	1	0	0	1	-1	Oc1cc(Cl)cc(Cl)c1Cl	13619
0	0	0	0	0	0	0	1	0	0	1	0	Oc1c(Cl)ccc(Cl)c1Cl	13618
0	0	0	0	0	0	0	0	0	0	0	0	C=C(Cl)CCl	6565
0	-1	0	-1	0	0	1	0	0	0	-1	0	Clc1nc2ccccc2nc1Cl	16659
0	0	0	0	0	0	0	0	0	0	0	0	OC(CCl)CCl	7289
0	0	0	0	0	0	0	-1	0	0	0	0	O=C(O)c1cccc(C(=O)O)n1	10367
0	0	0	-1	1	1	0	0	0	0	1	0	CC(C)(OOC(C)(C)c1ccccc1)c1ccccc1	6641
0	0	0	0	0	0	0	0	0	0	0	0	ClC(Cl)c1ccccc1	7411
0	0	0	0	0	0	0	-1	0	-1	0	0	CC(C)C1=CC2=CC[C@H]3[C@](C)(C(=O)O)CCC[C@]3(C)[C@H]2CC1	10569
0	0	1	-1	1	-1	0	1	1	0	-1	0	O=c1cc(-c2ccccc2)oc2ccccc12	10680
0	0	0	0	0	0	0	0	0	0	0	0	Cc1cc(C)c(O)c(C)c1	10698
0	0	0	0	0	0	0	0	0	0	0	0	C1CCC(NC2CCCCC2)CC1	7582
0	0	0	0	0	0	0	0	0	0	1	0	Cl[Ba]Cl	25204
0	-1	0	0	0	0	0	1	0	0	0	0	O=C(O)c1nc(Cl)c(Cl)c(Cl)c1Cl	82646
0	0	0	0	0	0	0	0	0	0	0	0	O=C(O)CP(=O)(O)O	546
0	0	0	0	0	0	0	0	0	0	-1	-1	CN(C)CCC=C1c2ccccc2C=Cc2ccccc21	2895
0	0	0	-1	0	0	-1	-1	0	-1	-1	0	CNCCC=C1c2ccccc2CCc2ccccc21	4543
0	0	0	0	-1	0	0	-1	0	-1	0	0	Cc1cc(C(=O)O)c(C)n1-c1cccc(C(=O)O)c1.O=C1C[C@@H]2OCC=C3CN4CC[C@]56c7ccccc7N1[C@H]5[C@H]2[C@H]3C[C@H]46	16678045
0	0	1	-1	1	0	0	1	0	0	0	0	Nc1ccc(-c2ccccc2)cc1	7102
-1	-1	-1	-1	-1	-1	-1	0	-1	0	-1	-1	NCCCCCC(=O)O	564
0	0	0	0	0	0	0	0	0	0	0	0	NCC1(CC(=O)O)CCCCC1	3446
0	0	0	0	1	0	0	0	0	0	0	0	Nc1nc[nH]n1	1639
0	0	-1	-1	-1	0	0	0	0	0	1	0	CC1CCCCC1NC(=O)Nc1ccccc1	16116
0	0	1	0	0	0	0	0	0	0	-1	0	CCNP(=S)(OC)O/C(C)=C/C(=O)OC(C)C	5372405
0	-1	0	0	-1	0	0	1	0	0	0	0	Cc1nc2sccn2c(=O)c1CCN1CCC(=C(c2ccc(F)cc2)c2ccc(F)cc2)CC1	5074
0	0	1	-1	0	0	-1	1	-1	0	0	-1	Cc1cc(O)ccc1O	7253
0	0	0	0	0	0	0	0	0	0	0	0	Cc1cccc2ccccc12	7002
0	-1	0	-1	-1	-1	-1	-1	-1	1	1	-1	Cc1cc(Cc2cc(C)cc(C(C)(C)C)c2O)c(O)c(C(C)(C)C)c1	8398
0	0	0	0	0	0	0	0	0	0	0	0	O=C1CCCCCO1	10401
0	0	0	0	0	0	0	0	0	0	0	0	O=C(Cl)OCc1ccccc1	10387
0	0	0	0	0	0	0	-1	0	0	0	0	Cc1ccc2ccccc2c1	7055
0	0	1	1	0	0	0	-1	0	-1	0	-1	Clc1ccc(COC(Cn2ccnc2)c2ccc(Cl)cc2Cl)c(Cl)c1	4189
0	-1	0	0	-1	0	0	0	0	0	-1	0	CN1CCN2c3ccccc3Cc3ccccc3C2C1	4184
1	0	0	-1	1	0	0	-1	0	-1	0	0	CC1(C)S[C@@H]2[C@H](NC(=O)[C@H](NC(=O)N3CCN(S(C)(=O)=O)C3=O)c3ccccc3)C(=O)N2[C@H]1C(=O)O	656511
-1	-1	-1	-1	-1	-1	-1	0	-1	0	-1	-1	C[C@](N)(Cc1ccc(O)cc1)C(=O)O	441350
0	0	0	0	0	0	0	0	0	0	0	0	CC(C)(C(=O)c1cccnc1)c1cccnc1	4174
0	0	0	0	0	0	0	1	0	0	-1	0	CN1C(CCl)Nc2cc(Cl)c(S(N)(=O)=O)cc2S1(=O)=O	4121
0	0	0	0	0	0	0	-1	0	-1	0	0	CC(=O)Nc1c(I)c(C(=O)N[C@H]2C(O)O[C@H](CO)[C@@H](O)[C@@H]2O)c(I)c(N(C)C(C)=O)c1I	443944
0	0	0	0	0	0	0	0	0	0	0	0	c1ccc2[nH]cnc2c1	5798
0	0	0	0	0	0	0	0	0	0	0	0	Cc1ccccc1O	335
0	0	0	0	0	0	0	0	0	0	0	0	CCN(CCO)c1cccc(C)c1	7067
0	0	0	0	0	0	0	0	0	0	0	0	CCN(CC)c1ccccc1	7061
0	0	0	0	1	0	-1	0	0	0	0	0	CC(=O)CC(=O)c1ccccc1	7166
0	0	0	0	0	0	0	0	0	0	-1	0	C1CCC(C2CCCCC2)CC1	7094
0	0	1	-1	1	0	0	1	1	0	-1	0	O=C(/C=C/C=C/c1ccc2c(c1)OCO2)N1CCCCC1	638024
0	0	0	0	0	0	0	0	0	0	0	0	O=CC=Cc1ccccc1	307
1	1	0	0	0	0	0	0	0	0	0	0	O=C/C=C/c1ccccc1	637511
0	0	-1	0	0	0	0	-1	0	0	-1	0	BrCCc1ccccc1	7666
0	0	0	0	0	0	0	0	0	0	0	0	CC(C)SCc1ccco1	61282
0	0	0	0	-1	0	0	0	0	0	0	0	ClC(Cl)Cl	6212
0	0	0	0	1	0	0	0	0	0	0	0	COC(=O)CCSCCC(=O)OC	77781
-1	0	0	0	0	0	0	0	0	0	1	0	CC(=O)O[Si](C)(OC(C)=O)OC(C)=O	77929
0	0	0	0	0	0	0	0	0	0	0	0	ClC(Br)Br	31296
0	0	-1	-1	-1	0	0	0	0	-1	-1	0	CC(C)(CCl)C(=O)Cl	61345
1	1	0	0	-1	0	0	-1	0	-1	0	0	CC(C)(C)C(=O)OCC(=O)[C@H]1CC[C@H]2[C@@H]3CCC4=CC(=O)CC[C@]4(C)[C@H]3CC[C@]12C	11876263
0	0	0	0	1	1	0	0	0	0	0	0	C[C@H]1O[C@H](O[C@@H]2[C@@H](CO)O[C@H](O[C@@H]3[C@@H](CO)O[C@@H](O)[C@H](O)[C@H]3O)[C@H](O)[C@H]2O)[C@H](O)[C@@H](O)[C@@H]1N[C@H]1C=C(CO)[C@@H](O)[C@H](O)[C@H]1O	444254
0	0	0	0	0	0	0	0	0	0	0	0	C/C=C1\[C@H]2C=C(C)C[C@]1(N)c1ccc(=O)[nH]c1C2	854026
0	0	0	0	0	0	0	0	0	0	0	0	COc1cc(C)ccc1C(C)C	14104
0	0	0	-1	0	0	0	0	0	0	0	0	CCCC1CCC(=O)O1	7742
0	0	0	0	1	0	0	0	0	0	-1	0	O=CCCc1ccccc1	7707
0	0	0	-1	-1	0	-1	-1	0	0	-1	0	O=C(N[C@@H](c1ccccc1)[C@@H]1CCCCN1)c1cccc(C(F)(F)F)c1Cl	9954540
0	0	0	0	0	0	0	0	0	0	0	0	CC1CCC(=O)O1	7921
0	0	0	0	0	0	0	0	0	0	0	0	N#C[C@@H]1C[C@@H]2C[C@@H]2N1C(=O)[C@@H](N)C12CC3CC(CC(O)(C3)C1)C2	11243969
0	0	0	0	0	0	0	0	0	0	0	0	CC1CC(O)CC(C)(C)C1	8298
0	0	0	0	0	0	0	0	0	0	0	0	NC(=O)NC(N)=O	7913
0	0	0	0	0	0	0	0	0	0	0	0	CC(C)CC(C)O	7910
0	0	0	0	0	0	0	0	0	0	0	0	CC1COC(=O)O1	7924
0	0	0	0	0	0	0	-1	0	-1	-1	0	CC1(C)S[C@@H]2[C@H](NC(=O)C3(N)CCCCC3)C(=O)N2[C@H]1C(=O)O	19003
-1	-1	-1	-1	-1	-1	-1	1	-1	-1	-1	-1	CC(=O)Oc1ccc(C(=C2CCCCC2)c2ccc(OC(C)=O)cc2)cc1	2898
0	0	0	0	0	0	0	0	0	0	0	0	NS(=O)(=O)c1cc2c(cc1Cl)NC(CC1CCCC1)NS2(=O)=O	2904
0	0	0	-1	1	0	0	-1	0	0	0	0	COc1cc2c(cc1OC)C(=O)C(CC1CCN(Cc3ccccc3)CC1)C2	3152
0	0	-1	0	0	0	0	0	0	0	0	0	C[C@H]1COc2c(C3(N)CC3)c(F)cc3c(=O)c(C(=O)O)cn1c23	65957
0	0	-1	0	0	0	0	0	0	0	0	0	CNC1CCCN(c2c(F)cc3c(=O)c(C(=O)O)cn(C4CC4)c3c2OC)C1	65958
0	0	0	-1	-1	0	0	-1	0	0	1	-1	CCC(C)(C)c1ccc(CC(C)CN2C[C@H](C)O[C@H](C)C2)cc1	54260
0	0	0	1	0	0	0	-1	0	-1	-1	-1	CCOC(=O)c1ccc(C#Cc2ccc3c(c2)C(C)(C)CCS3)nc1	5381
0	0	0	0	0	0	0	0	0	0	0	0	C=COCCCCO	87329
-1	-1	-1	-1	-1	-1	-1	0	-1	0	-1	-1	NCC(=O)O	750
0	0	0	0	0	0	0	0	0	0	0	0	OCC1CO1	11164
0	0	0	0	1	0	0	0	0	0	0	0	CCCCOC(=O)c1ccccc1	8698
0	0	0	0	0	0	0	0	0	0	-1	0	Cc1c(Cl)cccc1Cl	8368
0	0	0	0	0	0	0	0	0	0	0	0	CCC1COC(=O)O1	107282
0	0	0	0	0	0	0	0	0	0	0	0	Cc1cc(C(C)(C)C)c(O)c(C)c1CC1=NCCN1	4636
0	0	0	0	0	0	0	0	0	0	0	0	CC(=O)O[C@H](CC(=O)[O-])C[N+](C)(C)C	7045767
0	0	0	-1	0	0	0	0	0	0	-1	0	CC(C)COP(=O)(OCC(C)C)OCC(C)C	31355
0	0	0	0	-1	0	1	0	0	0	0	0	O=C(O)C(c1ccc(Cl)cc1)c1ccc(Cl)cc1	6730
-1	-1	-1	-1	-1	-1	-1	0	-1	0	-1	-1	N=C(N)NCCN1CCCCCCC1	3518
0	0	0	0	0	0	0	0	0	0	0	0	CCOc1ccccc1O	66755
0	0	0	-1	0	0	0	-1	0	0	1	-1	CC(C)c1ccc(O)c(C(C)C)c1	18048
0	0	0	0	0	0	0	0	0	0	0	0	CC(C)C(=O)OCCOc1ccccc1	61005
0	0	0	0	0	0	0	0	0	0	0	1	C=C(C)[C@H]1CN[C@H](C(=O)O)[C@H]1CC(=O)O	10255
0	0	-1	-1	0	-1	0	-1	0	-1	1	1	O=C1c2ccccc2-c2n[nH]c3cccc1c23	8515
0	0	0	0	0	0	0	0	0	0	0	0	Cc1ccccc1C	7237
-1	-1	-1	-1	-1	-1	-1	0	-1	0	-1	-1	OC[C@H]1O[C@@H](OCCc2ccc(O)cc2)[C@H](O)[C@@H](O)[C@@H]1O	159278
0	0	-1	0	0	0	1	-1	0	0	-1	0	Cc1ccc(Nc2c(F)cccc2Cl)c(CC(=O)O)c1	151166
0	0	-1	0	0	0	0	0	0	0	0	0	CC(C)OC(=O)c1cc2c(OCC(O)CNC(C)(C)C)cccc2[nH]1	193949
0	0	0	0	0	0	0	0	0	0	0	0	CC1=NN(c2ccc(S(=O)(=O)O)cc2)C(=O)C1	66638
0	0	0	0	0	0	0	0	0	0	0	0	FC(F)(F)C(=NOCC1OCCO1)c1ccc(Cl)cc1	91747
0	0	0	0	-1	0	0	1	0	0	-1	0	CN(C)Cc1cc(C(C)(C)C)c(O)c(C(C)(C)C)c1	66609
0	0	0	0	0	0	0	0	0	0	-1	0	CC1CC(=O)CC(C)(C)C1	13398
0	1	-1	0	0	0	-1	0	0	1	-1	1	CCn1c2ccccc2c2cc([N+](=O)[O-])ccc21	66573
0	0	1	-1	1	0	0	1	1	0	1	0	CCc1ccc2c(c1)C(=O)c1ccccc1C2=O	6772
0	0	0	0	1	-1	0	0	0	0	-1	0	CC(C)(C1CCC(O)CC1)C1CCC(O)CC1	94932
0	-1	0	-1	0	0	-1	1	0	-1	1	-1	CCC(C)(C)c1cc(O)c(C(C)(C)CC)cc1O	6610
0	0	0	0	0	0	0	0	0	0	-1	0	C=C(C)C(=O)OC1CC(C)CC(C)(C)C1	111032
0	0	0	0	1	0	0	0	0	0	0	0	CN1[C@H]2C[C@H](OC(=O)[C@H](CO)c3ccccc3)C[C@@H]1[C@H]1O[C@@H]21	3000322
0	0	0	0	0	0	0	0	0	0	0	0	C=CCc1ccc2c(c1)OCO2	5144
0	0	0	0	0	0	0	0	0	0	0	0	CC(C)(C)NCC(O)c1ccc(O)c(CO)c1	2083
0	0	0	0	0	0	0	0	0	0	0	0	O=C1NS(=O)(=O)c2ccccc21	5143
0	0	0	0	0	0	0	0	0	0	0	0	C=CCCCCCCCCCCCC	14260
0	0	-1	0	0	0	0	-1	0	-1	0	0	CN(C)CCC(O)(c1ccccc1)c1ccccc1Cl	2795
0	0	0	0	0	0	0	0	0	0	0	0	CC(C)(CO)COC(=O)C(C)(C)CO	14218
-1	-1	-1	-1	-1	-1	-1	-1	-1	1	-1	-1	CC(=O)OCC1=C(C(=O)O)N2C(=O)[C@@H](NC(=O)Cc3cccs3)[C@H]2SC1	6024
-1	-1	-1	-1	-1	-1	-1	-1	-1	0	-1	-1	CC1=C(C(=O)O)N2C(=O)[C@@H](NC(=O)[C@H](N)c3ccccc3)[C@H]2SC1	27447
0	0	0	0	0	0	0	1	0	0	0	0	O=C(O)C[C@H](NC(=O)OCc1ccccc1)C(=O)O	2723942
0	0	0	0	0	0	0	0	0	0	0	0	CC(=O)C=CC1=C(C)CCCC1(C)C	26955
0	0	0	-1	-1	0	0	0	0	0	-1	0	Clc1ccc2c(c1)CCc1cccnc1C2=C1CCNCC1	124087
0	-1	1	-1	-1	-1	-1	1	0	-1	1	-1	O=C(Nc1ccccc1)c1ccccc1O	6872
0	0	0	0	0	0	0	0	0	0	0	0	CCOC(=O)c1ccccc1C(=O)OCC	6781
0	0	0	0	1	0	0	0	0	0	0	0	CCCCOC(=O)c1ccccc1C(=O)OCCCC	3026
0	-1	-1	-1	-1	-1	-1	-1	0	0	-1	1	O=[N+]([O-])c1ccc(O)cc1C(F)(F)F	6931
0	0	0	0	0	0	0	0	0	0	0	0	NC(=O)c1ccccc1N	6942
0	0	1	0	0	0	0	0	0	-1	0	-1	c1ccc2c(c1)[nH]c1cnccc12	64961
1	1	0	-1	1	1	-1	-1	-1	-1	0	0	C#C[C@]1(OC(C)=O)CC[C@H]2[C@@H]3CCC4=CC(=O)CC[C@@H]4[C@H]3CC[C@@]21C	5832
-1	-1	-1	-1	-1	-1	-1	0	-1	0	-1	-1	O=C(OOC(=O)c1ccccc1)c1ccccc1	7187
0	0	0	0	0	0	0	0	0	0	-1	0	NC(=O)N=NC(N)=O	31269
1	0	1	-1	1	0	0	1	1	0	-1	0	COc1ccc(N=[N+]([O-])c2ccc(OC)cc2)cc1	15277
0	0	1	-1	1	0	0	1	0	0	1	0	[O-][N+](=Nc1ccccc1)c1ccccc1	10316
0	0	0	0	0	0	0	0	0	0	0	0	ClC(Cl)=C(Cl)C(Cl)=C(Cl)Cl	6901
0	0	0	0	0	0	0	0	0	0	-1	0	Clc1c(Cl)c(Cl)c(Cl)c(Cl)c1Cl	8370
0	0	0	0	0	0	0	0	0	0	0	0	CCOC(=O)CC(C)=O	8868
0	0	0	0	0	0	0	0	0	0	0	0	C1CCCNCCC1	14276
0	0	0	0	0	0	0	1	0	0	0	0	CCCCC(CC)COC(=O)/C=C\C(=O)OCC(CC)CCCC	5365125
0	0	0	-1	0	0	0	0	0	0	-1	0	Cl[C@H]1[C@H](Cl)[C@@H](Cl)[C@@H](Cl)[C@H](Cl)[C@H]1Cl	727
0	0	0	0	0	0	0	0	0	0	0	0	CC(C)(O)C#CC(C)(C)O	8883
0	0	0	0	1	-1	0	0	0	0	0	0	CC(=O)[O-].CC(=O)[O-].[Mg+2]	8896
0	0	0	0	0	0	0	0	0	0	0	0	O=C(O)CNCC(=O)O	8897
0	0	0	0	0	0	0	-1	0	0	-1	0	CCCCCCCC/C=C\CCCCCCCC(=O)OCCCC	5354342
-1	-1	-1	0	0	0	0	0	0	0	0	0	ClC(Cl)(Cl)C(Cl)(Cl)Cl	6214
0	0	0	1	0	0	-1	-1	-1	1	-1	-1	ClC1=C(Cl)C(Cl)(Cl)C(Cl)=C1Cl	6478
0	0	0	0	-1	0	0	0	0	0	-1	0	CN1CCN(C2=Nc3cc(F)ccc3Cc3ccccc32)CC1	49381
0	0	0	0	-1	0	0	0	0	0	0	0	C=CCCC(=O)O	61138
0	0	0	0	0	0	0	0	0	0	-1	0	CN=C=O	12228
0	0	0	0	0	0	0	0	0	0	0	0	[Na]I	5238
0	0	0	0	0	0	0	0	0	0	0	0	COc1cccc(C=O)c1	11569
0	0	0	0	0	0	0	0	0	0	0	0	Cc1ccccc1CCl	11093
0	0	0	-1	0	0	0	0	0	0	1	0	CCC(C)c1cccc(C(C)CC)c1O	21685
0	0	0	0	0	0	1	0	0	0	1	0	CC(=O)CC(c1ccccc1)c1c(O)c2ccccc2oc1=O	54678486
0	0	0	0	0	0	0	-1	0	0	0	0	CN1[C@H]2CC[C@@H]1C[C@H](O)C2	449293
0	0	0	-1	1	-1	0	0	0	0	-1	0	O=C1c2ccccc2CCc2ccccc21	14589
0	0	0	0	0	0	0	0	0	0	0	0	BrCCCCCBr	8100
0	0	0	0	1	0	0	0	0	0	0	0	NCCc1ccc(O)cc1	5610
1	-1	0	-1	-1	0	0	-1	0	-1	1	0	CC(C)C(=O)OCC(=O)[C@@]12O[C@H](C3CCCCC3)O[C@@H]1C[C@H]1[C@@H]3CCC4=CC(=O)C=C[C@]4(C)[C@H]3[C@@H](O)C[C@@]12C	6918155
0	0	0	0	-1	0	0	-1	0	0	0	0	C[C@@H]1O[C@@H](O[C@@H]2[C@@H](O)[C@H](OCCc3ccc(O)c(O)c3)O[C@H](CO[C@@H]3O[C@H](CO)[C@@H](O)[C@H](O)[C@H]3O)[C@H]2OC(=O)/C=C/c2ccc(O)c(O)c2)[C@H](O)[C@H](O)[C@H]1O	5281771
0	0	0	0	0	0	0	0	0	0	0	0	NCC(O)c1ccc(O)cc1	4581
0	0	0	0	0	0	0	0	0	0	0	0	O=CNNC=O	12342
0	0	0	0	1	0	0	0	0	0	0	0	CCNC(=S)NCC	2735009
0	0	0	-1	1	1	0	1	0	1	1	1	CC/C(=C(/CC)c1ccc(O)cc1)c1ccc(O)cc1	448537
0	0	0	0	0	0	0	1	0	0	0	0	CCOC(=O)/C=C\C(=O)OCC	5271566
0	0	0	0	0	0	0	0	0	0	0	0	CCN(C=O)CC	12051
0	0	0	0	0	0	0	0	0	0	0	0	OCCOCCO	8117
0	0	0	0	0	0	0	0	0	0	0	0	CC(C)(C)S	6387
0	0	-1	-1	1	1	0	-1	0	0	1	0	CCCOC(=O)c1ccc(O)cc1	7175
0	0	0	-1	1	1	0	0	1	1	-1	0	O=C(OCc1ccccc1)c1ccc(O)cc1	7180
0	0	0	-1	1	1	0	0	0	-1	1	-1	CCCCC(CC)COC(=O)c1ccc(O)cc1	107377
0	0	-1	0	0	0	0	0	0	0	-1	-1	CC(=O)c1ccc(Cl)c(Cl)c1Cl	26132
0	0	0	-1	1	1	0	0	0	0	1	0	CCCCCCCOC(=O)c1ccc(O)cc1	14138
0	0	0	0	1	1	0	0	0	0	0	0	CC(C)COC(=O)c1ccccc1C(=O)OCC(C)C	6782
0	0	0	0	0	0	0	0	0	0	0	0	CC(C)CCCCCCOC(=O)c1ccccc1C(=O)OCCCCCCC(C)C	590836
0	0	0	0	0	0	0	0	0	0	0	0	CCOC(=O)C=Cc1ccccc1	7649
0	0	0	0	0	0	0	0	0	0	0	0	COC(=O)c1ccc(O)cc1	7456
0	0	0	-1	1	0	0	0	0	0	0	0	CCOC(=O)c1ccc(O)cc1	8434
0	0	0	0	0	0	0	0	0	0	0	0	NCCc1cnc[nH]1	774
0	0	0	0	0	0	0	0	0	0	0	0	CCCCCCCC/C=C\CCCCCCCC(=O)O	445639
0	0	0	0	0	0	0	0	0	0	0	0	CN1C(=O)C(C)(C2=CCCCC2)C(=O)N=C1O	3608
0	0	0	0	0	0	0	-1	0	-1	0	0	COS(=O)(=O)[O-].C[N+]1(C)CCN(CC(O)(c2ccccc2)C2CCCCC2)CC1	101587
0	0	0	-1	-1	-1	-1	-1	0	1	1	1	CCCCCCCCn1sccc1=O	33528
0	0	0	0	0	0	0	0	0	-1	0	0	C=CCCCCCC	8125
0	0	-1	-1	0	0	-1	-1	0	-1	1	-1	CCCCCCCCOc1ccc(C(=O)O)cc1	17231
0	1	1	-1	-1	0	-1	-1	0	0	-1	1	CCN(CC)CCNc1ccc(CO)c2sc3ccccc3c(=O)c12	3634
0	-1	0	0	0	-1	-1	-1	0	-1	0	1	O=c1ccc2cc(O[C@@H]3O[C@H](CO)[C@@H](O)[C@H](O)[C@H]3O)c(O)cc2o1	5281417
0	0	-1	-1	-1	0	0	-1	0	0	0	0	Cc1cccc(N(C)C(=S)Oc2ccc3ccccc3c2)c1	5510
0	0	0	0	0	0	-1	0	0	0	-1	0	CC(CN(C)C)CN1c2ccccc2CCc2ccccc21	5584
0	0	0	0	0	0	0	0	0	0	0	0	CC1=C2[C@H]3OC(=O)[C@@H](C)[C@@H]3CC[C@@]2(C)C=CC1=O	221071
0	0	0	0	0	0	0	0	0	0	0	0	C[C@H]1[C@H]2[C@H](C[C@H]3[C@@H]4CC[C@H]5C[C@@H](O)CC[C@]5(C)[C@H]4CC(=O)[C@@]32C)O[C@]12CC[C@@H](C)CO2	91453
0	0	1	-1	0	0	1	0	0	1	1	0	c1ccc2sc(SSN3CCOCC3)nc2c1	7231
0	0	0	-1	-1	0	0	1	0	0	-1	-1	N#Cc1nn(-c2c(Cl)cc(C(F)(F)F)cc2Cl)c(N)c1S(=O)C(F)(F)F	3352
0	0	0	0	0	0	0	-1	0	0	-1	0	CC(Cc1ccc(C(C)(C)C)cc1)CN1C[C@H](C)O[C@H](C)C1	93365
0	0	0	1	-1	0	0	1	0	0	1	0	CC(C)C(=O)Nc1ccc([N+](=O)[O-])c(C(F)(F)F)c1	3397
0	-1	1	1	-1	0	-1	-1	-1	0	-1	-1	FC(F)C(F)(F)OCC(Cn1cncn1)c1ccc(Cl)cc1Cl	80277
0	0	0	0	-1	0	0	-1	0	0	0	0	CCOP(=O)(OCC)OP(=O)(OCC)OCC	7873
0	0	0	0	0	0	0	-1	0	-1	0	0	O=C1N=C2SCCN2C(=O)C1Cc1ccc(Cl)cc1	128798
0	0	-1	0	0	0	0	0	0	0	0	0	O=C1NC2NC(=O)NC2N1	62347
0	0	0	0	0	0	0	-1	0	-1	0	0	CN1[C@H]2CC[C@@H]1[C@@H](C(=O)O)[C@@H](OC(=O)c1ccccc1)C2	448223
1	0	0	-1	1	0	0	0	-1	0	0	0	CC1(C)O[C@@H]2C[C@H]3[C@@H]4CCC5=CC(=O)C=C[C@]5(C)[C@H]4[C@@H](O)C[C@]3(C)[C@]2(C(=O)CO)O1	5311066
0	0	1	0	0	0	-1	-1	0	0	-1	0	CCOc1cc(N)c(Cl)cc1C(=O)NCC1CN(Cc2ccc(F)cc2)CCO1.O=C(O)CC(O)(CC(=O)O)C(=O)O	119583
0	0	0	-1	0	0	0	-1	0	-1	0	0	O=C(c1cc2ccccc2o1)N1CCN(Cc2ccccc2)CC1	68664
1	1	0	0	0	0	0	1	0	0	0	0	C[C@H]1CN(c2c(F)c(F)c3c(=O)c(C(=O)O)cn(C4CC4)c3c2F)C[C@@H](C)N1	60605
0	0	0	0	0	0	0	0	0	0	0	0	COc1ccc(Cc2cnc(N)nc2N)cc1OC	21453
0	0	0	-1	-1	0	-1	-1	0	-1	-1	0	C=C[C@]1(C)C[C@@H](OC(=O)CSC(C)(C)CNC(=O)[C@H](N)C(C)C)[C@]2(C)[C@H](C)CC[C@]3(CCC(=O)[C@H]32)[C@@H](C)[C@@H]1O	9850878
0	0	0	0	0	0	0	-1	0	-1	0	0	Cc1cnc(C(=O)O)c[n+]1[O-]	5310993
0	-1	1	-1	1	1	0	1	1	0	1	0	O=C1c2ccccc2C(=O)c2cc(O)ccc21	11796
0	0	-1	0	0	0	0	1	0	0	1	0	CCNc1nc(NC(C)(C)C)nc(SC)n1	13450
0	0	0	0	0	0	0	0	0	0	0	0	CNC(=O)N(C)c1nnc(C(C)(C)C)s1	5383
0	0	0	0	0	0	0	0	0	0	0	0	Cc1[nH]c(=O)n(C(C)(C)C)c(=O)c1Cl	22188
0	0	0	1	0	0	0	0	0	0	0	0	CCCCC(C#N)(Cn1cncn1)c1ccc(Cl)cc1	6336
0	0	0	0	0	0	0	0	0	0	0	0	CCCCOCC(C)OCC(C)O	24752
0	1	0	-1	-1	-1	1	1	1	-1	0	0	C=CC(=O)OCCOCC(CC)(COCCOC(=O)C=C)COCCOC(=O)C=C	115157
0	0	0	0	1	0	0	0	0	0	0	0	C=CC(=O)OCCCCCC(C)C	165746
0	0	0	0	0	0	0	0	0	0	0	0	Cl/C=C/Cl	638186
0	0	0	-1	0	0	0	-1	0	-1	0	0	Cl/C=C\Cl	643833
0	-1	-1	-1	0	0	0	0	0	0	-1	0	O=C(O)CCCOc1ccc(Cl)cc1Cl	1489
0	0	0	0	0	0	0	0	0	0	0	0	C=Cc1ccc(C)cc1	12161
0	0	0	0	0	0	0	0	0	0	0	0	OCC(Cl)CCl	12018
0	0	0	0	0	0	0	0	0	0	0	0	OCCN1C[C@H](O)[C@@H](O)[C@H](O)[C@H]1CO	441314
0	0	0	0	0	0	0	0	0	0	0	0	CCCCOC(=O)CC(CC(=O)OCCCC)(OC(C)=O)C(=O)OCCCC	6505
0	0	-1	0	0	0	0	-1	0	0	1	-1	NC(=O)Nc1ccc(Cl)c(Cl)c1	16854
0	0	0	0	0	0	0	0	0	0	0	0	O=C(O)c1cccc(C(F)(F)F)c1	9963
0	-1	-1	-1	-1	1	1	-1	1	1	-1	-1	O=S1(=O)CC(Cl)(Cl)C(Cl)(Cl)C1	77328
0	0	0	-1	0	0	-1	0	0	0	0	0	COC(=O)c1ccc(OC)cc1	8499
0	0	0	0	0	0	0	0	0	0	0	0	COC(OC)OC	9005
0	0	1	0	0	0	0	-1	0	0	0	0	O=C(O)c1snc(Cl)c1Cl	49837
0	0	-1	0	-1	0	0	0	0	0	1	0	Nc1ccc(Cl)cc1[N+](=O)[O-]	6979
0	0	0	0	0	0	0	0	0	-1	0	0	CCCC(=O)OCCC(C)CCC=C(C)C	8835
0	0	-1	0	1	0	0	0	0	0	0	0	C=CCc1ccc(OC(=O)Cc2ccccc2)c(OC)c1	25238
0	0	0	-1	0	0	0	0	0	0	0	0	Cc1ccc(OC(=O)CC(C)C)cc1	62092
0	0	0	0	0	0	0	0	0	0	0	0	CCC(C)C1N=C(C)C(C)S1	5362564
0	0	0	0	0	0	0	-1	0	0	0	0	CCCC(=O)C(CC)Sc1ccoc1C	43598
0	0	1	0	0	0	0	0	0	0	0	0	Cc1nc2ccc(Cl)cc2[nH]1	76063
0	0	0	0	0	0	0	0	0	0	0	0	N[C@@H](CCC(=O)O)C(=O)O	33032
0	0	0	0	0	0	0	0	0	0	0	0	CCCC(=O)OC/C=C(\C)CCC=C(C)C	5355856
0	0	0	-1	0	0	0	0	0	0	0	0	CC(C)(C)OC(=O)c1ccccc1C(=O)O	134976
-1	-1	-1	-1	-1	-1	-1	0	-1	0	-1	-1	COc1cc(/C=C/C(N)=O)cc(OC)c1OC	6154037
-1	-1	-1	-1	-1	-1	-1	0	-1	0	-1	-1	CCOc1nc(=O)c(F)c[nH]1	92041
-1	-1	-1	-1	-1	-1	-1	0	-1	0	-1	-1	N#CC1(c2ccc(F)cc2)CCC(=O)CC1	91805
-1	-1	-1	-1	-1	-1	-1	0	-1	0	-1	-1	Cc1ccc(C(C)OC(=O)C2(C)CCC(C(=O)O)C2(C)C)cc1.OCCNCCO	21853
-1	-1	-1	-1	-1	-1	-1	-1	-1	0	-1	-1	CCOC(=O)C(c1c(O)c2ccccc2oc1=O)c1c(O)c2ccccc2oc1=O	54685524
-1	-1	-1	-1	-1	-1	-1	-1	-1	0	-1	-1	O=C(O)Cc1ccc2c(c1)C(=O)c1ccccc1CO2	41448
-1	-1	-1	-1	-1	-1	-1	0	-1	0	-1	-1	Nc1ncnc2c1ncn2Cc1c(F)cccc1Cl	41574
-1	-1	-1	-1	-1	-1	-1	0	-1	0	-1	-1	COCCc1ccc(OCC2CO2)cc1	92515
-1	-1	-1	-1	-1	-1	-1	0	-1	0	-1	-1	C#Cc1ccc(-c2ccccc2F)cc1	42040
0	0	-1	1	-1	0	1	-1	0	0	1	-1	CC1(COc2ccc(CC3SC(=O)NC3=O)cc2)CCCCC1	2750
0	0	1	-1	1	0	1	-1	1	0	0	0	CC(C)C[C@H](NC(=O)OCC1c2ccccc2-c2ccccc21)C(=O)O	1549133
1	1	0	-1	0	0	0	0	0	0	0	0	C[C@H]1C[C@H]2[C@@H]3CCC4=CC(=O)C=C[C@]4(C)[C@@]3(Cl)[C@@H](O)C[C@]2(C)[C@@]1(O)C(=O)CO	20469
0	0	0	0	-1	0	-1	-1	0	-1	1	-1	CC1(C)CCC(C)(C)c2cc(C(=O)Nc3ccc(C(=O)O)cc3)ccc21	2126
0	0	0	0	0	0	0	0	0	0	-1	0	N#Cc1ccc(CC(=O)c2cccc(C(F)(F)F)c2)cc1	11437710
1	0	1	-1	1	1	0	0	0	0	1	0	O=C(c1ccc(O)cc1)c1ccc(O)cc1O	73852
0	0	0	0	0	0	0	0	0	0	-1	0	OCCC1CCCCN1	15144
0	0	0	0	0	0	0	0	0	0	0	0	CC(C)(O)C(=O)c1ccccc1	81984
0	0	0	0	0	0	0	0	0	0	0	0	CCCCOC(=O)C(C)OC(=O)CCC	24114
0	0	0	0	0	0	0	0	0	0	0	0	COC(C=C(C)CCC=C(C)C)OC	24191
0	0	0	0	-1	0	0	0	0	0	0	0	CCC(=O)OC(C)(C)C1CC=C(C)CC1	62328
0	0	0	-1	-1	0	0	0	0	0	0	0	C=C[Si](OC(=C)C)(OC(=C)C)OC(=C)C	84872
0	0	0	0	0	0	0	0	0	0	0	0	O=S(=O)(O)NC1CCCCC1	7533
-1	-1	-1	-1	-1	-1	-1	1	-1	1	-1	-1	C/C=C(C(=C/C)/c1ccc(OC(C)=O)cc1)\c1ccc(OC(C)=O)cc1	5805243
-1	-1	-1	-1	-1	-1	-1	0	-1	0	-1	-1	Nc1ccc(C(=O)N2CC3CC(CN(Cc4ccccc4)C3)C2)cc1	71270
0	0	-1	0	-1	0	0	1	0	0	-1	0	CC(C)(C)c1ccc(OP(=O)(Oc2ccccc2)Oc2ccccc2)cc1	70425
-1	-1	-1	-1	-1	-1	-1	-1	-1	0	-1	-1	CN(C)[C@@H]1C(O)=C(C(N)=O)C(=O)[C@@]2(O)C(O)=C3C(=O)c4c(O)cccc4C[C@H]3C[C@@H]12	54688686
-1	-1	-1	-1	-1	-1	-1	1	-1	0	-1	-1	CC#C[C@]1(O)CC[C@H]2[C@@H]3C[C@H](C)C4=CC(=O)CC[C@]4(C)[C@H]3CC[C@@]21C	6607
-1	-1	-1	-1	-1	-1	-1	0	-1	0	-1	-1	CCOC(=O)C(=O)CCCCCCl	3018793
-1	-1	-1	-1	-1	-1	-1	1	-1	0	-1	-1	Nc1ccc(Cl)cc1C(=O)c1ccccc1F	69912
-1	-1	-1	-1	-1	-1	-1	1	-1	0	-1	-1	Cc1nc(N)nc(N)c1-c1ccc(Cl)c(Cl)c1	24466
0	0	0	-1	1	0	0	0	0	0	0	0	CC(C)(C)c1ccc(OCC2CO2)cc1	18360
1	1	0	0	0	0	0	1	0	0	0	0	CC(=O)[C@H]1CC[C@H]2[C@@H]3C=CC4=CC(=O)CC[C@@]4(C)[C@@H]3CC[C@]12C	9051
0	0	0	0	0	0	0	0	0	0	0	0	Cn1c(=O)c2c(ncn2CC(O)CO)n(C)c1=O	3182
0	0	0	0	0	0	0	0	0	0	0	0	C=CN1CCCC1=O	6917
0	0	0	0	0	0	0	1	0	0	0	0	OCC(CO)N[C@H]1C[C@](O)(CO)[C@@H](O)[C@H](O)[C@H]1O	444020
0	-1	0	0	0	0	0	0	0	0	0	0	C1CCCCCCCCCCC1	9268
0	0	0	0	1	1	0	0	0	0	0	0	Cc1cccc(C)c1	7929
0	0	1	0	0	0	0	0	0	0	0	0	Cc1ccc(N)c(C)c1	7250
0	0	0	0	0	0	0	0	0	0	-1	0	Oc1cccc(Cl)c1	7933
0	0	0	0	0	0	0	0	0	0	0	0	CC(C)CCON=O	8053
0	0	0	0	0	0	0	-1	0	0	0	0	CC(=O)C(C)C	11251
0	0	-1	0	0	0	0	0	0	0	-1	1	O=Cc1ccccc1[N+](=O)[O-]	11101
0	0	-1	-1	1	0	0	0	0	0	0	0	O=Cc1ccc([N+](=O)[O-])cc1	541
0	0	0	0	0	0	0	0	0	0	0	0	CC(C)=C[C@@H]1[C@@H](C(=O)OCc2coc(Cc3ccccc3)c2)C1(C)C	162381
0	0	-1	-1	0	0	-1	0	-1	1	-1	-1	CCCCc1oc2ccc(NS(C)(=O)=O)cc2c1C(=O)c1ccc(OCCCN(CCCC)CCCC)cc1	208898
0	0	0	0	1	0	0	-1	1	-1	0	1	COc1cc([C@@H]2c3cc4c(cc3C(O[C@@H]3O[C@@H]5CO[C@@H](C)O[C@H]5[C@H](O)[C@H]3O)C3COC(=O)[C@@H]32)OCO4)cc(OC)c1OP(=O)(O)O	16052015
0	0	0	0	0	0	0	-1	0	-1	0	0	Nc1ccc(S(=O)(=O)[N-]c2ncccn2)cc1.[Ag+]	441244
0	0	-1	-1	0	0	-1	0	0	0	1	0	COC(=O)C1=C(C)NC(C)=C(C(=O)OCC(C)=O)C1c1ccccc1[N+](=O)[O-]	2225
0	0	0	0	0	0	-1	-1	0	-1	0	1	C=C1/C(=C\C=C2/CCC[C@]3(C)[C@@H]([C@H](C)OCCC(C)(C)O)CC[C@@H]23)C[C@@H](O)C[C@@H]1O	6398761
1	-1	1	-1	-1	0	0	-1	1	0	-1	0	Cc1nc(-c2ccc(OCC(C)C)c(C#N)c2)sc1C(=O)O	134018
0	0	0	0	0	0	0	0	0	0	0	0	COc1ccc(C(=O)N2CCCC2=O)cc1	2196
0	0	0	0	0	0	0	-1	0	-1	0	0	CC(C)(C)NCC(O)c1ccc(O)c(CO)n1	4845
0	0	0	0	0	0	0	0	0	0	-1	0	CC(N)C(=O)OC(C)(C)Cc1ccc(Cl)cc1	2081
0	0	1	-1	-1	0	-1	1	0	0	-1	0	CC1=C(C)C(=O)C(CCCCC#CCCCC#CCO)=C(C)C1=O	1967
0	0	0	0	0	0	0	0	0	0	-1	0	C=CCc1ccccc1OCC(O)CNC(C)C	2119
0	0	0	0	0	0	0	1	0	0	1	0	CC(C)(C)c1nnc(NS(=O)(=O)c2ccccc2)s1	3489
1	0	1	-1	1	1	0	1	1	0	1	0	Cc1ccc2c(c1N)C(=O)c1ccccc1C2=O	6702
0	0	1	1	0	1	0	1	0	1	1	1	CCn1c2ccccc2c2cc(N)ccc21	8588
0	0	1	-1	-1	0	0	0	0	-1	-1	0	CCOc1ccc(NC(C)=O)cc1N	28207
0	0	1	0	0	0	0	-1	0	0	1	0	Nc1c(Br)cc(Br)c2c1C(=O)c1ccccc1C2=O	6681
0	0	0	-1	-1	0	0	1	0	0	-1	0	Nc1nnc(-c2ccc([N+](=O)[O-])o2)o1	77406
0	0	0	0	0	0	0	-1	0	0	0	0	CCCCCCCCCCCCCCBr	8208
0	-1	0	-1	-1	-1	-1	-1	0	1	1	1	CCOCn1c(-c2ccc(Cl)cc2)c(C#N)c(Br)c1C(F)(F)F	91778
0	0	0	0	0	0	0	-1	0	0	0	0	Cn1cc(S(C)=O)c(=O)c2ccc(F)cc21	4474062
0	0	-1	-1	1	0	0	0	0	0	0	-1	CC(=O)c1ccc(OCC(=O)N2CCCCC2)cc1	35751
0	0	1	1	0	0	0	0	0	0	0	0	O=C(O)CCCCCCNC1c2ccccc2CCc2ccccc21	34870
0	0	0	0	0	0	0	-1	0	0	0	0	O=C(O)Cc1ccccc1Oc1ccc(Cl)cc1Cl	65394
0	0	0	0	0	0	0	0	0	0	0	0	CCCOC(=O)Cc1ccc(OCC(=O)N(CC)CC)c(OC)c1	15004
0	0	0	0	0	0	0	-1	0	-1	0	0	CCC(=O)O[C@H]1[C@@H](N2CCCCC2)C[C@H]2[C@@H]3CC[C@H]4C[C@H](OC(C)=O)[C@@H](N5CCCCC5)C[C@]4(C)[C@H]3CC[C@@]21C	53948566
0	0	1	0	0	0	0	0	0	0	0	0	COc1ccc2c(C(=O)c3ccc(Cl)cc3)c(C)n(CC(=O)O)c2c1	33176
0	0	0	0	0	0	0	0	0	0	0	0	Cc1nc([N+](=O)[O-])cn1-c1ccc([N+](=O)[O-])cc1	71900
0	0	0	-1	-1	0	-1	-1	0	0	0	1	CO[C@@]12[C@H](COC(N)=O)C3=C(C(=O)C(C)=C(N)C3=O)N1C[C@@H]1N[C@@H]12	5746
0	0	0	0	0	0	0	0	0	0	0	0	O=[Mo](=O)=O	14802
0	0	0	0	0	0	0	0	0	0	0	0	CCOP(=S)(S)OCC	9274
0	0	0	0	0	0	0	-1	0	0	0	0	c1nc[nH]n1	9257
0	-1	0	0	0	0	0	-1	0	0	0	0	ClC1(Cl)C2(Cl)C3(Cl)C4(Cl)C(Cl)(Cl)C5(Cl)C3(Cl)C1(Cl)C5(Cl)C24Cl	16945
0	0	0	0	0	0	0	0	0	0	1	0	CCCCCCCC/C=C\CCCCCCCC(N)=O	5283387
0	0	-1	0	-1	0	0	-1	0	0	0	0	CNC(=O)Oc1cc(C)c(N(C)C)c(C)c1	9414
1	1	0	0	0	0	0	0	0	0	0	0	Cc1cc(=O)[nH]c(=S)[nH]1	667493
0	0	0	0	-1	0	-1	-1	0	-1	1	-1	CCCCC(CC)COP(=O)(O)OCC(CC)CCCC	9275
1	-1	0	-1	0	0	0	1	0	-1	1	0	C[C@@H]1C[C@H]2[C@@H]3CCC4=CC(=O)C=C[C@]4(C)[C@@]3(Cl)[C@@H](O)C[C@]2(C)[C@@]1(OC(=O)c1ccco1)C(=O)CCl	441336
0	0	0	0	1	1	0	0	0	0	1	0	CCC(C)(C)c1ccc(O)cc1	6643
0	0	-1	0	-1	0	0	0	0	0	0	0	Cc1c(N)cccc1Cl	6894
0	0	0	0	0	0	0	0	0	0	0	0	Cc1ccc(Cl)cc1	7810
0	0	0	0	1	1	-1	1	0	1	1	-1	CC(C)(c1cc(Cl)c(O)c(Cl)c1)c1cc(Cl)c(O)c(Cl)c1	6619
0	0	1	0	0	0	0	0	0	0	0	0	Nc1ccc(Br)cc1	7807
0	0	0	0	0	0	0	0	0	0	0	0	CCCCOC(=O)CCCCC(=O)OCCCC	7784
0	0	0	0	0	0	0	0	0	0	0	0	Cc1ccc(O)c(C)c1	7771
0	0	0	0	1	0	0	0	0	0	0	0	Cc1ccc(O)cc1	2879
0	0	0	0	0	0	0	0	0	0	0	0	Cc1ccc(C)cc1	7809
0	0	0	0	0	0	0	0	0	0	0	0	COc1ccc(S(=O)(=O)N2c3ccc(Cl)cc3[C@@](O)(c3ccccc3Cl)[C@H]2C(=O)N2CCC[C@@H]2C(N)=O)cc1OC	60196272
0	0	0	0	1	0	0	0	0	0	0	0	O=[PH](Oc1ccccc1)Oc1ccccc1	6327546
0	0	0	0	0	0	0	0	0	0	0	0	CCCNC(=O)NS(=O)(=O)c1ccc(Cl)cc1	2727
0	0	0	0	0	0	0	0	0	0	0	0	C[N+](C)(C)CCO	305
0	0	0	0	0	0	0	0	0	0	0	0	O=[Cr]O[Cr]=O	517277
0	0	0	0	1	0	0	1	0	0	1	0	O=C1c2cccc(O)c2C(=O)c2c(O)cccc21	2950
0	0	0	0	0	0	0	0	0	0	0	0	CN/C(=N\C#N)NCCSCc1nc[nH]c1C	2756
0	0	-1	-1	0	0	0	0	0	0	0	0	CCCCNS(=O)(=O)c1ccccc1	19241
0	0	0	0	-1	0	0	0	0	0	0	0	C=C(C)c1cccc(C(=C)C)c1	77353
0	0	0	0	0	0	0	0	0	0	0	0	CC=CC(=O)O	19499
0	0	0	0	-1	0	0	0	0	0	0	0	CC1OC(=O)C(C)OC1=O	7272
0	0	1	-1	0	0	0	1	0	0	1	-1	Nc1ccc(N)c2c1C(=O)c1ccccc1C2=O	31420
0	0	1	-1	0	0	0	-1	0	0	-1	0	CC(C)Nc1ccc(NC(C)C)c2c1C(=O)c1ccccc1C2=O	61719
0	0	0	0	1	0	0	0	0	0	0	0	OCCCCCO	8105
0	-1	0	-1	-1	0	-1	1	0	0	1	1	CC(C)(C)c1cc([N+](=O)[O-])cc([N+](=O)[O-])c1O	14994
0	0	0	0	0	0	0	0	0	0	0	0	CNC(=N)NC(=O)Nc1c(C)cccc1C	47510
0	-1	1	0	0	0	1	-1	0	0	-1	-1	CSc1ccc(/C=C2/C(C)=C(CC(=O)O)c3cc(F)ccc32)cc1	5352624
0	0	0	0	0	0	1	0	0	0	0	0	CC(C(=O)O)c1ccc2c(c1)CC(=O)c1ccccc1S2	5720
0	0	0	-1	0	0	-1	-1	0	-1	0	0	CC(C(=O)O)c1ccc(C2CCCCC2)c2ccccc12	72158
0	-1	-1	0	0	-1	-1	-1	1	-1	-1	1	CC[C@]1(O)C[C@H]2CN(CCc3c([nH]c4ccccc34)[C@@](C(=O)OC)(c3cc4c(cc3OC)N(C)[C@H]3[C@@](O)(C(N)=O)[C@H](O)[C@]5(CC)C=CCN6CC[C@]43[C@@H]65)C2)C1	40839
0	-1	-1	-1	0	0	0	0	-1	0	0	-1	COc1cc2nc(N3CCN(C(=O)c4ccco4)CC3)nc(N)c2cc1OC	4893
0	0	0	0	0	0	0	0	0	0	0	0	NC(=S)c1c(Cl)cccc1Cl	2734819
0	0	0	0	0	0	0	0	0	0	0	0	CCCCCCCCCCCCCCCS(=O)(=O)Oc1ccccc1	20478723
0	0	0	0	0	0	0	0	0	0	0	0	NC[C@H]1O[C@H](O[C@@H]2[C@@H](N)C[C@@H](N)[C@H](O[C@H]3O[C@H](CO)[C@@H](O)[C@H](N)[C@H]3O)[C@H]2O)[C@H](O)[C@@H](O)[C@@H]1O	6032
1	0	0	0	0	0	0	0	0	0	0	0	COc1cc2c(cc1OC)[C@@]13CCN4CC5=CCO[C@H]6CC(=O)N2[C@H]1[C@H]6[C@H]5C[C@H]43	442021
0	0	0	-1	0	0	0	0	0	0	-1	0	C[C@H](CCC(=O)O)[C@H]1CC[C@H]2[C@@H]3C(=O)C[C@@H]4CC(=O)CC[C@]4(C)[C@H]3CC(=O)[C@@]21C	6674
0	0	0	0	0	0	0	0	0	0	0	0	COCCOCCOCCOC	8189
0	0	0	0	0	0	0	0	0	0	0	0	C[N+](C)(C)CCCCCCCCCC[N+](C)(C)C	2968
1	1	0	1	1	1	0	-1	0	1	0	0	C#C[C@]1(O)CC[C@H]2[C@@H]3CCC4=Cc5oncc5C[C@]4(C)[C@H]3CC[C@@]21C	28417
0	0	0	0	0	0	0	0	0	0	0	0	Cc1ccccc1Br	7236
0	1	-1	1	1	1	-1	-1	1	0	1	1	COc1cccc2c1C(=O)c1c(O)c3c(c(O)c1C2=O)C[C@@](O)(C(C)=O)C[C@@H]3O[C@H]1C[C@H](N)[C@H](O)[C@H](C)O1	30323
0	0	0	0	0	0	0	0	0	0	0	0	CC(O)CCCCn1c(=O)c2c(ncn2C)n(C)c1=O	57782
0	0	0	0	0	0	0	0	0	0	-1	0	Cc1ccc(C(=O)Nc2ccc(S(=O)(=O)O)c3cc(S(=O)(=O)O)cc(S(=O)(=O)O)c23)cc1NC(=O)c1cccc(NC(=O)Nc2cccc(C(=O)Nc3cc(C(=O)Nc4ccc(S(=O)(=O)O)c5cc(S(=O)(=O)O)cc(S(=O)(=O)O)c45)ccc3C)c2)c1	5361
0	1	0	-1	0	0	0	1	0	0	0	0	COc1cc(C(C)C)c2c(c1)S(=O)(=O)N(COc1cc(=O)n3cccc(OCCN4CCCCC4)c3n1)C2=O	9872438
0	0	0	0	0	0	0	-1	0	0	0	0	COc1cccc([C@H](O)C2CCN(CCc3ccc(F)cc3)CC2)c1OC	5311271
0	-1	-1	-1	-1	-1	-1	-1	0	-1	1	-1	O=C(Nc1ccc2[nH]ccc2c1)c1cc2cc(F)ccc2n1Cc1cccc(F)c1	53316382
0	0	0	0	0	0	0	0	0	0	-1	0	CNC(=O)Oc1cccc(C(C)C)c1	6143
0	0	0	-1	0	0	-1	-1	0	1	-1	-1	O=C(O)CC(O)(CC(=O)O)C(=O)O.Oc1cccc2cccnc12	61080
0	0	-1	1	-1	-1	0	0	0	-1	-1	0	COC(=O)c1cc(Oc2ccc(Cl)cc2Cl)ccc1[N+](=O)[O-]	39230
-1	-1	-1	-1	-1	-1	-1	0	-1	-1	-1	-1	N[C@@H](CSSC[C@H](N)C(=O)O)C(=O)O	67678
0	0	0	0	0	0	0	0	0	0	0	0	CCC(=O)Nc1ccc(O)cc1	74325
1	0	0	-1	0	0	0	0	0	0	-1	0	CN(C)CCCN1c2ccccc2Sc2ccccc21	4926
1	1	-1	0	1	-1	0	0	0	0	0	0	CC(=O)N1C[C@H](O)C[C@H]1C(=O)O	65784
0	0	0	0	0	0	0	-1	0	-1	-1	0	CCC(C)(S(=O)(=O)CC)S(=O)(=O)CC	6433
-1	-1	-1	-1	-1	-1	-1	0	-1	0	-1	-1	C[C@@H](O)[C@H](N)C(=O)O	6288
0	0	0	0	0	0	0	0	0	0	-1	0	CCN(CC)CCNC(C(=O)OCCC(C)C)c1ccccc1	5902
0	-1	-1	-1	-1	0	0	0	0	0	0	0	CCNC(=O)/C=C/c1cccc(Br)c1	688145
0	0	0	0	-1	0	0	-1	0	0	-1	0	O=S(=O)(c1ccccc1)c1ccc(Cl)cc1	6621
0	0	-1	-1	1	0	-1	0	0	1	-1	-1	CN(C)c1ccc(SC#N)cc1	23540
-1	-1	-1	-1	-1	-1	-1	0	-1	0	-1	-1	Cc1cccc(OCC(O)CNC(C)(C)C)c1C	146256
0	0	0	1	-1	0	-1	-1	0	0	1	1	OC(c1ccc(Cl)cc1)(c1ccc(Cl)cc1)c1cccnc1	28768
0	0	0	0	0	0	0	0	0	0	0	0	CCCCCCCCCCCCCCCC(=O)NCCO	4671
0	-1	0	0	0	0	-1	0	0	0	-1	0	CCCCCCC1CCCC(=O)O1	61204
0	0	0	0	0	0	0	0	0	-1	-1	0	CC(CC=O)c1ccccc1	85979
0	0	0	1	1	0	0	0	0	0	0	0	C1CNCCN1	4837
0	0	0	0	0	0	0	0	0	0	0	0	CCOC(=O)CCc1ccccc1	16237
0	0	-1	0	-1	0	0	0	0	0	0	0	CCOC(=O)CC(=O)c1ccccc1	7170
0	0	0	0	0	0	0	0	0	0	0	0	CCCCCC#CC(=O)OC	8092
0	0	0	0	0	0	0	-1	0	0	-1	0	CC/C=C\CC1=C(C)CCC1=O	1549018
0	0	0	0	0	0	0	0	0	0	0	0	CCC(=O)OC(C)c1ccccc1	8432
0	0	0	-1	-1	0	0	0	0	0	0	0	Cc1cccc2nccnc12	61670
-1	-1	-1	-1	-1	-1	-1	-1	-1	0	-1	-1	COc1cccc2c1C(=O)c1c(O)c3c(c(O)c1C2=O)C[C@@](O)(C(=O)CO)CC3OC1CC(N2CCOC(OC)C2)C(O)C(C)O1	11969781
1	0	0	0	0	0	0	0	0	0	0	0	C/C=C/C=C/C(=O)O	643460
0	0	0	0	0	0	0	0	0	0	-1	0	Brc1cc(Br)c(Oc2cc(Br)c(Br)cc2Br)cc1Br	155166
1	0	0	0	0	0	0	0	0	0	0	0	CC(C)NCC(O)c1ccc(NS(C)(=O)=O)cc1	5253
0	0	0	0	0	0	0	0	0	0	0	0	CCC(OCCCOC)OC(C)=O	3035467
0	0	0	0	0	0	0	0	0	0	-1	0	Cc1cscn1	12748
0	0	0	0	0	0	0	0	0	0	0	0	NC1CCCCC1N	4610
0	0	0	0	0	0	0	0	0	0	0	0	O=C(Cl)c1c(Cl)c(Cl)c(C(=O)Cl)c(Cl)c1Cl	12868
0	0	0	-1	0	0	0	1	0	1	0	0	C[Sn](C)(Cl)Cl	12955
0	0	0	0	0	0	0	0	0	0	0	0	CCCCC(CC)C(=O)Cl	79103
0	0	0	0	0	0	0	0	0	0	0	0	CCOCCC(=O)OCC	12989
0	0	0	0	0	0	0	-1	0	-1	-1	1	N#Cc1ccc2c(c1)N(CCCN1CCC(O)CC1)c1ccccc1S2	4747
0	0	0	0	0	0	0	0	0	0	0	0	CN(N=O)c1ccccc1	11957
0	0	0	0	0	0	0	0	0	0	0	0	O=NN1CCOCC1	6046
0	0	-1	-1	0	0	0	-1	0	0	-1	0	NC(=O)Nc1nc2ccccc2[nH]1	32346
0	0	0	0	0	0	0	0	0	-1	0	0	O=NN1CCNCC1	21845
0	0	0	0	0	0	0	0	0	0	-1	0	OC(CCN1CCCCC1)(c1ccccc1)C1CCCCC1	5572
0	0	-1	0	0	0	0	-1	0	-1	0	0	COc1ccc(CCNC[C@H](O)c2ccc(O)cc2)cc1OC	5311064
0	0	0	-1	-1	0	-1	0	0	0	-1	1	CN(C)CCCN1c2ccccc2Sc2ccc(C(F)(F)F)cc21	5568
0	-1	1	0	1	0	0	-1	0	-1	0	0	CCN(CC)C(=O)N[C@H]1C[C@@H]2c3cccc4[nH]cc(c34)C[C@H]2N(C)C1	443951
0	0	0	0	0	0	0	-1	0	-1	0	0	COC(=O)CC(C)CCC=C(C)C	61290
0	0	0	0	0	0	0	-1	0	1	-1	0	CC1(C)[C@@H](O)CC[C@@]2(C)[C@H]1CC[C@]1(C)[C@@H]2C(=O)C=C2[C@@H]3C[C@@](C)(C(=O)O)CC[C@]3(C)CC[C@]21C	10114
0	0	0	0	0	0	0	0	0	0	0	0	O=S1OCCO1	77342
0	0	0	0	0	0	0	0	0	0	0	0	OCC(O)CCl	7290
0	0	0	0	0	0	0	0	0	0	0	0	COC(C)(C)CCO	62118
1	1	0	0	1	1	0	-1	0	0	0	1	C[C@]1(O)CC[C@H]2[C@@H]3CCC4=CC(=O)CC[C@]4(C)[C@H]3CC[C@@]21C	6010
0	0	0	0	0	0	0	0	0	0	0	0	OCC(O)CO	753
0	0	-1	0	0	0	0	0	0	0	0	0	Cc1ccc(S(=O)(=O)O)cc1.O	521998
0	0	1	-1	1	1	0	-1	0	0	1	1	Oc1ccc(C(c2ccc(O)cc2)(C(F)(F)F)C(F)(F)F)cc1	73864
0	0	0	-1	1	1	0	0	0	0	0	0	COC(OC)(C(=O)c1ccccc1)c1ccccc1	90571
0	0	0	0	0	0	0	-1	0	-1	1	0	C[C@@H]1CC[C@H]2C(C)(C)[C@H]3C[C@]21CC[C@@]3(C)O	65575
0	0	0	-1	1	-1	0	1	0	-1	1	1	CC(c1ccc(O)cc1)(c1ccc(O)cc1)c1ccc(O)cc1	93118
0	0	0	0	0	0	0	-1	0	0	-1	0	O=S(=O)(O)O	1118
0	0	1	1	1	1	0	-1	0	1	1	-1	O=C(c1ccc(O)c(O)c1)c1ccc(O)cc1O	12472902
0	0	1	0	0	1	0	1	1	-1	0	1	c1ccc2c(c1)ccc1cc3c(ccc4ccccc43)cc12	5889
0	0	0	0	0	0	0	0	0	0	1	0	Nc1ccc(NC(=O)c2ccc(N)cc2)cc1	69917
0	0	1	0	0	0	0	-1	0	0	1	0	Cc1ccc(N)cc1N	7261
0	0	1	0	0	0	0	0	0	0	0	0	CCOP(=S)(OCC)Oc1cc(C)nc(C(C)C)n1	3017
0	0	0	-1	-1	0	0	0	1	0	0	0	CN1C(=O)CN=C(c2ccccc2)c2cc(Cl)ccc21	3016
0	0	0	0	0	0	0	0	0	0	-1	0	CC(C)(C)C(=O)O	6417
0	0	0	0	1	0	0	0	0	0	0	0	CC(C)(CO)[N+](=O)[O-]	6442
0	-1	0	-1	0	0	0	-1	0	0	0	0	CCOC(=O)[C@@H](C)Oc1ccc(Oc2nc3ccc(Cl)cc3o2)cc1	91707
0	0	0	0	0	0	0	0	0	0	0	0	CCCCCCCCCCCCS	8195
0	-1	1	1	0	-1	0	0	0	1	-1	-1	Clc1ccc(COC(Cn2ccnc2)c2ccc(Cl)cc2Cl)cc1	3198
0	-1	0	1	-1	-1	-1	1	0	0	1	0	CSC1=N[C@@](C)(c2ccccc2)C(=O)N1Nc1ccccc1	10403199
0	-1	0	-1	1	1	-1	-1	0	-1	1	-1	CCCCCCCCCCCCc1ccc(O)cc1	66030
-1	-1	-1	-1	-1	-1	-1	0	-1	0	-1	-1	CCC1(c2ccccc2)CCC(=O)NC1=O	3487
0	0	0	0	0	0	0	0	0	0	0	0	N[C@@H](CCC(=O)N[C@@H](CS)C(=O)NCC(=O)O)C(=O)O	124886
0	0	0	0	0	0	0	0	0	0	0	0	OCCN(CCO)c1cccc(Cl)c1	66688
0	0	0	1	-1	0	0	-1	0	0	0	0	CCOC(=O)C(Cl)Cc1cc(-n2nc(C)n(C(F)F)c2=O)c(F)cc1Cl	86222
1	-1	1	-1	1	0	0	-1	1	0	0	0	O=C(O)c1cccc(-c2noc(-c3ccccc3F)n2)c1	11219835
0	0	0	0	0	0	0	0	0	0	-1	0	CCOC(=O)C1CC(=O)C(=C(O)C2CC2)C(=O)C1	92421
0	0	-1	0	0	0	0	0	0	0	-1	0	CC(C)=CC1C(C(=O)OC(C#N)c2cccc(Oc3ccccc3)c2)C1(C)C	38283
0	0	1	0	0	0	0	1	0	0	0	0	COc1ccccc1NC(=O)CC(C)=O	7078
1	0	-1	-1	0	-1	0	-1	0	0	-1	0	CC1(C)O[C@@H]2C[C@H]3[C@@H]4CCC5=CC(=O)CC[C@]5(C)[C@@]4(F)[C@@H](O)C[C@]3(C)[C@]2(C(=O)CCl)O1	443943
0	0	0	0	0	0	-1	-1	0	-1	-1	0	Cc1cccc(C)c1NC(=O)CN1CCN(CCCC(c2ccc(F)cc2)c2ccc(F)cc2)CC1	3926
1	1	-1	-1	0	-1	0	0	0	0	0	0	CC(=O)[C@H]1CC[C@H]2[C@@H]3C[C@H](C)C4=CC(=O)CC[C@]4(C)[C@H]3[C@@H](O)C[C@]12C	247839
0	-1	0	-1	0	0	0	0	0	0	-1	0	CCCN(CCc1cccs1)[C@H]1CCc2c(O)cccc2C1	59227
0	0	0	0	0	0	0	0	0	0	-1	0	CC1=CC(=O)[C@H]2C[C@@H]1C2(C)C	92874
0	0	0	0	0	0	0	0	0	0	0	0	Nc1c(Cl)c(F)nc(OCC(=O)O)c1Cl	50465
-1	-1	-1	-1	-1	-1	-1	1	-1	0	-1	-1	O=C(NN=Cc1ccc([N+](=O)[O-])o1)c1ccc(O)cc1	13764
0	0	0	0	0	0	0	0	0	0	1	0	Cc1ccc(C(C)C)c(O)c1	6989
0	0	0	0	0	0	0	0	0	0	0	0	O=c1cc[nH]c(=S)[nH]1	1269845
0	0	1	-1	-1	1	0	-1	0	0	0	0	Nc1ccc(Sc2ccc(N)cc2)cc1	8765
0	0	0	0	0	0	0	0	0	0	0	0	CC(=O)OCCOC(C)=O	8121
0	0	0	0	1	0	0	-1	0	-1	0	0	CCCCCCCCCCCCCCCCCC(=O)OCCO	24762
0	0	0	-1	-1	-1	0	0	0	0	0	0	CCCCCCCC	356
0	1	1	-1	-1	-1	-1	1	1	1	1	1	N=C1NC(=N)c2cc3ccccc3cc21	171660
0	0	0	0	0	0	0	0	0	0	0	0	CCCCCCCCCCCC(=O)OC	8139
0	0	1	0	0	0	0	-1	0	0	0	0	Oc1ccc(O)c2c(O)cccc12	3083585
0	0	-1	0	0	0	0	0	0	0	0	0	CC(N)=S	2723949
0	-1	-1	-1	-1	-1	-1	-1	-1	1	1	-1	Cc1cc(O)c(C(C)(C)C)cc1Sc1cc(C(C)(C)C)c(O)cc1C	7308
0	-1	1	-1	0	-1	-1	1	0	1	-1	0	Nc1ccccc1Nc1ccccc1	68297
0	0	0	0	0	0	0	0	0	0	0	0	CCCCCCCCCCCCCCCCI	11007
0	0	0	0	0	0	0	0	0	0	-1	0	O=[N+]([O-])c1ccc2[nH]ncc2c1	21501
0	0	0	0	0	0	0	0	0	-1	0	0	CCC(C)(C)CC	11229
1	1	0	-1	0	0	0	-1	0	-1	-1	0	CCCC(=O)O[C@]1(C(=O)COC(C)=O)CC[C@H]2[C@@H]3C[C@H](F)C4=CC(=O)C=C[C@]4(C)[C@@]3(F)[C@@H](O)C[C@@]21C	443936
0	0	0	0	0	0	0	0	0	0	-1	0	C=CCCC=C	11598
0	0	0	0	0	0	0	0	0	0	0	0	BrCCOc1ccccc1	68526
0	0	0	0	0	0	0	-1	0	-1	0	0	CC(C)CN(C[C@@H](O)[C@H](Cc1ccccc1)NC(=O)O[C@H]1CO[C@H]2OCC[C@@H]12)S(=O)(=O)c1ccc(N)cc1	213039
0	-1	-1	1	-1	-1	-1	-1	-1	-1	1	1	C[C@]12O[C@H](C[C@]1(O)CO)n1c3ccccc3c3c4c(c5c6ccccc6n2c5c31)CNC4=O	126565
0	0	0	-1	1	0	0	-1	0	0	1	0	ClC1=C(Cl)[C@]2(Cl)[C@H]3[C@H]([C@H]4C=C[C@H]3C4)[C@@]1(Cl)C2(Cl)Cl	60196420
0	0	0	0	0	0	0	0	0	0	0	0	CC(=O)O[C@@H]1C[C@H]2CC[C@]1(C)C2(C)C	637531
0	0	0	0	0	0	0	0	0	0	0	0	CC1(C)[C@@H]2CC[C@@]1(C)[C@H](O)C2	6321405
0	0	1	0	-1	0	0	0	0	0	0	0	COP(N)(=S)Oc1ccccc1C(=O)OC(C)C	90479
0	0	0	0	0	0	0	0	0	0	0	0	CCC(=O)O[C@@H]1C[C@H]2CC[C@]1(C)C2(C)C	23617864
0	0	0	0	0	0	0	0	0	0	0	0	CC(C)CCCCCOC(=O)c1ccccc1C(=O)OCCCCCC(C)C	33934
0	0	0	0	-1	0	0	0	0	0	0	0	CCCCCCCCCC(CC)c1ccc(S(=O)(=O)O)cc1.OCCN(CCO)CCO	24180686
0	0	0	0	0	0	0	0	0	0	0	0	CC(C)CC(C)(C)C	10907
0	0	0	0	0	0	0	0	0	0	0	0	CCCSC(=O)N(CCC)CCC	16003
0	0	0	-1	0	0	-1	-1	0	0	1	-1	O=P(OCC(Br)CBr)(OCC(Br)CBr)OCC(Br)CBr	31356
0	0	0	0	0	0	0	0	0	0	0	0	COc1c(Cl)ccc(Cl)c1C(=O)O	3030
0	0	0	0	0	0	0	0	0	0	1	0	Brc1ccc(Oc2ccc(Br)cc2)cc1	16305
0	0	0	0	0	0	0	0	0	0	0	0	ClC(Cl)(Br)Br	11659
0	0	0	0	0	0	0	0	0	0	0	0	Brc1ccc(Br)cc1	7804
0	0	0	0	0	0	0	0	0	0	0	0	OC1CCCCC1c1ccccc1	15046
0	0	0	0	0	0	0	0	0	0	0	0	CCC(C)COC(=O)CC(C)C	62445
0	0	0	0	0	0	0	0	0	0	0	0	Cc1ccccc1OCC(=O)O	74651
0	0	0	0	0	0	0	0	0	0	0	0	CC=CC(=O)CCCC	521196
0	0	0	0	0	0	0	-1	0	0	0	0	Fc1c(F)c(F)c(Br)c(F)c1F	9578
0	0	0	-1	0	0	0	-1	0	-1	1	0	CCCCc1ccc(O)cc1	15420
0	0	0	0	0	0	0	0	0	-1	0	0	C/C=C(\C)C(=O)OCc1ccccc1	250096
0	0	0	0	0	-1	-1	1	-1	-1	1	1	CSCCCN=C=S	62351
0	0	0	-1	-1	0	-1	1	0	0	0	0	CC1=NC(C)OC1C	31492
-1	-1	-1	-1	-1	-1	-1	0	-1	0	-1	-1	O=C(O)c1ccc(O)nc1	72924
-1	-1	-1	-1	-1	-1	-1	0	-1	0	-1	-1	CN1CCC(N(Cc2ccccc2)c2ccccc2)CC1	72075
-1	-1	-1	-1	-1	-1	-1	0	-1	0	-1	-1	Cc1ccc2ccc(Cl)cc2n1	138395
0	0	0	0	0	0	0	0	0	0	0	0	CC(C)(C)c1ccccc1	7366
0	0	0	-1	0	0	1	0	0	-1	1	0	O=C1CCCC=CCCCCCCCCCC1	162268
0	0	0	0	0	0	0	0	0	1	0	0	CCOC(=O)COc1ccc(C)cc1	4047281
0	0	0	0	0	0	0	0	0	0	0	0	CC(C)(O)C#N	6406
0	0	0	0	0	0	0	0	0	0	0	0	NCCNCCO	8112
0	0	0	0	0	0	0	-1	0	0	0	0	N#CC(O)c1ccccc1	10758
0	0	0	-1	0	0	0	-1	0	0	0	-1	O=C(NO)c1ccccc1	10313
0	0	-1	-1	1	1	0	1	0	1	1	0	Oc1ccc2cc(SSc3ccc4cc(O)ccc4c3)ccc2c1	22463
0	0	0	0	0	0	0	-1	0	-1	0	0	CCCCC(=O)N(Cc1ccc(-c2ccccc2-c2nnn[nH]2)cc1)[C@@H](C(=O)O)C(C)C	5284633
0	0	0	0	0	0	0	-1	0	-1	0	0	CCCC(CCC)C(N)=O	71113
0	-1	0	-1	0	-1	-1	1	0	-1	0	-1	Cl[V](Cl)(C1C=CC=C1)C1C=CC=C1	82917
-1	-1	-1	-1	-1	-1	-1	0	-1	0	-1	-1	COc1ccc2[nH]c(SCc3ncc(C)c(OC)c3C)nc2c1	155794
-1	-1	-1	-1	-1	-1	-1	-1	-1	0	-1	-1	COC(=O)[C@H]1[C@H]2C[C@@H]3c4[nH]c5cc(OC)ccc5c4CCN3C[C@H]2C[C@@H](OC(=O)/C=C/c2ccc(O)c(OC)c2)[C@@H]1OC	5282209
-1	-1	-1	-1	-1	-1	-1	-1	-1	1	-1	-1	C/C(=C(/OCCOc1ccc(Cl)cc1)c1ccc(Cl)cc1Cl)n1ccnc1	3033988
-1	-1	-1	-1	-1	-1	-1	0	-1	0	-1	-1	NS(=O)(=O)c1cc(C(=O)NN2C[C@H]3[C@H]4CCC(C4)[C@H]3C2)ccc1Cl	72187527
-1	-1	-1	-1	-1	-1	-1	-1	-1	1	-1	-1	Clc1ccc(C(Cn2ccnc2)OCc2ccc(Sc3ccccc3)cc2)c(Cl)c1	51755
-1	-1	-1	-1	-1	-1	-1	-1	-1	0	-1	-1	Nc1ccccc1C(=O)OCC(O)CO	10330781
-1	-1	-1	-1	-1	-1	-1	-1	-1	0	-1	-1	CCCCCCCCC/C=C\C=C/C=C\C=C/C=C\C(=O)OCC	72187525
-1	-1	-1	-1	-1	-1	-1	0	-1	0	-1	-1	CN(C)CCN1CCN(c2cccc(Cl)c2)C1=O	23728
-1	0	0	1	-1	0	0	0	0	0	0	0	CCCCCCCCCOCC1CO1	99953
-1	-1	-1	-1	-1	-1	-1	-1	-1	0	-1	-1	CCOC(=O)Oc1ccc(CCNC(=O)[C@H](CCSC)NC(C)=O)cc1OC(=O)OCC	71137
-1	-1	-1	-1	-1	-1	-1	0	-1	0	-1	-1	CC(C)NCCCC1(C(N)=O)c2ccccc2-c2ccccc21	52195
0	0	1	0	0	0	0	0	0	0	0	0	N#CCc1ccccc1[N+](=O)[O-]	11888
0	0	0	-1	0	0	0	0	0	0	-1	0	O=[N+]([O-])c1ccc(CCO)cc1	7494
0	0	0	0	1	0	0	1	0	0	1	0	O=[N+]([O-])c1cccc(O)c1	11137
0	0	0	-1	0	0	0	0	0	0	0	0	Cc1ccc2ccccc2c1[N+](=O)[O-]	13432
0	0	-1	0	0	0	0	0	0	0	0	0	O=[N+]([O-])c1ccccc1CCO	27054
0	0	0	0	-1	0	0	0	0	0	0	0	O=C1CCCC(=O)C1	10434
0	0	-1	-1	1	0	1	1	0	1	1	1	COc1cc(/C=C/C(=O)CC(=O)/C=C/c2ccc(O)c(OC)c2)ccc1O	969516
0	0	0	0	0	0	0	0	0	0	0	0	CCOC(N)=O	5641
0	0	0	0	0	0	0	0	0	0	0	0	NC(N)=O	1176
0	0	0	0	0	0	0	0	0	0	0	0	COc1ccccc1N1CCN(CCCNc2cc(=O)n(C)c(=O)n2C)CC1	5639
0	0	0	0	0	0	0	0	0	0	0	0	O=c1cc[nH]c(=O)[nH]1	1174
0	0	-1	0	-1	0	0	0	0	0	0	0	CCc1ccc(Br)cc1	15313
0	0	0	-1	0	0	0	1	0	0	0	0	CCCC[Sn](Cl)(Cl)Cl	14236
0	0	0	0	0	0	0	0	0	0	0	0	O=C(O)c1ccc2cc(C(=O)O)ccc2c1	14357
0	0	0	-1	-1	0	-1	1	0	0	-1	-1	CO/C=C(/C(=O)OC)c1ccccc1Oc1cc(Oc2ccccc2C#N)ncn1	3034285
1	0	0	0	0	0	0	0	0	0	0	0	CCCOCC(C)O	15286
0	0	-1	0	0	0	0	-1	0	0	0	0	C=CCOC(=O)C(C)(C)OC(=O)c1cc(-n2c(=O)cc(C(F)(F)F)n(C)c2=O)ccc1Cl	11826859
0	0	0	0	0	0	0	0	0	0	0	0	CCCCCCC(CO)CCCC	19800
0	0	0	0	0	0	0	0	0	0	-1	0	COC(C)CCO	17291
0	0	0	0	0	0	0	0	0	0	0	0	CN(Cc1ccc(C(C)(C)C)cc1)Cc1cccc2ccccc12	2484
0	0	0	0	0	0	0	-1	0	-1	0	0	CC(C)(S)C(=O)N[C@@H](CS)C(=O)O	656604
0	0	0	0	-1	0	0	-1	0	-1	0	0	C/C(=C(\CCOC(=O)c1ccccc1)SS/C(CCOC(=O)c1ccccc1)=C(/C)N(C=O)Cc1cnc(C)nc1N)N(C=O)Cc1cnc(C)nc1N	20054849
0	0	0	0	0	0	0	0	0	0	0	0	CCCCOC(=O)CCCCCCCC(=O)OCCCC	18016
0	0	0	-1	0	0	0	0	0	0	0	0	C=CCBr	7841
0	-1	0	0	0	0	0	0	0	0	0	1	CCC1(C2=NCCN2)Cc2ccccc2O1	72016
0	0	1	0	0	0	0	-1	0	0	1	0	Cc1ccccc1C(=O)Nc1cccc(OC(C)C)c1	41632
0	0	0	0	-1	0	0	0	0	0	0	0	CSc1ccc(C(=O)c2[nH]c(=O)[nH]c2C)cc1	53708
0	0	0	0	0	0	0	0	0	0	-1	0	CN(C)CC/C=C1\c2ccccc2COc2ccccc21	667477
0	0	0	0	-1	0	0	0	1	0	0	0	CN(C(=O)CCCOc1ccc2[nH]c(=O)ccc2c1)C1CCCCC1	2753
0	0	0	0	-1	0	0	1	0	0	0	0	N=C(N)NC(=N)NCCc1ccccc1	8249
0	0	0	0	0	0	0	0	0	0	0	0	C=CCOC(=O)CCCCCCCC	61410
0	0	0	-1	0	0	0	0	0	0	0	0	COc1cc([N+](=O)[O-])ccc1N	7337
0	0	0	0	0	0	0	-1	0	0	0	0	C=CCSSCCC	16591
0	0	0	0	0	0	0	0	0	0	0	0	C=CCNC(N)=S	1549517
0	0	0	-1	0	0	0	-1	0	0	1	0	C[Si](Cl)(c1ccccc1)c1ccccc1	67349
0	0	0	0	0	0	0	0	0	0	0	0	CC(C)C(O)C(C)(C)CO	8946
1	1	0	-1	1	1	0	0	0	0	0	0	CCCCCCCCCC(=O)O[C@H]1CC[C@H]2[C@@H]3CCC4=CC(=O)CC[C@@H]4[C@H]3CC[C@]12C	9677
0	0	0	0	0	0	0	0	0	0	0	0	CCCc1c2oc(C(=O)O)cc(=O)c2cc2c(=O)cc(C(=O)O)n(CC)c12	50294
0	0	0	-1	0	0	0	-1	0	0	0	0	Cl[Nd](Cl)Cl	66204
0	0	0	0	0	0	0	0	0	0	0	0	CCO[Si](CCC1CCC2OC2C1)(OCC)OCC	154915
0	0	1	-1	1	0	0	0	0	0	0	0	CCOC(=O)c1ccc(N(C)C)cc1	25127
0	0	0	0	0	0	0	0	0	0	0	0	CC(C)C(=O)OCCc1ccccc1	7655
0	0	0	0	0	0	0	0	0	0	0	0	CC(=O)OCC=Cc1ccccc1	7660
0	0	0	0	0	0	0	0	0	0	-1	0	OCCc1ccccn1	7675
0	0	0	0	0	0	0	0	0	0	0	0	CCNc1cccc(C)c1	7603
0	0	0	0	0	0	0	0	0	0	0	0	c1ccc(Oc2ccccc2)cc1	7583
0	0	0	0	0	0	0	0	0	0	0	0	CNc1ccccc1	7515
0	0	0	0	0	0	0	0	0	0	0	0	N#Cc1ccccn1	7522
0	0	0	0	0	0	0	0	0	0	0	0	ON=C1CCCCC1	7517
0	0	-1	-1	0	0	-1	0	0	0	0	0	O=C(O)c1ccccc1C(=O)OCc1ccccc1	31736
0	0	1	1	-1	0	-1	-1	0	-1	-1	-1	COc1ccccc1NC(=O)c1cc2ccccc2cc1O	67274
0	0	-1	-1	-1	0	0	0	1	0	-1	0	O=C(Oc1ccccc1)c1ccc2ccccc2c1O	67236
-1	0	1	-1	1	1	0	0	0	0	1	-1	COc1ccc(C(=O)c2ccc(OC)cc2O)c(O)c1	8570
0	0	0	0	0	0	0	-1	0	0	0	0	CC(C)CCCCCOC(=O)CCCCC(=O)OCCCCCC(C)C	66932
0	0	0	0	0	0	0	0	0	0	-1	0	O=[N+]([O-])c1ccc(Oc2ccc([N+](=O)[O-])cc2)cc1	7568
0	0	0	0	-1	0	0	-1	0	0	0	0	COc1ccc(OC)c(OC)c1	67284
0	0	0	0	-1	0	0	0	0	0	0	0	CC(=O)/C=C/C1C(C)=CCCC1(C)C	5282108
0	0	0	0	1	0	0	0	0	0	0	0	O=c1ccc2ccccc2o1	323
0	0	0	0	-1	0	0	0	0	0	0	0	COc1ccc(N)c(C)c1	7610
0	-1	-1	0	0	-1	-1	-1	1	-1	1	1	CN[C@H]1CCc2cc(OC)c(OC)c(OC)c2-c2ccc(OC)c(=O)cc21	220401
0	0	0	0	0	0	0	0	0	0	0	0	CC(=O)OCCC(C)CC(C)(C)C	42745
1	0	0	0	0	0	0	1	0	1	0	0	COc1ccc2c3c1O[C@H]1[C@@H](O)C=C[C@H]4[C@@H](C2)N(C)CC[C@]314	5284371
0	0	0	0	0	0	0	0	0	0	0	0	CCCCCCCCCCCC(=O)OCC(O)CO	14871
0	0	1	0	0	0	0	0	0	0	0	0	CCOP(=S)(OCC)Oc1ccc2c(C)c(Cl)c(=O)oc2c1	2871
0	-1	0	-1	0	0	1	0	0	0	1	1	CCCc1c(OCCCCc2nnn[nH]2)ccc(C(C)=O)c1O	3969
0	-1	-1	-1	-1	1	-1	-1	1	1	-1	0	CN(C)C(=S)[S-].CN(C)C(=S)[S-].[Cu+2]	472181
0	0	1	0	-1	0	0	0	0	0	0	0	O=C1c2ccccc2C(=O)c2cc(Cl)ccc21	8553
0	0	0	0	0	0	0	0	0	0	0	0	Cc1nc2ccccc2s1	8446
0	-1	-1	-1	-1	-1	-1	-1	0	-1	1	1	N#Cc1c2ccccc2cc2ccccc12	14586
0	0	-1	-1	0	0	-1	1	0	-1	1	-1	O=CC=C(c1ccccc1)c1ccccc1	71027
0	-1	0	-1	0	-1	0	0	1	-1	-1	-1	O=C(/C=C/c1ccc([N+](=O)[O-])cc1)c1ccccc1	5377323
0	-1	1	0	0	0	0	0	0	-1	-1	0	CCC1(c2cnc[nH]2)Cc2ccccc2C1	71310
0	0	1	0	0	0	0	-1	0	-1	0	0	COc1ccc2c3c1O[C@H]1C[C@@H](O)C=C[C@@]31CCN(C)C2	9651
0	0	0	0	0	0	0	0	0	0	0	0	CCCCC=O	8063
0	0	0	0	0	0	0	0	0	0	0	0	O=C(O)CCCC(=O)O	743
0	0	-1	0	0	0	0	0	0	0	-1	0	CCN1CCCC1CNC(=O)c1cc(S(N)(=O)=O)ccc1OC	5355
0	0	-1	-1	0	0	-1	0	0	1	-1	-1	O=C1OC2(c3cc(Br)c(O)c(Br)c3Oc3c2cc(Br)c(O)c3Br)c2c(Cl)c(Cl)c(Cl)c(Cl)c21	83511
0	0	0	0	0	0	0	0	0	0	0	0	CC(C)CCCCCCCOC(=O)c1ccccc1C(=O)OCCCCCCCC(C)C	33599
0	0	0	0	-1	0	0	0	0	0	0	0	CC(=O)c1ccc(C(C)=O)cc1	13888
0	0	0	0	0	0	0	0	0	0	0	0	CCCCCCCCCOC(=O)c1ccccc1C(=O)OCCCCCCCCC	6787
0	0	0	0	0	0	0	0	0	0	0	0	CN(C)c1ccncc1	14284
0	-1	0	-1	-1	-1	-1	1	0	1	-1	-1	CCc1nn(C)c(C(=O)NCc2ccc(C(C)(C)C)cc2)c1Cl	86354
0	0	0	0	0	0	0	0	0	0	0	0	O=C(c1ccc(Cl)cc1)c1ccc(Cl)cc1	7034
0	0	0	0	1	1	0	1	0	0	0	0	C#C[C@]1(O)CC[C@H]2[C@@H]3CCc4cc(OC)ccc4[C@H]3CC[C@@]21C	6291
0	0	0	-1	0	0	0	0	1	0	0	0	C=C(C#N)C(=O)OCC	81530
0	0	1	-1	0	0	0	0	0	0	-1	0	Cc1c(-c2cccnc2)c2ccccc2n1CCCCC(=O)O	9926621
0	0	0	0	-1	-1	-1	1	0	-1	0	-1	O=C(O)C1(c2ccc3c(c2)OC[C@H](Cc2ccc(-c4ccccc4)cc2)[C@H]3O)CCCC1	9867257
0	0	0	-1	0	0	1	1	0	0	-1	-1	Cc1oc(-c2ccccc2)nc1CCOc1cccc2c1ccn2CCC(=O)O	10134976
0	0	-1	-1	1	0	0	0	0	0	0	0	Cc1cc(NC(=O)C(=O)O)cc(C)c1Oc1ccc(O)c2c1CCC2	9819350
0	0	0	0	0	0	0	0	0	0	0	0	CNC(=O)[C@H]1O[C@@H](n2cnc3c(NCc4cc(Cl)ccc4OCc4cc(C)no4)ncnc32)[C@H](O)[C@@H]1N	9828356
0	-1	1	-1	-1	0	-1	-1	0	-1	-1	1	NC(=O)N1C(=O)C(C(=O)c2cc(Cl)cs2)c2cc(F)c(Cl)cc21	9885850
0	0	-1	-1	1	0	-1	1	0	0	0	0	NC(=O)N(O)[C@@H]1C=C[C@H](Oc2cccc(Oc3ccc(F)cc3)c2)C1	53316393
0	0	0	0	0	0	0	0	0	0	0	0	O=C1NC(=O)C(c2ccccc2)(c2ccccc2)N1	1775
0	0	0	0	0	0	0	1	0	0	0	0	CC(C)C(Br)C(=O)NC(N)=O	2447
0	0	0	0	0	0	0	0	0	0	0	0	CN1CCC[C@H]1c1cccnc1	89594
0	0	0	0	0	0	0	-1	0	0	1	0	O=CCc1ccccc1	998
0	0	0	0	0	0	0	-1	0	-1	0	0	C/C(=C\C(=O)OCCCCCCCCC(=O)O)C[C@@H]1OC[C@H](C[C@@H]2O[C@H]2[C@@H](C)[C@H](C)O)[C@@H](O)[C@H]1O	446596
0	-1	0	0	0	0	0	1	0	1	-1	-1	CCN(CC)C(=O)/C(C#N)=C/c1cc(O)c(O)c([N+](=O)[O-])c1	5281081
0	0	0	1	0	0	-1	1	-1	0	0	1	Nc1nc(Cl)nc2c1ncn2[C@@H]1O[C@H](CO)[C@@H](O)[C@@H]1F	119182
0	0	0	0	0	0	0	0	0	0	0	0	O=C(CS(=O)Cc1ccco1)NC/C=C\COc1cc(CN2CCCCC2)ccn1	5282136
0	1	0	0	0	0	0	-1	0	-1	0	0	C[C@@H](O)[C@H]1C(=O)N2C(C(=O)[O-])=C(SC3Cn4cnc[n+]4C3)[C@H](C)[C@H]12	71339
0	0	0	-1	0	0	0	0	0	0	-1	0	CN1C[C@@H]2C[C@H]1CN2c1cc2c(cc1F)c(=O)c(C(=O)O)cn2C1CC1	71335
1	0	0	-1	0	0	0	0	0	0	-1	0	CN(CCOc1ccc(NS(C)(=O)=O)cc1)CCc1ccc(NS(C)(=O)=O)cc1	71329
0	0	0	0	0	0	0	-1	0	0	0	0	C[C@@H](O)[C@H]1C(=O)N2C(C(=O)O)=C([C@H]3CCCO3)S[C@H]12	65894
0	0	0	0	0	0	0	0	0	0	0	0	C=C(C)C1CC=C(C)C(=O)C1	7439
0	0	0	0	0	0	0	0	0	-1	0	0	Cc1ccccc1S	8712
0	0	0	0	0	0	0	0	0	0	0	0	O=C1CCCCC1C1CCCCC1	7016
0	0	0	0	0	0	0	0	0	0	0	0	CCC(=O)C1CC(C(C)C)CC=C1C	35785
0	0	0	0	0	0	0	0	0	0	-1	0	CC(C)=CCOC(=O)c1ccccc1	21265
0	0	0	0	0	0	0	0	0	0	0	0	COc1cc(CCC(C)=O)ccc1O	31211
0	0	0	0	0	0	0	0	0	0	0	0	OC[C@H](O)[C@@H](O)[C@@H](O)[C@H](O)CO	11850
-1	-1	-1	-1	-1	-1	-1	0	-1	0	-1	-1	N[C@H](C(=O)O)c1ccc(O)cc1	36143
0	0	0	0	0	0	0	-1	0	-1	0	0	COC1=C(OC)C(=O)C(C/C=C(\C)CC/C=C(\C)CC/C=C(\C)CC/C=C(\C)CC/C=C(\C)CC/C=C(\C)CC/C=C(\C)CC/C=C(\C)CC/C=C(\C)CCC=C(C)C)=C(C)C1=O	5281915
0	0	-1	-1	-1	0	-1	-1	-1	-1	-1	-1	CCN(CC)CCOc1ccc(C(O)(Cc2ccc(Cl)cc2)c2ccc(C)cc2)cc1	6536
0	0	0	0	0	0	0	0	0	0	0	0	O=C(O)c1ccc(O)c(O)c1	72
0	-1	1	-1	-1	0	0	1	0	0	1	0	O=C1c2ccccc2C(=O)c2c(O)c(O)cc(O)c21	6683
0	0	0	0	0	0	0	-1	0	0	0	0	CCCCn1cc[n+](C)c1.O=S(=O)([O-])C(F)(F)F	2734246
1	1	0	0	-1	0	-1	1	0	0	0	-1	CCc1nc(N)nc(N)c1-c1ccc(Cl)cc1	4993
0	0	1	0	1	1	0	1	0	0	1	1	O=c1c(O)c(-c2ccc(O)c(O)c2)oc2cc(O)cc(O)c12	5280343
-1	-1	-1	-1	-1	-1	-1	-1	-1	0	-1	-1	Cc1cccc(N(C)C(=S)Oc2ccc3c(c2)C2CCC3C2)c1	5506
-1	-1	-1	-1	-1	-1	-1	0	-1	0	-1	-1	O=C(CCCl)NCc1ccccc1	10391
0	0	0	0	0	0	0	-1	0	-1	0	0	COc1ccc(/C=C/C(=O)O)cc1	699414
-1	-1	-1	-1	-1	-1	-1	0	-1	0	-1	-1	CC(C)CCCC(C)NCCC(C)C	10406
0	0	0	0	0	0	0	0	0	0	-1	0	C=CCCCCCCCC	13381
0	0	0	0	0	0	0	1	0	0	0	0	O=C1CCCCCCCCCCC1	13246
0	0	0	-1	-1	0	0	0	0	0	1	-1	O=[N+]([O-])c1ccc(Nc2ccccc2)cc1	13271
0	-1	0	-1	-1	-1	-1	1	1	1	-1	1	c1cc(N(CC2CO2)CC2CO2)ccc1Cc1ccc(N(CC2CO2)CC2CO2)cc1	91593
0	0	0	0	0	0	0	0	0	0	0	0	CC(=O)Nc1ccc(S(N)(=O)=O)cc1	8482
0	0	0	0	1	0	0	0	0	0	-1	0	O=C(OCc1ccccc1)c1ccccc1O	8363
0	0	0	0	1	0	0	-1	0	0	-1	0	c1ccc(CSCc2ccccc2)cc1	10867
0	0	0	0	0	0	0	0	0	0	-1	0	O=C(Cc1ccccc1)OCc1ccccc1	60999
0	0	0	0	0	0	0	0	0	0	0	0	N#CC1(N)CCCCC1	79635
0	0	0	-1	0	0	0	0	0	1	-1	0	O=C1CCCCCN1SSN1CCCCCC1=O	90282
0	0	0	0	0	0	0	0	0	0	0	0	CCOC(=O)NNc1ccc(N(CC)CC(C)O)nn1	2515
1	0	0	-1	0	0	0	-1	0	-1	0	0	COCCc1ccc(OCC(O)CNC(C)C)cc1.COCCc1ccc(OCC(O)CNC(C)C)cc1.O=C(O)CCC(=O)O	62937
0	-1	-1	-1	-1	1	0	-1	1	-1	0	0	S=C(SSC(=S)N1CCCCC1)N1CCCCC1	7188
0	0	0	0	0	0	0	0	0	0	0	0	COC(=O)CC#N	7747
0	0	0	0	0	0	0	0	0	0	0	0	CC(C)CCCCCCN	119716
1	1	-1	-1	0	-1	-1	-1	0	-1	1	0	CCC(=O)OCC(=O)[C@@]1(OC(=O)CC)[C@@H](C)C[C@H]2[C@@H]3CCC4=CC(=O)C=C[C@]4(C)[C@@]3(Cl)[C@@H](O)C[C@@]21C	21700
0	0	0	0	0	0	0	0	0	0	0	0	CC(C)NC(=O)NC(C)C	20084
0	0	0	0	0	-1	1	-1	0	-1	1	-1	CCCCCCCCCCCCCCC(Br)C(=O)O	82145
0	0	0	0	0	0	0	0	0	0	0	0	C=CCOCC(O)CO	78950
0	0	0	0	0	0	0	0	0	0	0	0	CC(=O)c1ccc(C)cc1	8500
0	0	1	-1	-1	0	-1	1	0	-1	-1	-1	O=C(O)c1cc(O)c2ccccc2c1O	671
0	0	0	0	0	0	0	0	0	0	0	0	O=S(=O)(O)CCCN1CCOCC1	70807
0	0	0	0	0	0	0	0	0	0	0	0	CCCCNc1ccccc1	14310
0	0	0	-1	0	0	0	0	0	0	0	0	FC(F)(F)c1ccc(Cl)cc1Cl	9443
0	0	0	0	1	1	-1	1	0	0	1	-1	Oc1ccc(Sc2ccc(O)cc2)cc1	17570
0	-1	-1	-1	1	1	0	1	0	0	-1	0	O=C(c1ccc(O)cc1)c1ccc(Cl)cc1	123504
0	0	-1	0	1	1	-1	-1	0	0	1	-1	Oc1ccc(Nc2ccccc2)cc1	31208
0	0	0	0	0	0	0	0	0	0	0	0	C=CC(=O)OCCCCCCCC(C)C	14899
0	0	1	0	1	1	0	-1	-1	0	1	0	O=C(c1ccc(O)cc1)c1ccc(O)c(O)c1O	919792
0	0	0	0	0	0	0	0	0	0	0	0	CCCCC(CC)COC(=O)CC#N	96359
0	0	1	0	-1	0	-1	-1	0	1	1	1	O=C(Nc1ccc(Br)cc1)c1cc(Br)cc(Br)c1O	14868
0	0	0	0	0	0	0	0	0	0	0	0	CCCCN(CCCC)CCCC	7622
-1	-1	-1	-1	-1	-1	-1	-1	-1	0	-1	-1	Cc1cc(O)c(C)c(C)c1O	12785
-1	-1	-1	-1	-1	-1	-1	1	-1	0	-1	-1	CC1=C(C(=O)O)N2C(=O)[C@@H](NC(=O)[C@H](N)c3ccc(O)cc3)[C@H]2SC1	47965
0	0	-1	0	0	0	0	0	0	0	0	0	N[C@@H](C(=O)N[C@@H]1C(=O)N2C(C(=O)O)=C(Cl)CS[C@H]12)c1ccccc1	51039
0	0	0	0	0	0	0	1	0	0	0	-1	O=NN(CCCl)C(=O)NCCCl	2578
0	1	-1	1	-1	1	-1	-1	1	-1	1	1	CC(=O)[C@]1(O)Cc2c(O)c3c(c(O)c2[C@@H](O[C@H]2C[C@H](N)[C@H](O)[C@H](C)O2)C1)C(=O)c1c(O)cccc1C3=O	443831
0	0	0	0	0	0	0	0	0	0	0	0	CCCCNC(=O)NS(=O)(=O)c1ccc(N)cc1	9564
0	0	0	0	0	0	0	0	0	0	0	0	CC1(c2ccccc2)OC(C(=O)O)=CC1=O	51576
0	0	0	0	0	0	0	0	0	0	0	0	CCN1CCC[C@H]1CNC(=O)c1c(O)c(Cl)cc(Cl)c1OC	3033769
0	0	0	0	0	0	0	0	0	0	0	0	CN(C(=O)c1c(O)c2ccccc2n(C)c1=O)c1ccccc1	54676478
0	0	0	0	0	0	0	0	0	0	-1	0	CCO[Si](OCC)(OCC)OCC	6517
0	0	0	0	0	0	0	0	0	0	0	0	O=C1c2ccccc2S(=O)(=O)N1CCCCN1CCN(c2ncccn2)CC1	56971
1	0	0	0	0	0	0	0	0	0	0	0	O=Cc1ccco1	7362
0	0	0	0	-1	0	0	0	0	0	0	0	c1ccoc1	8029
0	0	0	0	0	0	0	0	0	0	0	0	CCCCCCCCCCCCC1CO1	18604
0	0	0	0	0	0	0	0	0	0	0	0	COc1ccccc1O	460
1	0	1	0	1	1	0	-1	0	-1	0	0	Cc1ccccc1-n1c(CF)nc2ccc(N)cc2c1=O	2040
0	0	0	0	0	0	0	0	0	0	0	0	C=CC1CO1	13586
0	0	0	0	0	0	0	-1	0	-1	0	0	C=CCN1C(=O)C(CC(C)C)NC1=S	3032361
0	0	0	0	1	0	0	0	0	0	0	0	NS(=O)(=O)c1cc(C(=O)O)c(NCc2ccco2)cc1Cl	3440
0	0	0	0	0	0	1	0	0	0	-1	0	CCCCC1=NC2(CCCC2)C(=O)N1Cc1ccc(-c2ccccc2-c2nnn[nH]2)cc1	3749
0	0	0	0	0	0	0	0	0	0	0	0	CC(C)CC(C)N	7908
-1	-1	-1	-1	-1	-1	-1	0	-1	0	-1	-1	COCC(=O)Nc1c(I)c(C(=O)NCC(O)CO)c(I)c(C(=O)N(C)CC(O)CO)c1I	3736
0	0	0	0	0	0	0	-1	0	-1	0	0	CNC(=O)c1c(I)c(C(=O)NCC(=O)Nc2c(I)c(C(=O)O)c(I)c(C(=O)NCCO)c2I)c(I)c(N(C)C(C)=O)c1I	3742
0	0	0	0	0	0	0	0	0	0	-1	0	CCCCCCCCSCCO	19079
0	0	0	0	0	0	0	0	0	0	0	0	CN[C@H]1[C@@H](O)[C@@H](NC)[C@H](O)[C@H]2O[C@@H]3O[C@H](C)CC(=O)[C@]3(O)O[C@H]12	15541
0	1	0	-1	1	0	-1	0	1	0	1	1	O=Cc1ccccc1C=O	4807
0	0	0	0	0	0	-1	-1	0	0	-1	0	CN1CCCC(CC2c3ccccc3Sc3ccccc32)C1	4167
0	0	0	0	0	0	0	0	0	0	0	0	Cc1cc(C)n(CO)n1	96393
0	0	0	0	0	0	0	1	0	0	0	0	O=c1oc(=O)c2cc3c(=O)oc(=O)c3cc12	6966
0	0	0	0	0	0	0	0	0	0	0	0	CCN1CN(CC)CN(CC)C1	24512
0	0	0	0	0	0	0	0	0	0	0	-1	Cc1ncc([N+](=O)[O-])n1CC(O)CCl	28061
0	0	0	0	0	0	0	-1	0	-1	0	0	NCC1CCC(C(=O)O)CC1	5526
0	0	0	0	0	0	0	0	0	0	0	0	COc1cc(NS(=O)(=O)c2ccc(N)cc2)ncn1	5332
1	0	0	0	0	0	0	0	0	0	0	0	COc1cc(O)c(C(=O)c2ccccc2)cc1S(=O)(=O)O	19988
0	0	1	0	0	0	0	0	0	0	-1	0	COC(=O)Nc1ccc(Cl)c(Cl)c1	15969
1	0	0	0	0	0	0	-1	0	-1	0	0	CN[C@H](CC(C)C)C(=O)N[C@H]1C(=O)N[C@@H](CC(N)=O)C(=O)N[C@H]2C(=O)N[C@H]3C(=O)N[C@H](C(=O)N[C@@H](C(=O)O)c4cc(O)cc(O)c4-c4cc3ccc4O)[C@H](O)c3ccc(c(Cl)c3)Oc3cc2cc(c3O[C@@H]2O[C@H](CO)[C@@H](O)[C@H](O)[C@H]2O[C@H]2C[C@](C)(N)C(O)[C@H](C)O2)Oc2ccc(cc2Cl)[C@H]1O	16051955
0	0	0	0	1	0	0	-1	0	-1	0	0	CC[C@H](C)[C@@H](NC(=O)[C@H](CCC(=O)O)NC(=O)[C@H](CC(C)C)NC(=O)[C@@H]1CSC([C@H](N)[C@H](C)CC)=N1)C(=O)N[C@@H]1CCCCNC(=O)[C@@H](CC(N)=O)NC(=O)[C@@H](CC(=O)O)NC(=O)[C@@H](Cc2cnc[nH]2)NC(=O)[C@@H](Cc2ccccc2)NC(=O)[C@@H]([C@H](C)CC)NC(=O)[C@@H](CCCN)NC1=O	60196264
0	0	0	-1	0	0	-1	1	1	-1	-1	1	O=C/C(Cl)=C(/Cl)C(=O)O	2771871
0	0	0	0	0	0	0	0	0	0	0	0	Cl[C@H]1OCCO[C@@H]1Cl	5284382
0	0	0	0	0	0	0	0	0	0	0	0	C#CC(C)(C)NC(=O)c1cc(Cl)cc(Cl)c1	32154
0	0	1	1	0	0	0	1	0	0	0	0	Nc1cc(Cl)c(N)c(Cl)c1	11860
0	0	0	0	0	0	0	0	0	0	1	0	Nc1c(Cl)cc([N+](=O)[O-])cc1Cl	7430
0	0	1	1	-1	-1	0	-1	0	1	1	-1	O=C1C(Cl)=C(Cl)C(=O)c2ccccc21	8342
0	0	1	-1	0	0	-1	1	0	0	1	1	C=C(C)C(=O)Nc1ccc(Cl)c(Cl)c1	16560
0	0	0	0	0	0	0	0	0	0	0	0	O=C(O)C(Cl)Cl	6597
0	0	0	0	0	0	0	0	0	0	0	0	CCCCCC(=O)OCC	31265
0	0	0	0	0	0	0	0	0	0	0	0	CCCCOC(C)=O	31272
0	0	0	-1	0	0	0	0	0	0	-1	0	CCCCCCCCCCCCN	13583
0	0	0	0	1	0	0	0	0	0	0	0	CCCCOP(=O)(OCCCC)OCCCC	31357
0	0	0	0	0	0	0	-1	0	0	1	0	Oc1cc(Cl)c(Cl)cc1Cl	7271
0	0	0	0	0	0	0	0	0	0	0	0	CCC(C)(CCC(C)C)C(=O)O	62817
-1	-1	-1	-1	-1	-1	-1	0	-1	0	-1	-1	COC(=O)C1=C(C)NC(C)=C(C(=O)OCCc2ccc(N3CCN(C(c4ccccc4)c4ccccc4)CC3)cc2)C1c1cccc([N+](=O)[O-])c1	122073
0	0	0	0	0	0	0	0	0	0	0	0	CCCCc1ccccc1	7705
0	0	0	-1	0	0	0	0	0	0	0	1	C=CCSSCC=C	16590
0	-1	-1	-1	-1	-1	1	1	-1	1	1	-1	C=C(C)C(=O)O[Sn](CCCC)(CCCC)CCCC	16682828
0	0	0	0	0	0	0	0	0	0	0	0	CC(C)CCCC(C)(C)O	83268
0	0	0	0	0	0	0	0	0	0	0	0	CCC/C=C/C=O	5281168
0	0	0	0	0	0	0	0	0	0	-1	0	C1=COCCC1	8080
0	0	0	0	0	0	0	0	0	0	0	0	O=C(O)c1ccco1	6919
0	0	0	-1	0	0	0	-1	0	0	-1	0	COc1cc(OC)c2ccc(=O)oc2c1	2775
0	-1	-1	-1	0	-1	-1	-1	1	-1	-1	1	Cc1cc(=O)oc2cc(N(C)C)ccc12	6867
0	0	0	0	0	0	0	0	0	0	0	0	C=CN1CCCCCC1=O	75227
0	0	0	0	0	0	0	1	0	1	0	0	Cc1occc1S	34286
0	0	0	0	0	0	0	0	0	0	0	0	CCCOC(C)=O	7997
0	0	1	0	0	0	0	0	0	0	0	0	Cc1ccc2c(c1)CCCN2	66678
0	0	0	0	0	0	0	0	0	0	1	0	CC1(C)CCC[C@@]2(C)[C@H]1CC[C@@]1(C)OCC[C@H]21	10857465
0	0	1	-1	0	0	0	0	0	0	0	0	NNC(=O)OCc1ccccc1	79242
0	0	0	0	0	0	0	0	0	0	0	0	CC(C)c1ccc(C#N)cc1	26289
0	0	0	0	0	0	0	0	0	0	0	0	Cl[Yb](Cl)Cl	61510
0	0	-1	0	0	0	0	0	0	0	0	0	COc1cc(C)cc(O)c1	76674
0	1	0	-1	0	-1	1	1	1	1	0	1	C=CC(=O)OCCCCCCOC(=O)C=C	25644
0	0	0	0	0	0	0	0	0	0	0	0	C=CC(C)(C)CC(=O)OC	114129
0	0	0	0	0	0	0	0	0	0	0	0	CCCCCCOC(=O)c1ccccc1	23235
-1	-1	-1	0	-1	0	0	0	0	0	0	0	C=CCCCC	11597
0	0	0	0	0	0	0	0	0	0	1	0	CCCCCCc1ccc(-c2ccc(C#N)cc2)cc1	38764
0	0	0	0	0	0	0	0	0	0	0	0	C=C(C)C(=O)OCCCCCC	8872
0	0	-1	0	0	0	0	0	0	0	-1	0	COc1ccc2c(c1OC)C(=O)O[C@@H]2[C@H]1c2cc3c(cc2CCN1C)OCO3	197835
0	0	0	0	-1	0	0	0	0	0	0	0	O=[N+]([O-])c1ccccc1-c1ccccc1	6829
0	0	0	0	0	0	0	0	0	0	0	0	N=C(N)N.N=C(N)N.O=C(O)O	11650
0	0	0	0	0	0	1	1	0	0	0	0	O=[N+]([O-])c1ccccc1CCl	11921
0	0	0	0	0	0	0	-1	0	0	0	0	O=[N+]([O-])c1ccc(CCl)cc1	7482
-1	0	0	0	0	0	0	0	0	0	0	0	O=C(Cl)c1ccc([N+](=O)[O-])cc1	8502
0	0	0	0	0	0	0	1	0	0	0	0	O=[N+]([O-])c1cccc(CCl)c1	12078
0	0	0	0	0	0	0	0	0	0	0	0	O=C(Cl)c1cccc([N+](=O)[O-])c1	8495
0	0	-1	0	0	0	0	0	0	0	0	0	O=C(Cl)c1ccccc1[N+](=O)[O-]	11875
0	0	0	0	0	0	0	-1	0	0	0	0	CC(C)CC(=O)O	10430
-1	-1	0	0	0	0	0	0	0	0	0	0	Cc1nc(N)nc(N)n1	10949
0	0	-1	-1	0	0	0	0	0	0	0	0	O=[N+]([O-])c1ccccc1Nc1ccccc1	8407
0	0	0	0	0	0	0	0	0	0	0	0	CCCCCCCCCCCCCCCCC(=O)O	10465
0	0	0	0	0	0	0	0	0	0	0	0	NS(=O)(=O)O	5987
-1	-1	-1	-1	-1	-1	-1	0	-1	0	-1	-1	CCOC(C(=O)OCCN(C)C)(c1ccccc1)c1ccccc1	17036
0	0	1	-1	1	0	0	1	1	0	1	0	CC(=O)Nc1ccc2c(c1)Cc1ccccc1-2	5897
0	0	0	0	0	0	0	0	0	0	0	0	O=C(c1ccc2c(c1)C(=O)OC2=O)c1ccc2c(c1)C(=O)OC2=O	75498
0	0	0	-1	0	0	0	0	0	0	0	0	CC(C)(C)N(CCO)CCO	62430
0	0	0	0	0	0	0	0	0	0	0	0	CC(CO)CO	75103
1	-1	0	0	0	0	0	0	0	0	0	0	C=C(C)C(=O)OCCCCCCCCCCCCC	17234
0	0	0	0	0	0	0	0	0	0	0	0	C=C(C)C(=O)OCCC[Si](OC)(OC)OC	17318
0	0	0	0	0	0	0	0	0	0	0	0	C=CC(C)CCC=C(C)C	17090
0	0	0	0	0	0	0	0	0	0	0	0	C=CCCCCCCCCCCC	17095
-1	-1	-1	-1	-1	-1	-1	0	-1	0	-1	-1	CCCCN(CCCC)C(C(N)=O)c1ccc(OC)cc1	10616
0	-1	0	0	0	0	-1	-1	0	-1	0	-1	OCC(S)CS	3080
0	-1	0	0	0	0	-1	0	0	0	1	1	CC(=O)O[C@@]12CO[C@@H]1C[C@H](O)[C@@]1(C)C(=O)[C@H](O)C3=C(C)[C@@H](OC(=O)[C@H](O)[C@@H](NC(=O)OC(C)(C)C)c4ccccc4)C[C@@](O)([C@@H](OC(=O)c4ccccc4)[C@@H]12)C3(C)C	148124
0	0	0	0	0	0	0	0	0	0	-1	0	O=C1O[C@@H]2[C@@H](O)[C@H](O)O[C@@H]2[C@H]1O	2724333
0	0	0	0	0	0	0	0	0	0	0	0	CN(C)CCc1c[nH]c2cccc(OP(=O)(O)O)c12	10624
0	0	0	-1	-1	0	-1	0	0	0	0	0	CN(C)C(=O)C(CCN1CCC(O)(c2ccc(Cl)cc2)CC1)(c1ccccc1)c1ccccc1	3955
0	0	0	0	0	0	0	0	0	0	0	0	CC(C(=O)O)c1ccc(CC2CCCC2=O)cc1	3965
0	0	0	0	0	0	0	0	0	0	0	0	Cc1ccccc1N1C(=O)c2cc(S(N)(=O)=O)c(Cl)cc2NC1C	4170
0	0	0	0	0	0	0	0	0	0	0	0	CCN(CC)CC(=O)Nc1c(C)cccc1C	3676
0	0	0	-1	-1	0	-1	1	0	1	1	0	c1ccc2c(c1)OCC(C1=NCCN1)O2	54459
0	0	1	1	0	0	0	-1	0	-1	0	0	O=C1CCC(c2ccc(-n3ccnc3)cc2)=NN1	55918
0	0	0	0	0	0	0	0	0	0	0	0	CCn1ccnc1CC1COc2ccccc2O1	133621
0	0	0	0	0	0	0	0	0	0	0	0	CCN(CC)CCNC(=O)c1cc(Cl)c(N)cc1OC	4168
0	0	0	1	0	-1	-1	-1	-1	-1	0	0	Cc1ccccc1CNc1ncnc2c1ncn2[C@@H]1O[C@H](CO)[C@@H](O)[C@H]1O	65710
0	0	1	0	0	0	0	0	0	0	0	0	COc1ccccc1N	7000
0	0	1	0	0	0	0	0	0	0	0	0	Nc1ccccc1	6115
0	0	0	0	0	0	0	0	0	0	0	0	CC(COc1ccc(C(C)(C)C)cc1)OS(=O)OCCCl	8809
0	0	0	0	-1	0	0	0	0	0	1	0	O=C1c2ccccc2C(=O)c2ccccc21	6780
0	0	0	0	0	0	0	0	0	0	0	0	Nc1ccccc1C(=O)O	227
0	0	0	0	0	0	0	0	0	0	0	0	C=CCC1([C@H](C)CCC)C(=O)NC(=O)NC1=O	31143
0	0	0	-1	0	0	0	0	0	0	0	0	C[C@H]1N=C(N)O[C@H]1c1ccccc1	3058503
0	0	0	0	0	0	0	0	0	0	-1	0	C=CCOC(C)=O	11584
0	0	0	0	0	0	0	0	0	0	0	0	CCN(CC)C(=O)C(Cl)=C(C)OP(=O)(OC)OC	25750
0	0	0	-1	1	1	0	1	1	0	-1	0	Oc1ccc(-c2ccccc2)cc1	7103
0	0	0	0	0	0	0	0	0	0	1	0	Oc1ccccc1-c1ccccc1	7017
0	1	-1	-1	-1	1	1	1	-1	1	-1	1	CC(=O)O[Hg]c1ccccc1	16682730
0	1	-1	-1	-1	1	-1	-1	1	1	1	-1	O[Sn](c1ccccc1)(c1ccccc1)c1ccccc1	6327657
0	0	0	0	0	0	0	0	0	0	0	0	CCCOC(=O)CCCCC(=O)OCCC	7790
-1	0	0	-1	0	0	0	0	0	0	0	0	O=C1OC(=O)c2ccccc21	6811
0	0	-1	0	0	0	0	-1	0	0	-1	0	NC(=O)c1ccccc1C(N)=O	6956
0	0	1	0	1	0	0	0	0	0	-1	0	CCOP(=S)(Oc1ccc([N+](=O)[O-])cc1)c1ccccc1	16421
0	0	-1	0	0	0	0	0	0	0	-1	0	NC(=O)c1c(Cl)cccc1Cl	16183
0	0	0	0	0	0	0	0	0	0	0	0	CCCCCCCCCCN	8916
0	0	0	0	-1	0	0	1	0	0	0	0	CNC(=O)Oc1ccc(N(C)C)c(C)c1	16247
0	0	0	0	0	0	0	1	1	0	0	0	Clc1nc(Cl)c(Cl)c(Cl)c1Cl	16584
0	0	0	-1	1	1	0	-1	1	0	1	0	CCCCCCOC(=O)c1ccc(O)cc1	14127
0	0	-1	0	0	0	0	0	0	0	0	0	NC[C@H](O)c1ccc(O)c(O)c1	439260
0	0	0	0	0	0	0	0	0	0	0	0	O=C(c1ccccc1)C1(O)CCCCC1	70355
0	0	0	0	0	0	0	0	0	0	0	0	CC(C)OC(=O)c1ccccc1	13654
0	0	0	0	-1	0	0	0	0	0	0	0	CCCCNP(N)(N)=S	93502
0	0	0	0	0	0	0	0	0	0	0	0	CN1Cc2c(N)cccc2C(c2ccccc2)C1	4528
0	0	0	0	0	0	0	0	0	0	0	0	CNC(=C[N+](=O)[O-])NCCSCc1csc(CN(C)C)n1	4513
0	0	0	0	0	0	0	0	0	0	0	0	CN/C=N/c1ccc(C)cc1C	36326
0	0	1	0	0	0	0	-1	0	0	-1	0	COCCOC(=O)C1=C(C)NC(C)=C(C(=O)OC(C)C)C1c1cccc([N+](=O)[O-])c1	4497
0	0	0	0	0	0	0	0	0	0	0	0	CC(C)OC(=O)CCC(=O)OC(C)C	70213
0	0	0	0	0	0	0	0	0	0	0	0	O=C1CN=C(c2ccccc2)c2cc([N+](=O)[O-])ccc2N1	4506
-1	0	0	-1	-1	0	0	1	0	1	1	0	CCCCCC(=O)O[C@]1(C(C)=O)CC[C@H]2[C@@H]3CCC4=CC(=O)CC[C@]4(C)[C@H]3CC[C@@]21C	169870
0	0	0	0	0	0	0	1	0	0	-1	0	Fc1cccc(Cl)c1CCl	108675
0	0	0	0	1	1	0	0	0	0	0	0	CSc1ccc(C(=O)C(C)(C)N2CCOCC2)cc1	92387
0	0	0	0	0	0	0	0	0	0	0	0	OC[C@H](O)[C@H](O)CO	222285
0	0	0	0	0	0	0	0	0	0	-1	0	Clc1cc(Cl)c(-c2cc(Cl)c(Cl)cc2Cl)cc1Cl	37034
0	-1	0	0	0	0	-1	1	0	0	-1	0	C/C=C/C[C@@H](C)[C@@H](O)[C@H]1C(=O)N[C@@H](CC)C(=O)N(C)CC(=O)N(C)[C@@H](CC(C)C)C(=O)N[C@@H](C(C)C)C(=O)N(C)[C@@H](CC(C)C)C(=O)N[C@@H](C)C(=O)N[C@H](C)C(=O)N(C)[C@@H](CC(C)C)C(=O)N(C)[C@@H](CC(C)C)C(=O)N(C)[C@@H](C(C)C)C(=O)N1C	5284373
1	1	0	0	0	0	0	1	0	0	-1	0	CC(=O)O[C@]1(C(C)=O)CC[C@H]2[C@@H]3C=C(Cl)C4=CC(=O)[C@@H]5C[C@@H]5[C@]4(C)[C@H]3CC[C@@]21C	9880
0	0	-1	0	0	0	0	0	0	0	-1	0	N[C@@H](CS)C(=O)O	5862
0	0	1	-1	-1	0	0	1	0	1	1	0	c1ccc2sc(SNC3CCCCC3)nc2c1	7232
0	0	0	0	0	0	0	0	0	0	0	0	NC1CCCCC1	7965
0	0	0	0	0	0	0	0	0	0	0	0	ON=C1CCCC1	14500
-1	-1	-1	-1	-1	-1	-1	0	-1	0	-1	-1	CC(C)(O)C(Cl)(Cl)Cl	5977
-1	-1	-1	-1	-1	-1	-1	0	-1	0	-1	-1	O=c1[nH]c2ccccc2c(=O)n1CCCl	78766
0	0	0	0	0	0	0	0	0	0	0	0	CC1=CCC(C(C)C)=CC1	7461
0	0	0	0	1	0	0	0	0	0	-1	0	CCC(C)CCCC(C)(C)O	86751
0	0	0	0	0	0	0	0	0	0	0	0	Cc1cc(Cl)ccc1/N=C/N(C)C	22544
0	0	0	-1	1	1	0	-1	0	-1	1	-1	CC1C2CC(CC2C2CCCC(O)C2)C1(C)C	103005
0	0	0	0	1	0	0	-1	0	-1	0	0	Cc1cc(O)c(C(=O)N[C@@H](C(=O)N[C@@H]2C(=O)N3C(C(=O)O)=C(CSc4nnnn4C)CS[C@H]23)c2ccc(O)cc2)cn1	636405
0	-1	0	0	0	0	0	0	0	0	-1	0	Cc1onc(-c2ccccc2)c1-c1ccc(S(N)(=O)=O)cc1	119607
0	0	0	-1	0	0	-1	0	0	0	0	0	CCCSSC(CCO)=C(C)N(C=O)Cc1cnc(C)nc1N	4963
0	-1	0	0	0	0	-1	1	0	0	-1	0	CCOc1cc(OCC)c(C(=O)CCC(=O)O)cc1OCC	5536
0	0	0	0	0	0	0	0	0	0	-1	0	NNC(=O)CP(=O)(c1ccccc1)c1ccccc1	27918
0	0	0	0	0	0	0	-1	0	-1	0	0	CC(CNC(=O)c1cccnc1)NC(=O)c1cccnc1	71234
0	0	-1	0	0	0	0	-1	0	-1	0	0	O=C(CCCN1CCN2CCCC2C1)c1ccc(F)cc1	18484
1	0	0	0	0	0	0	-1	0	-1	0	0	OC(c1ccccc1)(c1ccccc1)C1CN2CCC1CC2	65600
0	0	1	-1	1	0	0	-1	0	-1	0	0	CCN(CC)CCOc1ccc2nc(N(C)C)sc2c1	8708
0	0	0	-1	-1	0	0	-1	0	-1	-1	0	CCN(CC)CCC(=O)N1c2ccccc2Sc2ccc(Cl)cc21	13113
0	0	0	0	0	0	0	-1	0	0	-1	0	CN1CCN(CCC(=O)N2c3ccccc3Sc3ccc(C(F)(F)F)cc32)CC1	969494
0	0	0	0	0	0	0	0	0	0	-1	0	CCN(CC)CCOc1ccccc1C(=O)CCc1ccccc1	3275
0	0	0	-1	0	0	0	-1	0	0	-1	0	OCC(CO)n1cnc(-c2ccc(F)cc2)c1-c1ccnc(Oc2ccccc2)n1	9931156
0	0	0	0	0	0	-1	0	0	0	-1	0	CCn1nc(Cc2ccccc2)cc1C1CCN(C[C@H]2C[C@H](N(C)[C@@H](C(=O)O)C(C)C)C[C@@H]2c2cccc(F)c2)CC1	5481119
0	0	0	0	0	0	0	1	0	0	0	0	Cc1cnc(C(=O)NCCc2ccc(S(=O)(=O)NC(=O)NC3CCCCC3)cc2)cn1	3478
1	0	0	-1	0	0	0	0	0	0	0	0	CC1(C)O[C@@H]2C[C@H]3[C@@H]4C[C@H](F)C5=CC(=O)C=C[C@]5(C)[C@@]4(F)[C@@H](O)C[C@]3(C)[C@]2(C(=O)CO)O1	6215
0	-1	0	0	0	0	-1	-1	0	0	-1	0	CCC1=C(C)CN(C(=O)NCCc2ccc(S(=O)(=O)NC(=O)N[C@H]3CC[C@H](C)CC3)cc2)C1=O	3476
0	1	1	-1	1	-1	0	-1	1	-1	1	1	COC(=O)Nc1nc2cc(Sc3ccccc3)ccc2[nH]1	3334
0	-1	0	-1	-1	0	-1	0	-1	0	-1	1	COC1=C(OC)C(=O)C(CCCCCCCCCCO)=C(C)C1=O	3686
0	0	1	-1	1	0	0	1	1	0	-1	0	CC(C)Oc1ccc2c(=O)c(-c3ccccc3)coc2c1	3747
1	0	1	1	0	0	-1	1	0	0	-1	0	C#Cc1cccc(Nc2ncnc3cc(OCCOC)c(OCCOC)cc23)c1	176870
0	0	0	0	0	0	0	-1	0	-1	0	0	CC[C@H]1OC(=O)[C@H](C)C(=O)[C@H](C)[C@@H](O[C@@H]2O[C@H](C)C[C@H](N(C)C)[C@H]2O)[C@](C)(OC)C[C@@H](C)C(=O)[C@H](C)[C@H]2N(CCCCn3cnc(-c4cccnc4)c3)C(=O)O[C@]12C	3002190
0	-1	0	-1	0	0	-1	1	-1	0	1	0	Cc1cccc(C)c1OCC(=O)N[C@@H](Cc1ccccc1)[C@@H](O)C[C@H](Cc1ccccc1)NC(=O)[C@H](C(C)C)N1CCCNC1=O	92727
0	0	0	0	0	0	0	0	0	0	0	0	Cc1ccc(-c2ncc(Cl)cc2-c2ccc(S(C)(=O)=O)cc2)cn1	123619
0	0	0	0	0	0	0	0	0	0	0	0	CCCCCOC(=O)Nc1nc(=O)n([C@@H]2O[C@H](C)[C@@H](O)[C@H]2O)cc1F	60953
1	0	0	0	-1	0	0	-1	0	-1	-1	0	C[C@]12CC[C@H]3[C@@H](CC[C@H]4NC(=O)C=C[C@]34C)[C@@H]1CC[C@@H]2C(=O)Nc1cc(C(F)(F)F)ccc1C(F)(F)F	6918296
0	-1	-1	0	0	0	-1	-1	0	-1	1	-1	Cc1c(C(=O)NN2CCCCC2)nn(-c2ccc(Cl)cc2Cl)c1-c1ccc(Cl)cc1	104850
-1	-1	-1	-1	-1	-1	-1	-1	-1	0	-1	-1	C[C@]12CC[C@@H]3c4ccc(OC(=O)N(CCCl)CCCl)cc4CC[C@H]3[C@@H]1CC[C@@H]2O	259331
-1	-1	-1	-1	-1	-1	-1	0	-1	0	-1	-1	NC(CS)C(=O)O	594
0	0	-1	0	0	0	0	0	0	0	0	0	N[C@H](Cc1c[nH]c2ccccc12)C(=O)O	9060
0	0	1	-1	-1	0	0	-1	0	0	-1	0	CCOP(=S)(OCC)Oc1cc(C)nc(N(CC)CC)n1	31957
0	0	0	0	0	0	0	0	0	0	0	0	CC(C)(C)NC(N)=O	14233
0	0	0	0	-1	0	0	0	0	0	-1	0	CC(C)c1ccc(O)cc1	7465
0	0	1	0	-1	0	0	1	0	0	1	0	Cc1cccc(N)c1N	17593
0	0	0	0	-1	0	0	0	0	0	0	0	CC(C)(N=C=O)c1cccc(C(C)(C)N=C=O)c1	17719
0	0	0	0	0	0	0	0	0	0	0	0	CCO[Si](CCCNC(N)=O)(OCC)OCC	90258
0	0	0	0	0	0	0	0	0	0	0	0	NC(=O)CN1CCCC1=O	4843
0	0	-1	0	1	1	0	-1	0	0	1	0	O=C(c1ccccc1)c1ccc(O)c(O)c1O	70837
0	0	0	0	0	0	0	-1	0	0	0	0	CCCCCOC(=O)CCCCC	10886
0	0	0	0	0	0	0	0	0	0	0	0	Oc1cccc(O)c1	5054
0	0	0	0	0	0	0	0	0	0	0	0	CCCCCCOC(=O)CC	88454
0	0	0	0	0	0	0	0	0	0	0	0	CC/C=C\CCOC(=O)C(C)C	5352539
0	0	0	0	0	0	0	0	0	0	0	0	CCCCCC(=O)OCCc1ccccc1	61384
0	0	0	0	-1	0	0	0	0	0	0	0	CC/C=C\CCCCCO	5362792
0	0	0	0	0	0	0	1	0	0	0	0	CCCCCc1cccc(=O)o1	33960
0	0	1	1	-1	1	-1	0	0	0	1	0	COC(=O)[C@H]1[C@H]2C[C@@H]3c4[nH]c5cc(OC)ccc5c4CCN3C[C@H]2C[C@@H](OC(=O)c2cc(OC)c(OC)c(OC)c2)[C@@H]1OC	5770
0	0	0	0	1	-1	-1	0	1	0	-1	1	O=C(NS(=O)(=O)/C=C/c1cccs1)c1ccc(F)cc1Br	16036578
0	0	-1	-1	-1	-1	-1	-1	-1	-1	-1	1	CN1C(=O)N(c2ccccc2Br)Cc2cnc(Nc3ccc4c(c3)OCC(CO)O4)nc21	10345790
0	0	-1	0	0	0	0	-1	0	0	0	0	CS(=O)(=O)c1ccc([C@@H](C[C@H]2CCC(=O)C2)C(=O)Nc2cnccn2)cc1Cl	10432339
0	0	0	0	0	0	0	0	0	0	0	0	CCCC[C@H]1CN(CC2CCOCC2)C(=O)OC12CCN(C1(C)CCN(C(=O)c3c(C)ncnc3C)CC1)CC2	44555481
0	0	1	0	0	0	0	1	0	0	0	0	O=C1C(Cl)C(CCl)CN1c1cccc(C(F)(F)F)c1	91677
0	0	0	0	0	0	0	0	0	0	0	0	CN(C)[C@@H]1C(O)=C(C(N)=O)C(=O)[C@@]2(O)C(O)=C3C(=O)c4c(O)cccc4[C@@](C)(O)[C@H]3[C@H](O)[C@@H]12	54675779
0	0	1	1	0	0	0	0	0	0	0	0	Nc1ccc(Oc2ccc(N)cc2)cc1	7579
0	-1	0	1	-1	0	0	0	0	0	-1	0	CCOC(=O)COC(=O)c1cc(Oc2ccc(C(F)(F)F)cc2Cl)ccc1[N+](=O)[O-]	53672
0	0	0	0	0	0	0	0	0	0	-1	0	C=CCOc1ccccc1OCC(O)CNC(C)C	4631
0	0	0	0	-1	0	0	0	0	0	0	0	O=C(O)CF	5237
0	0	-1	0	-1	0	0	0	0	0	0	0	CCCN1C[C@H](CSC)C[C@@H]2c3cccc4[nH]cc(c34)C[C@H]21	47811
0	-1	0	0	0	0	0	-1	0	-1	1	0	CN1C(C(=O)Nc2ccccn2)C(=O)c2sc(Cl)cc2S1(=O)=O	17756939
0	0	0	0	0	0	0	0	0	0	0	0	O=C1CCCCCCCCCCCCCCO1	235414
0	-1	-1	-1	0	0	0	-1	0	-1	0	0	COc1ccc(C2NC(=S)N3C(c4ccc(OC)c(OC)c4)NC(=S)N23)cc1OC	3003870
0	0	0	-1	0	0	0	0	0	0	-1	0	c1ccc(CNCc2ccccc2)cc1	7656
0	0	0	0	0	0	0	0	0	0	0	0	OCCNCc1ccccc1	4348
0	0	0	0	0	0	0	-1	0	-1	-1	1	O=C(Nc1ccc(S(=O)(=O)N2CCOCC2)cc1)c1cc(Cl)ccc1NS(=O)(=O)c1ccc(Cl)s1	213037
0	0	0	0	0	0	0	-1	0	-1	0	0	CN[C@@]1(c2ccccc2Cl)CCCCC1=O	644025
0	0	0	0	0	0	0	1	0	0	0	1	ClCCN(CCCl)CCCl	5561
0	0	0	0	0	0	0	0	0	0	0	0	COC(=O)Cc1ccccc1	7559
0	0	0	0	0	0	0	0	0	0	-1	0	CC[N+]1(C)CCCC1.O=S(=O)([N-]S(=O)(=O)C(F)(F)F)C(F)(F)F	53316417
0	0	-1	0	-1	0	-1	0	0	0	0	0	CCCC[N+]1(C)CCCC1.N#CN=C=[N-]	16213711
-1	-1	-1	-1	-1	-1	-1	0	-1	0	-1	-1	C/C(=C(\CCOC(=O)C(C)C)SS/C(CCOC(=O)C(C)C)=C(/C)N(C=O)Cc1cnc(C)nc1N)N(C=O)Cc1cnc(C)nc1N	20055424
0	0	0	0	0	0	0	0	0	0	-1	0	CCC[N+]1(C)CCCC1.O=S(=O)([N-]S(=O)(=O)C(F)(F)F)C(F)(F)F	25171607
0	0	0	1	-1	-1	0	1	-1	0	1	-1	CCCCCCCCn1cc[n+](C)c1.F[B-](F)(F)F	11460221
0	0	-1	0	0	0	0	-1	0	0	0	0	O=S(=O)(O)c1cc(I)c(O)c2ncccc12	11043
0	0	0	0	0	0	0	0	0	0	0	0	CCCCCCCCCCCCCC/C(O)=N\C(CO)CCCCCCCCCCCCCC	44373822
0	0	0	0	0	0	0	-1	0	-1	0	0	CO[C@@]1(NC(=O)C2SC(=C(C(N)=O)C(=O)O)S2)C(=O)N2C(C(=O)O)=C(CSc3nnnn3C)CS[C@@H]21	53025
0	0	0	0	0	0	0	0	0	0	0	0	CO[C@@]1(NC(=O)Cc2cccs2)C(=O)N2C(C(=O)O)=C(COC(N)=O)CS[C@@H]21	441199
0	-1	0	0	-1	0	0	-1	0	0	-1	0	CN1CCC(=C2c3ccccc3CCc3sccc32)CC1	27400
0	-1	-1	1	-1	0	-1	-1	0	-1	1	1	CO[C@H](C(=O)[C@@H](O)[C@@H](C)O)C1Cc2cc3cc(O[C@H]4C[C@@H](O[C@H]5C[C@@H](O)[C@H](O)[C@@H](C)O5)[C@@H](O)[C@@H](C)O4)c(C)c(O)c3c(O)c2C(=O)[C@H]1O[C@H]1C[C@@H](O[C@H]2C[C@@H](O[C@H]3C[C@](C)(O)[C@H](O)[C@@H](C)O3)[C@H](O)[C@@H](C)O2)[C@H](O)[C@@H](C)O1	5284610
0	0	0	0	0	0	0	0	0	0	0	0	CCCN[C@H]1CCc2nc(N)sc2C1	119570
0	-1	0	0	0	0	0	0	0	0	0	0	CC(C(=O)O)c1ccc2c(c1)Cc1cccnc1O2	4888
0	0	0	0	0	0	0	-1	0	0	0	0	O=C(Cl)CCl	6577
0	0	0	0	0	0	0	0	0	0	0	0	CC(=O)Nc1nnc(S(N)(=O)=O)s1	1986
-1	-1	-1	-1	-1	-1	-1	0	-1	0	-1	-1	CC(=O)NO	1990
0	0	0	0	0	0	-1	0	0	0	1	0	CC(=O)CC(c1ccc([N+](=O)[O-])cc1)c1c(O)c2ccccc2oc1=O	54676537
0	0	0	0	0	0	-1	0	0	0	-1	0	COc1ccc2c(c1)c(CC(=O)OCC(=O)O)c(C)n2C(=O)c1ccc(Cl)cc1	1981
0	0	0	0	0	0	0	0	0	0	0	0	CC(=O)Nc1ccccc1	904
0	0	1	0	0	0	0	-1	0	0	-1	0	CCNc1cc(O)ccc1C	8428
0	0	0	-1	1	0	0	0	0	-1	1	0	CC(C)C(C(=O)OC(C#N)c1cccc(Oc2ccccc2)c1)c1ccc(Cl)cc1	3347
0	0	1	0	1	0	0	0	0	0	0	0	COP(=S)(OC)Oc1ccc(SC)c(C)c1	3346
0	0	0	0	0	0	0	1	0	0	0	0	CC(C)(C)NC(=O)[C@H]1CC[C@H]2[C@@H]3CC[C@H]4NC(=O)C=C[C@]4(C)[C@H]3CC[C@]12C	57363
0	-1	-1	-1	-1	0	-1	-1	-1	1	-1	0	CN(C)C(=S)[S-].CN(C)C(=S)[S-].CN(C)C(=S)[S-].[Fe+3]	26710
0	0	0	0	0	0	0	0	0	0	0	0	OC(Cn1cncn1)(Cn1cncn1)c1ccc(F)cc1F	3365
0	0	0	0	0	0	0	0	0	0	0	0	O=C(NCC1CCCCN1)c1cc(OCC(F)(F)F)ccc1OCC(F)(F)F	3356
0	0	1	-1	-1	0	0	-1	0	0	-1	0	O=C(Nc1ccc2c(c1)Cc1ccccc1-2)C(F)(F)F	9690
0	0	0	0	0	0	0	0	0	0	0	0	CN(C)C(=O)Nc1cccc(C(F)(F)F)c1	16562
0	0	0	0	0	0	0	0	0	0	-1	0	CCCCOCCOC(=O)COc1nc(Cl)c(Cl)cc1Cl	47455
0	0	0	0	0	0	0	0	0	0	-1	0	Cc1c(F)c(F)c(COC(=O)C2C(/C=C(\Cl)C(F)(F)F)C2(C)C)c(F)c1F	5281874
0	0	0	-1	-1	0	-1	-1	0	-1	-1	0	C#CCC1=C(C)[C@H](OC(=O)[C@H]2[C@H](C=C(C)C)C2(C)C)CC1=O	16760153
0	-1	0	1	-1	-1	-1	1	0	0	1	-1	CC(C)(C)c1ccc(CSc2cnn(C(C)(C)C)c(=O)c2Cl)cc1	91754
0	0	0	0	0	0	-1	0	0	0	-1	-1	CCCCOC(=O)c1ccccc1C(=O)OCC(CC)CCCC	6818
0	-1	0	0	0	0	-1	1	0	0	1	1	Cc1c(Cl)cccc1Nc1ccccc1C(=O)O	610479
0	0	0	0	0	0	-1	0	0	0	0	0	CCCCCCCCCCOC(=O)c1ccccc1C(=O)OCCCCCCCCCC	6788
0	0	0	0	0	0	0	0	0	0	0	0	O=C1NC(=O)C2CC=CCC12	6808
0	0	0	0	0	0	0	-1	0	0	0	0	C[C@H]1c2cccc(O)c2C(=O)C2=C(O)[C@]3(O)C(=O)C(C(N)=O)=C(O)[C@@H](N(C)C)[C@@H]3[C@@H](O)[C@@H]21	54671203
0	0	0	0	0	0	0	0	0	0	0	0	O=C1OC(=O)C2CC=CCC12	6810
0	0	0	0	0	0	0	0	0	0	0	0	O=C1NC(=O)c2ccccc21	6809
0	0	0	0	0	0	0	0	0	0	0	0	O=C1OC(=O)C2CCCCC12	85689
0	-1	1	1	-1	0	0	-1	0	1	-1	1	C=CCOC(Cn1ccnc1)c1ccc(Cl)cc1Cl	37175
0	0	0	0	0	0	0	0	0	0	0	0	COCc1cnc(C2=NC(C)(C(C)C)C(=O)N2)c(C(=O)O)c1	86137
0	0	0	0	0	0	0	0	0	0	0	0	CC(C)C1(C)N=C(c2ncccc2C(=O)O)NC1=O	54738
0	0	0	0	0	0	0	0	0	0	0	0	CCBr	6332
-1	-1	0	0	-1	0	0	0	0	0	0	0	ClC(Cl)Br	6359
0	0	0	-1	0	0	0	0	0	1	1	0	O=[N+]([O-])c1cc(N(CCO)CCO)ccc1NCCO	36383
0	0	0	1	0	0	-1	1	-1	0	1	0	CC(C)C[C@H]1C(=O)N2CCC[C@H]2[C@]2(O)O[C@](NC(=O)[C@@H]3C=C4c5cccc6[nH]c(Br)c(c56)C[C@H]4N(C)C3)(C(C)C)C(=O)N12	31101
0	0	0	0	0	0	0	0	0	0	0	0	OB(O)O	7628
0	0	0	0	0	0	0	0	0	0	0	0	C[C@@H](O)[C@H]1C(=O)N2C(C(=O)O)=C(SCCNC=N)C[C@H]12	104838
1	0	0	0	0	0	0	0	0	0	0	0	Nc1ccc(S(=O)(=O)Nc2cnc3ccccc3n2)cc1	5338
0	0	0	0	0	0	0	0	0	0	-1	0	O[C@H]1[C@H](O)[C@@H](O)[C@H](O)[C@@H](O)[C@H]1O	892
-1	-1	-1	-1	-1	-1	-1	0	-1	0	-1	-1	CNC(=O)c1c(I)c(NC(=O)CCCCC(=O)Nc2c(I)c(C(=O)O)c(I)c(C(=O)NC)c2I)c(I)c(C(=O)O)c1I	25229
0	0	0	0	0	0	0	-1	0	-1	-1	0	CC(=O)N(CC(C)C(=O)O)c1c(I)cc(I)c(N)c1I	27648
0	-1	-1	-1	-1	0	-1	-1	0	-1	-1	1	COc1cc([C@@H]2c3cc4c(cc3C(O[C@@H]3O[C@@H]5COC(c6cccs6)O[C@H]5[C@H](O)[C@H]3O)C3COC(=O)[C@@H]32)OCO4)cc(OC)c1O	5284623
0	0	0	-1	0	0	0	0	0	0	-1	0	CCCC[N+]1(C)CCCCC1.O=S(=O)([N-]S(=O)(=O)C(F)(F)F)C(F)(F)F	12184311
0	0	0	0	0	0	0	0	0	0	-1	0	COCC(O)CO	92822
0	0	0	0	1	0	0	1	0	0	1	0	O=C(Nc1ccc([N+](=O)[O-])cc1)Nc1ccc([N+](=O)[O-])cc1	9509
0	0	0	0	0	0	0	-1	0	-1	0	0	CN1C(=O)C[C@@H](C(=O)N[C@@H](Cc2c[nH]cn2)C(=O)N2CCC[C@H]2C(N)=O)NC1=O	114750
0	1	0	1	-1	0	-1	-1	-1	0	1	0	C[C@@H]1O[C@@H](O[C@H]2C[C@@H](O)[C@]3(CO)[C@H]4[C@H](O)C[C@]5(C)[C@@H](C6=CC(=O)OC6)CC[C@]5(O)[C@@H]4CC[C@]3(O)C2)[C@H](O)[C@H](O)[C@H]1O	439501
-1	0	-1	0	0	0	0	-1	0	0	-1	0	CC(C)OC(=O)CCCCC(=O)OC(C)C	23368
0	0	0	0	0	0	0	0	0	0	0	0	O=C(O)CC(O)C(=O)O	525
0	0	0	0	0	0	0	0	0	0	-1	0	C=C(C)C(=O)OCCC[Si](Cl)(Cl)Cl	81811
0	0	0	0	0	0	0	0	0	0	0	0	CCOP(=O)(SC(C)CC)N1CCSC1=O	91758
0	0	0	0	0	0	0	0	0	0	0	0	COC(=O)c1ccccc1S(=O)(=O)NC(=O)Nc1nc(C)cc(C)n1	52997
0	0	0	0	0	0	0	0	0	0	0	0	Cn1c(=O)c2[nH]c(Br)nc2n(C)c1=O	11808
0	1	0	1	0	1	0	1	1	0	1	1	COc1cccc2c1C(=O)c1c(O)c3c(c(O)c1C2=O)C[C@@](O)(C(=O)CO)C[C@@H]3O[C@H]1C[C@H](N)[C@H](O)[C@H](C)O1	31703
0	0	0	0	0	0	0	0	0	0	0	0	CC(C=O)Cc1ccc(C(C)C)cc1	517827
0	0	0	-1	-1	0	-1	1	-1	1	0	0	O=C(CCl)Nc1ccccc1	11485
0	0	0	0	0	0	0	0	0	0	0	0	COc1ccc(OC)c(Cl)c1	246724
0	0	0	0	0	0	0	0	0	0	0	0	CCCCC(CC)(CO)CO	61038
0	0	0	0	0	0	0	0	0	0	-1	0	Cc1cc(O)c(Cl)cc1C	70754
0	0	0	0	0	0	0	0	0	0	0	0	NC(=O)c1ccc([N+](=O)[O-])cc1Cl	2075
0	0	0	-1	0	0	0	-1	0	-1	-1	0	CC1=CCC2C(C1)C2(C)C	26049
1	0	0	0	-1	0	0	0	0	0	0	0	O=C1CC2CC1C1CCCC21	96509
0	0	0	0	0	0	0	0	0	0	0	0	Nc1cccnc1	10009
0	0	0	0	0	0	0	0	0	0	0	0	CC(C)OCCO	7996
1	-1	0	-1	0	0	0	0	0	0	0	0	CCc1nccnc1C	27457
0	0	0	0	0	0	0	-1	0	0	-1	0	CC(C)c1ccc2ncccc2c1	67285
0	0	-1	-1	0	0	0	0	0	0	0	0	Cc1cccc(C(C)(C)C)c1O	16678
0	0	0	0	0	0	0	0	0	0	-1	0	CN(C)CCCN(C)C	8084
-1	-1	-1	-1	-1	-1	-1	0	-1	0	-1	-1	Cc1[nH]cnc1-c1ccc(Cl)cc1	71967
-1	-1	-1	-1	-1	-1	-1	1	-1	0	-1	-1	O=C(OCCN1CCOCC1)c1cccnc1Nc1cccc(C(F)(F)F)c1	72106
-1	-1	-1	-1	-1	-1	-1	0	-1	0	-1	-1	O=[N+]([O-])c1cncn1CCN1CCOCC1	23009
-1	-1	-1	-1	-1	-1	-1	0	-1	0	-1	-1	Cn1c(=O)c2c(ncn2CC(=O)O)n(C)c1=O	69550
-1	-1	-1	-1	-1	-1	-1	0	-1	0	-1	-1	CCOC(=O)C(=O)CCc1ccccc1	562087
-1	-1	-1	-1	-1	-1	-1	0	-1	0	-1	-1	CCOC(=O)C(=O)c1csc(NC=O)n1	2733245
-1	-1	-1	-1	-1	-1	-1	0	-1	0	-1	-1	CCN1CCCC1CNC(=O)C(O)(c1ccccc1)c1ccccc1	68862
-1	-1	-1	-1	-1	-1	-1	0	-1	0	-1	-1	CCN(CC)CC(=O)Oc1ccc(NC(C)=O)cc1	68865
0	0	0	0	0	0	0	0	0	0	0	0	CC(C)CCO	31260
0	0	0	0	0	0	0	0	0	0	0	0	C=C(C)C(=O)OCC(C)C	7352
0	0	0	0	0	0	0	0	0	0	-1	0	C=C(C)C(=O)OCCCCCCCC(C)C	34763
0	0	-1	0	0	0	0	-1	0	0	-1	0	CC(C)CCCCCCCOP(=O)(Oc1ccccc1)Oc1ccccc1	34697
0	0	-1	-1	1	0	0	0	0	0	-1	0	O=C=NC1CCCCC1	18502
0	0	0	0	0	0	0	0	0	0	0	0	COS(=O)(=O)[O-].C[N+]1(C)CCC(=C(c2ccccc2)c2ccccc2)CC1	6126
0	0	-1	0	0	0	0	0	0	0	0	0	CC(=O)c1cccc([N+](=O)[O-])c1	8494
0	0	-1	0	0	0	0	0	0	0	0	0	CC(=O)c1ccccc1[N+](=O)[O-]	11346
0	0	0	0	0	0	0	0	0	0	0	0	CC(=O)c1ccc([N+](=O)[O-])cc1	7487
0	0	0	0	0	0	0	0	0	0	0	0	Nc1cccc([N+](=O)[O-])c1	7423
0	0	0	0	0	0	0	0	0	0	-1	0	Nc1ccccc1[N+](=O)[O-]	6946
0	0	0	-1	-1	0	-1	-1	0	-1	-1	-1	Cc1cc(O)c2c(c1)O[C@@]1(C)CC[C@H]3C(C)(C)CCCC34CO[C@@H]2[C@H]41	192160
0	0	-1	-1	0	0	0	0	0	0	-1	0	COc1nc(N)nc2c1ncn2[C@@H]1O[C@H](CO)[C@@H](O)[C@@H]1O	3011155
0	0	0	0	0	0	0	0	0	0	0	0	CC(=O)CCl	6571
0	0	0	-1	0	-1	0	-1	0	-1	-1	-1	CC(CN1c2ccccc2Sc2cccnc21)N(C)C	3781
0	-1	0	-1	0	-1	-1	-1	-1	-1	-1	-1	COc1ccc2c(c1)OC(C)(C)[C@@H](c1ccccc1)[C@@H]2c1ccc(OCCN2CCCC2)cc1	35805
0	0	0	0	0	0	0	0	0	0	0	0	C=C(C)c1ccccc1	7407
0	0	0	0	0	0	0	0	0	0	0	0	O=C(Cl)c1c(Cl)cccc1Cl	78392
0	0	0	0	0	0	0	-1	0	0	-1	0	CCCCCCCCCCCCN1CCOCC1	73764
0	0	0	0	0	0	0	0	0	0	0	0	C1CN(CCOCCN2CCOCC2)CCO1	80900
0	0	0	0	1	0	0	0	0	0	0	0	COc1ccc(C=O)cc1OC	8419
0	0	0	0	-1	0	0	0	0	0	-1	0	CCCCCCC(=O)OCC	7797
0	0	0	0	0	0	0	-1	0	0	0	0	CCCC(=O)OCC	7762
0	0	0	0	0	0	0	0	0	0	0	0	CCOC(=O)CC	7749
0	0	1	0	0	0	0	-1	0	0	0	0	Sc1nnc(S)s1	2723630
0	0	-1	-1	1	0	0	0	1	0	-1	-1	COc1ccc(Nc2ccc(OC)cc2)cc1	7571
0	0	0	0	0	0	0	0	0	0	0	0	COC(=O)CCCCC(=O)OC	12329
0	0	0	0	0	0	0	0	0	0	0	0	COCCOC(=O)c1ccccc1C(=O)OCCOC	8344
0	0	-1	0	1	0	0	-1	0	0	-1	0	Cc1nc2ccccc2c(=O)n1-c1ccccc1Cl	9567
0	0	0	0	0	0	0	-1	0	-1	0	0	C=CCC1([C@@H](C)CCC)C(=O)NC(=O)NC1=O	30019
0	0	1	0	0	0	0	-1	0	-1	-1	0	CCC(N)Cc1c[nH]c2ccccc12	8367
0	0	0	0	0	0	0	0	0	0	1	0	CCCN(CCC)c1c([N+](=O)[O-])cc(C(F)(F)F)cc1[N+](=O)[O-]	5569
-1	-1	-1	-1	-1	-1	-1	1	-1	0	-1	-1	CC1=C(C)C(=O)C(C(CCCCCC(=O)O)c2ccccc2)=C(C)C1=O	2449
0	0	0	0	0	0	0	0	0	0	0	0	CN1C(=O)OC(C)(C)C1=O	5576
0	0	1	0	0	0	0	0	0	0	1	0	Cc1ccc(OP(=O)(Oc2ccc(C)cc2)Oc2ccc(C)cc2)cc1	6529
0	0	0	0	1	0	0	0	0	0	0	0	ClCC(Cl)CCl	7285
0	0	0	0	0	0	0	0	0	0	0	0	OCCOCCOCCO	8172
0	0	0	0	0	0	0	0	0	0	0	0	OCCN(CCO)CCO	7618
0	0	1	0	0	0	0	0	0	0	0	0	CC(C)NCC(O)c1ccc(O)c(O)c1	3779
0	0	0	0	0	0	0	0	0	0	0	0	Cc1cc(C)c(N)cc1C	8717
0	0	-1	-1	-1	0	-1	1	0	0	1	-1	CC1(C)CCC(Cc2ccc(Cl)cc2)C1(O)Cn1cncn1	86210
0	0	0	0	0	0	0	0	0	0	0	0	N#CN	9864
0	-1	-1	-1	0	0	-1	-1	0	1	1	-1	O=c1[nH]sc2ccccc12	17520
0	0	1	0	0	0	0	0	0	0	1	0	CN1C(C(=O)Nc2ccccn2)=C(O)c2ccccc2S1(=O)=O	54676228
0	0	0	0	0	0	0	0	0	0	0	0	CC(=O)Nc1ccccc1C	8443
0	0	0	0	0	0	0	0	0	0	0	0	CC(=O)Nc1cccc(C)c1	10843
0	0	0	-1	0	0	0	0	0	0	-1	0	CCCCCCCC/C=C/CCCCCCCC(=O)OCCOCC(OCCO)C1OC(OCCO)CC1OCCO	5284448
0	0	1	0	0	0	0	0	0	0	-1	0	Brc1cc(-c2ccc(Br)c(Br)c2Br)cc(Br)c1Br	158629
0	0	0	0	0	0	0	0	0	-1	0	0	CC(=O)Nc1ccc(OCC(O)CNC(C)C)cc1	4883
0	0	1	0	-1	0	-1	1	-1	0	-1	0	COc1ccc(-c2ccccc2)cc1NNC(=O)OC(C)C	176879
0	0	0	-1	0	0	0	0	0	1	0	0	C=CCCCCCCC=C	15439
0	-1	-1	0	-1	0	1	1	0	1	1	-1	CCCC[Sn](CCCC)(CCCC)CCCC	15098
1	0	0	0	-1	0	0	1	0	0	1	-1	CC(C)(O)C(=O)Nc1ccc([N+](=O)[O-])c(C(F)(F)F)c1	91649
0	0	0	0	0	0	0	0	0	0	0	0	CC1=C2[C@H](/C=C(\C)C(=O)O)CC[C@@H](C)[C@H]2[C@H](O)C1	6537505
0	0	0	0	1	0	0	1	0	0	0	0	Cl[In](Cl)Cl	24812
0	0	0	0	0	0	0	0	0	0	0	0	CCCCOC(=O)CO	81882
0	0	0	0	0	0	0	-1	0	-1	0	0	CCCC(=O)[O-]	104775
0	0	0	0	0	0	0	0	0	0	0	0	CN(C1CCCCC1)C1CCCCC1	24210
0	0	0	0	0	0	0	0	0	0	0	0	Cc1ccnc(N)c1	1533
0	0	0	0	1	0	0	0	0	0	0	0	CN(C)C(C)(C)CO	23435
0	0	0	0	-1	0	0	0	0	0	0	0	[As]#[In]	91500
0	0	0	0	0	0	0	0	0	0	0	0	CC1(C)CC(N=C=O)CC(C)(CN=C=O)C1	169132
0	0	-1	0	-1	0	0	0	0	0	-1	-1	CN(Cc1cc(Br)cc(Br)c1N)C1CCCCC1	2442
0	0	0	0	0	0	0	0	0	0	0	0	CCCCC(CC)COC(=O)/C=C/c1ccc(OC)cc1	5355130
0	0	0	0	0	0	0	0	0	0	0	0	COCCOC(=O)CC#N	25106
0	0	0	0	0	0	0	0	0	0	-1	0	CCCC(=O)OC(C)(C)Cc1ccccc1	24915
0	0	0	0	0	0	0	0	0	0	0	0	COC(C)=O	6584
0	-1	0	-1	-1	1	-1	-1	0	-1	1	-1	ClC1=C(Cl)C2(Cl)C3C(Cl)C(Cl)CC3C1(Cl)C2(Cl)Cl	5993
0	0	0	0	0	0	0	-1	0	0	0	0	N#CCCN(CCO)CCO	96132
0	0	0	0	0	0	0	-1	0	-1	-1	0	CN1CCN(C(c2ccccc2)c2ccc(Cl)cc2)CC1	2710
0	0	-1	-1	0	0	0	0	0	0	0	0	OCC1CC=CCC1	15512
1	1	-1	-1	0	0	0	0	0	0	0	0	C[C@@H]1C[C@H]2[C@@H]3CCC4=CC(=O)C=C[C@]4(C)[C@@]3(F)[C@@H](O)C[C@]2(C)[C@@]1(O)C(=O)CO	5743
0	-1	1	-1	0	0	-1	-1	0	-1	1	0	COC(=O)[C@H]1[C@H]2C[C@@H]3c4[nH]c5ccccc5c4CCN3C[C@H]2C[C@@H](OC(=O)c2cc(OC)c(OC)c(OC)c2)[C@@H]1OC	8550
0	0	0	-1	1	1	0	-1	0	0	1	0	CC(=O)O[C@H]1CC[C@@]2(C)C(=CC[C@H]3[C@@H]4CCC(=O)[C@@]4(C)CC[C@@H]32)C1	14709
0	0	0	0	0	0	-1	0	0	-1	1	-1	CC1(C)[C@@H](C=C(Br)Br)[C@H]1C(=O)O[C@H](C#N)c1cccc(Oc2ccccc2)c1	40585
0	0	0	0	-1	0	0	-1	0	0	0	0	N#CCCCC(C#N)CCC#N	15678
0	0	0	0	0	0	0	0	0	0	-1	0	CC1=CC=C(C(C)C)CC1	7462
0	0	0	0	-1	0	0	0	0	0	-1	0	COc1nc(C)nc(N)n1	15466
0	0	0	0	0	0	0	0	0	0	0	0	CC(C)c1cc(C(C)C)cc(C(C)C)c1	12860
0	0	0	0	0	0	0	0	0	0	0	0	NCC1CCCC(CN)C1	17406
0	-1	1	-1	-1	0	-1	1	0	0	1	-1	O=C(Nc1ccccc1)Nc1ccnc(Cl)c1	93379
0	0	0	0	0	0	0	0	0	0	0	0	CC(O)CC(C)O	12262
0	0	1	0	1	0	0	0	0	0	1	0	c1ccc(OCCOc2ccccc2)cc1	7713
0	0	0	0	-1	-1	0	0	0	0	0	0	Cc1ccc(S(=O)(=O)O)cc1	6101
0	0	0	0	0	0	0	0	0	0	0	0	CCCNC(C)C(=O)Nc1ccccc1C	4906
0	0	0	0	0	0	0	-1	0	-1	0	0	FCOC(C(F)(F)F)C(F)(F)F	5206
0	0	0	0	0	0	0	-1	0	-1	-1	0	COS(=O)(=O)[O-].C[N+]1(C)CCCCC1COC(=O)C(O)(c1ccccc1)c1ccccc1	31799
0	0	0	0	0	0	0	-1	0	-1	0	0	FC(F)(F)C(F)(F)C(F)(F)C(F)(F)C(F)(F)F	12675
0	0	-1	0	0	0	0	0	0	0	0	0	O=C1c2cccc3c2[C@H](CCC3)CN1[C@@H]1CN2CCC1CC2	6337614
-1	-1	-1	-1	-1	-1	-1	0	-1	0	-1	-1	CN1CCC[C@@H]1c1cccnc1	157672
0	-1	0	1	-1	-1	0	-1	0	1	-1	-1	Clc1ccc(C(Cn2ccnc2)OCc2ccsc2Cl)c(Cl)c1	5482
0	0	0	0	0	0	0	0	0	0	0	0	c1ccc2c(c1)ccc1ccccc12	995
-1	-1	-1	-1	-1	-1	-1	0	-1	0	-1	-1	CCCC1CCCCN1	9985
0	0	1	1	0	0	0	1	0	1	-1	0	CCOP(=S)(OCC)SCn1c(=O)oc2cc(Cl)ccc21	4793
0	0	0	0	0	0	0	-1	0	1	0	0	CCCCC/C=C\C/C=C\CCCCCCCC(=O)OCC	5282184
-1	-1	-1	-1	-1	-1	-1	1	-1	1	-1	-1	COC(=O)c1nc(Cl)c(Cl)nc1N	73828
0	0	0	0	-1	0	-1	1	0	1	-1	0	CC1=C2[C@H](/C=C(\C)C(=O)O)CC[C@@H](C)[C@H]2CC1	6440940
0	0	0	0	0	0	0	-1	0	1	0	0	C=C[Si](OC(C)=O)(OC(C)=O)OC(C)=O	77780
1	1	0	-1	1	1	0	-1	0	0	-1	0	C#C[C@]1(O)C=C[C@H]2[C@@H]3CCC4=CC(=O)CC[C@@H]4[C@H]3CC[C@@]21CC	3033968
0	0	0	-1	0	0	-1	-1	1	-1	0	0	CC(=C\c1ccccc1)/C=C1/SC(=S)N(CC(=O)O)C1=O	1584822
0	0	-1	0	-1	0	0	-1	0	-1	-1	-1	CC(C)(C)c1ccc(C(=O)CCCN2CCC(OC(c3ccccc3)c3ccccc3)CC2)cc1	3191
1	0	0	-1	-1	0	0	1	0	0	-1	0	COc1cccc(N(C)C(=S)Oc2ccc3c(c2)CCCC3)n1	3936
-1	-1	-1	-1	-1	-1	-1	0	-1	0	-1	-1	CCOC(=O)OC(C)OC1=C(C(=O)Nc2ccccn2)N(C)S(=O)(=O)c2ccccc21	2176
0	0	0	0	0	0	0	0	0	0	-1	0	COc1cc(C(=O)N2CCCCCCC2)cc(OC)c1OC	26650
0	0	0	0	0	0	0	0	0	0	0	0	CN1C(=O)N(C)C(O)C1O	73539
0	0	0	0	0	0	0	0	0	0	0	0	CC(C)c1ccc(S(=O)(=O)O)cc1	6640
0	0	0	1	0	0	-1	0	0	1	-1	0	CC(C)(c1ccc(OCC2CO2)cc1)c1ccc(OCC2CO2)cc1	2286
0	0	-1	-1	1	0	0	0	0	0	-1	0	c1ccc(SCCSc2ccccc2)cc1	69317
0	0	0	0	0	0	0	0	0	0	0	0	COCCOCCOC	8150
0	0	0	-1	-1	0	0	-1	1	0	1	1	CCCCNC(=O)OCC#CI	62097
0	0	0	0	0	0	0	0	0	0	0	0	O=C(O)C1=NN(c2ccc(S(=O)(=O)O)cc2)C(=O)C1	67045
0	-1	0	0	0	0	0	0	0	0	-1	0	NC(=O)NNC(N)=O	8039
-1	-1	-1	-1	-1	-1	-1	0	-1	0	-1	-1	COc1ccc(Cl)cc1C(=O)NCCc1ccc(S(N)(=O)=O)cc1	85542
-1	-1	-1	-1	-1	-1	-1	0	-1	0	-1	-1	Cc1cn([C@@H]2O[C@H](CO)[C@@H](O)[C@@H]2F)c(=O)[nH]c1=O	72327
-1	-1	-1	-1	-1	-1	-1	0	-1	0	-1	-1	CCC(CC)(CNC(=O)CCCO)c1cccc(OC)c1	27453
-1	-1	-1	-1	-1	-1	-1	1	-1	0	-1	-1	COc1ccnc2c1CCCCC2S(=O)c1nc2ccccc2[nH]1	3086676
-1	-1	-1	-1	-1	-1	-1	0	-1	0	-1	-1	CCn1c(=O)c2c(nc(/C=C/c3ccc(OC)c(OC)c3)n2C)n(CC)c1=O	5311037
-1	-1	-1	-1	-1	-1	-1	1	-1	0	-1	-1	CCCc1ccc(OCC(=O)N2CCN(C(=O)COc3ccc(CCC)cc3OC)CC2)c(OC)c1	71622
-1	-1	-1	-1	-1	-1	-1	0	-1	0	-1	-1	CC(C)(C)c1cc(C=O)cc(C(C)(C)C)c1O	73219
-1	-1	-1	-1	-1	-1	-1	0	-1	0	-1	-1	CCC(=O)N(c1ccccc1)C1CCNCC1	259381
-1	-1	-1	-1	-1	-1	-1	-1	-1	0	-1	-1	O=C(CBr)Nc1ccc(Cl)cc1C(=O)c1ccccc1F	74106
0	-1	0	-1	-1	-1	-1	-1	-1	1	-1	-1	O=C1C=CC(=O)N1c1ccccc1	13662
0	0	0	0	0	0	0	0	0	0	0	0	CCOC(=O)NC(C)(C)Cc1ccc(Cl)cc1	26602
0	0	0	0	0	-1	-1	-1	0	1	1	-1	C=C(c1ccc(C(=O)O)cc1)c1cc2c(cc1C)C(C)(C)CCC2(C)C	82146
0	0	-1	0	0	0	0	-1	0	-1	0	0	COc1cc(S(C)=O)ccc1-c1nc2ncccc2[nH]1	5353
0	0	0	0	0	0	0	0	0	0	0	0	CC(=O)OC1C2(C)CCC(C2)C1(C)C	107217
0	0	0	0	0	0	0	0	0	0	0	0	O=S(=O)([O-])[O-].[Li+].[Li+]	66320
0	1	0	0	0	1	-1	1	0	1	1	0	O=Cc1c2ccccc2c(Cl)c2ccccc12	82703
0	0	0	0	0	0	0	0	0	0	0	0	CCCCCBr	8057
0	0	1	0	0	0	0	0	0	0	0	1	COC(=O)Nc1nc2cc(S(=O)c3ccccc3)ccc2[nH]1	40854
0	0	0	0	0	0	0	0	0	0	0	0	CC1CCC(=O)C1=O	61209
0	0	0	0	0	0	0	0	0	0	0	0	CCN1C(=O)c2ccccc2C1Nc1ccc(OCCN2CCCCC2)cc1	3309
0	0	0	1	0	0	0	0	0	0	0	0	O=C1CCCCCCCCCCOCCCCO1	23173
0	0	0	0	0	0	0	0	0	0	0	0	CSSc1ccoc1C	47649
0	0	0	0	0	0	0	0	0	0	0	0	Cc1occc(=O)c1OC(=O)C(C)C	3354132
0	0	0	-1	0	0	0	-1	0	0	1	0	CCCc1ccccc1O	12570
0	0	0	0	0	0	0	0	0	0	0	0	CCC(=O)OCc1ccc(OC)cc1	61417
0	0	0	0	0	0	0	0	0	0	0	0	CCCC1CCOC(C)S1	101010
0	-1	1	0	-1	0	-1	-1	0	-1	1	-1	Cc1cc(Nc2ccccc2C(=O)O)ccc1Cl	5507
0	0	0	0	0	0	-1	-1	0	-1	0	0	CC(C)C[C@H]1C(=O)N2CCC[C@H]2[C@]2(O)O[C@](NC(=O)[C@@H]3C[C@@H]4c5cccc6[nH]cc(c56)C[C@H]4N(C)C3)(C(C)C)C(=O)N12	114948
0	-1	0	-1	-1	-1	-1	1	1	1	0	1	CC(C)C[C@H](NC(=O)[C@H](CCc1ccccc1)NC(=O)CN1CCOCC1)C(=O)N[C@@H](Cc1ccccc1)C(=O)N[C@@H](CC(C)C)C(=O)[C@@]1(C)CO1	11556711
0	0	0	0	-1	0	-1	0	0	0	-1	0	COC(=O)N[C@H](C(=O)N[C@@H](Cc1ccccc1)[C@@H](O)CN(Cc1ccc(-c2ccccn2)cc1)NC(=O)[C@@H](NC(=O)OC)C(C)(C)C)C(C)(C)C	148192
0	0	0	-1	-1	0	-1	-1	0	-1	1	1	O=C(Nc1ccc(Cl)cc1)Nc1ccc(Cl)c(C(F)(F)F)c1	9719
1	1	0	-1	-1	0	0	0	0	0	0	0	CC(=O)OCC(=O)[C@@]1(O)CCC2C3CCC4=CC(=O)CC[C@]4(C)C3[C@@H](O)C[C@@]21C	5702068
0	0	0	0	0	0	0	-1	0	-1	0	1	C1CN(P2(N3CC3)=NP(N3CC3)(N3CC3)=NP(N3CC3)(N3CC3)=N2)CCO1	65800
[truncated: 4,566 more rows]

## Sheet: Table_S2_GPS_CM
Model	Receptor	Fold	Subset	TN	FP	FN	TP
GPS	NR-AR	0	Train	3958	2	0	157
GPS	NR-AR-LBD	0	Train	3485	1	0	473
GPS	NR-AhR	0	Train	4182	0	1	198
GPS	NR-Aromatase	0	Train	3366	0	0	182
GPS	NR-ER	0	Train	3282	2	1	480
GPS	NR-ER-LBD	0	Train	4005	0	0	219
GPS	NR-PPAR-gamma	0	Train	3852	1	0	117
GPS	SR-ARE	0	Train	3077	1	0	558
GPS	SR-ATAD5	0	Train	4156	0	0	155
GPS	SR-HSE	0	Train	3806	1	0	220
GPS	SR-MMP	0	Train	2980	0	0	577
GPS	SR-p53	0	Train	3889	0	0	241
GPS	NR-AR	0	Validation	446	2	6	8
GPS	NR-AR-LBD	0	Validation	374	14	17	52
GPS	NR-AhR	0	Validation	477	6	7	9
GPS	NR-Aromatase	0	Validation	370	5	8	8
GPS	NR-ER	0	Validation	354	13	24	36
GPS	NR-ER-LBD	0	Validation	447	3	12	14
GPS	NR-PPAR-gamma	0	Validation	423	2	7	10
GPS	SR-ARE	0	Validation	323	19	16	51
GPS	SR-ATAD5	0	Validation	455	4	16	16
GPS	SR-HSE	0	Validation	405	9	14	18
GPS	SR-MMP	0	Validation	329	10	17	41
GPS	SR-p53	0	Validation	423	5	13	26
GPS	NR-AR	0	Test	1094	11	17	28
GPS	NR-AR-LBD	0	Test	918	56	56	80
GPS	NR-AhR	0	Test	1151	18	34	37
GPS	NR-Aromatase	0	Test	909	25	16	29
GPS	NR-ER	0	Test	873	40	74	72
GPS	NR-ER-LBD	0	Test	1090	24	33	40
GPS	NR-PPAR-gamma	0	Test	1057	14	23	13
GPS	SR-ARE	0	Test	797	59	53	124
GPS	SR-ATAD5	0	Test	1138	15	36	25
GPS	SR-HSE	0	Test	1032	24	39	26
GPS	SR-MMP	0	Test	779	50	34	138
GPS	SR-p53	0	Test	1059	21	38	36
GPS	NR-AR	1	Train	3980	1	2	138
GPS	NR-AR-LBD	1	Train	3505	0	1	467
GPS	NR-AhR	1	Train	4188	1	0	197
GPS	NR-Aromatase	1	Train	3362	0	0	176
GPS	NR-ER	1	Train	3251	3	2	516
GPS	NR-ER-LBD	1	Train	3993	3	0	244
GPS	NR-PPAR-gamma	1	Train	4279	2	0	127
GPS	SR-ARE	1	Train	3081	1	0	578
GPS	SR-ATAD5	1	Train	4143	0	1	161
GPS	SR-HSE	1	Train	3830	1	0	210
GPS	SR-MMP	1	Train	2976	0	0	575
GPS	SR-p53	1	Train	3908	0	0	234
GPS	NR-AR	1	Validation	444	3	4	7
GPS	NR-AR-LBD	1	Validation	386	11	12	47
GPS	NR-AhR	1	Validation	476	8	4	9
GPS	NR-Aromatase	1	Validation	360	14	7	7
GPS	NR-ER	1	Validation	345	19	25	31
GPS	NR-ER-LBD	1	Validation	436	8	14	12
GPS	NR-PPAR-gamma	1	Validation	417	6	8	10
GPS	SR-ARE	1	Validation	318	23	8	59
GPS	SR-ATAD5	1	Validation	442	15	16	13
GPS	SR-HSE	1	Validation	398	14	16	17
GPS	SR-MMP	1	Validation	316	16	17	44
GPS	SR-p53	1	Validation	413	6	12	26
GPS	NR-AR	1	Test	1090	15	15	32
GPS	NR-AR-LBD	1	Test	910	65	53	87
GPS	NR-AhR	1	Test	1148	20	38	24
GPS	NR-Aromatase	1	Test	909	26	29	24
GPS	NR-ER	1	Test	832	81	98	56
GPS	NR-ER-LBD	1	Test	1087	26	40	23
GPS	NR-PPAR-gamma	1	Test	1061	10	26	11
GPS	SR-ARE	1	Test	808	47	46	112
GPS	SR-ATAD5	1	Test	1135	18	19	23
GPS	SR-HSE	1	Test	1019	37	26	35
GPS	SR-MMP	1	Test	787	42	57	105
GPS	SR-p53	1	Test	1048	32	29	41
GPS	NR-AR	2	Train	3968	1	0	147
GPS	NR-AR-LBD	2	Train	3503	3	0	475
GPS	NR-AhR	2	Train	4192	0	1	191
GPS	NR-Aromatase	2	Train	3343	0	0	175
GPS	NR-ER	2	Train	3271	0	0	502
GPS	NR-ER-LBD	2	Train	4025	0	0	218
GPS	NR-PPAR-gamma	2	Train	3847	3	0	107
GPS	SR-ARE	2	Train	3076	2	0	564
GPS	SR-ATAD5	2	Train	4150	0	0	167
GPS	SR-HSE	2	Train	3800	1	0	237
GPS	SR-MMP	2	Train	2973	0	0	587
GPS	SR-p53	2	Train	3885	0	0	257
GPS	NR-AR	2	Validation	452	1	6	9
GPS	NR-AR-LBD	2	Validation	390	15	22	35
GPS	NR-AhR	2	Validation	483	3	6	11
GPS	NR-Aromatase	2	Validation	377	2	10	5
GPS	NR-ER	2	Validation	361	13	24	32
GPS	NR-ER-LBD	2	Validation	453	1	11	14
GPS	NR-PPAR-gamma	2	Validation	435	5	10	9
GPS	SR-ARE	2	Validation	332	16	17	39
GPS	SR-ATAD5	2	Validation	464	5	15	10
GPS	SR-HSE	2	Validation	401	12	14	14
GPS	SR-MMP	2	Validation	333	15	17	32
GPS	SR-p53	2	Validation	425	7	15	22
GPS	NR-AR	2	Test	1094	11	19	22
GPS	NR-AR-LBD	2	Test	926	49	48	74
GPS	NR-AhR	2	Test	1142	28	21	17
GPS	NR-Aromatase	2	Test	903	32	28	21
GPS	NR-ER	2	Test	837	76	75	53
GPS	NR-ER-LBD	2	Test	1077	37	28	28
GPS	NR-PPAR-gamma	2	Test	1053	18	15	18
GPS	SR-ARE	2	Test	786	70	57	93
GPS	SR-ATAD5	2	Test	1130	23	16	25
GPS	SR-HSE	2	Test	1024	33	30	40
GPS	SR-MMP	2	Test	792	39	36	113
GPS	SR-p53	2	Test	1053	27	29	37
GPS	NR-AR	3	Train	3975	2	3	143
GPS	NR-AR-LBD	3	Train	3495	1	1	476
GPS	NR-AhR	3	Train	4198	1	2	189
GPS	NR-Aromatase	3	Train	3370	0	0	180
GPS	NR-ER	3	Train	3304	0	0	494
GPS	NR-ER-LBD	3	Train	4013	0	0	223
GPS	NR-PPAR-gamma	3	Train	3865	0	0	114
GPS	SR-ARE	3	Train	3075	2	0	564
GPS	SR-ATAD5	3	Train	4157	0	0	160
GPS	SR-HSE	3	Train	3812	0	0	215
GPS	SR-MMP	3	Train	2972	0	0	585
GPS	SR-p53	3	Train	3896	1	2	249
GPS	NR-AR	3	Validation	448	1	4	8
GPS	NR-AR-LBD	3	Validation	378	11	10	56
GPS	NR-AhR	3	Validation	477	4	4	12
GPS	NR-Aromatase	3	Validation	371	0	10	6
GPS	NR-ER	3	Validation	350	13	19	42
GPS	NR-ER-LBD	3	Validation	443	2	12	17
GPS	NR-PPAR-gamma	3	Validation	427	4	5	12
GPS	SR-ARE	3	Validation	337	10	10	54
GPS	SR-ATAD5	3	Validation	453	9	10	17
GPS	SR-HSE	3	Validation	406	6	12	16
GPS	SR-MMP	3	Validation	327	11	13	45
GPS	SR-p53	3	Validation	421	3	8	28
GPS	NR-AR	3	Test	1095	10	10	23
GPS	NR-AR-LBD	3	Test	917	57	51	89
GPS	NR-AhR	3	Test	1142	26	21	23
GPS	NR-Aromatase	3	Test	912	22	29	24
GPS	NR-ER	3	Test	836	76	66	65
GPS	NR-ER-LBD	3	Test	1088	26	32	29
GPS	NR-PPAR-gamma	3	Test	1051	20	11	9
GPS	SR-ARE	3	Test	797	58	59	91
GPS	SR-ATAD5	3	Test	1127	26	19	28
GPS	SR-HSE	3	Test	1021	34	33	24
GPS	SR-MMP	3	Test	776	53	41	115
GPS	SR-p53	3	Test	1063	17	28	40
GPS	NR-AR	4	Train	3967	0	0	154
GPS	NR-AR-LBD	4	Train	3508	0	0	467
GPS	NR-AhR	4	Train	4197	0	0	198
GPS	NR-Aromatase	4	Train	3362	1	0	187
GPS	NR-ER	4	Train	3300	1	0	484
GPS	NR-ER-LBD	4	Train	3992	1	0	232
GPS	NR-PPAR-gamma	4	Train	3851	0	0	122
GPS	SR-ARE	4	Train	3059	1	0	571
GPS	SR-ATAD5	4	Train	4140	0	0	174
GPS	SR-HSE	4	Train	3800	1	0	217
GPS	SR-MMP	4	Train	2983	0	0	574
GPS	SR-p53	4	Train	3886	0	0	255
GPS	NR-AR	4	Validation	444	5	6	6
GPS	NR-AR-LBD	4	Validation	396	12	18	31
GPS	NR-AhR	4	Validation	469	10	7	10
GPS	NR-Aromatase	4	Validation	373	12	5	6
GPS	NR-ER	4	Validation	340	30	29	31
GPS	NR-ER-LBD	4	Validation	438	9	13	13
GPS	NR-PPAR-gamma	4	Validation	430	2	0	17
GPS	SR-ARE	4	Validation	335	20	20	47
GPS	SR-ATAD5	4	Validation	457	10	8	13
GPS	SR-HSE	4	Validation	407	10	12	20
GPS	SR-MMP	4	Validation	329	18	12	40
GPS	SR-p53	4	Validation	424	8	8	24
GPS	NR-AR	4	Test	1094	11	11	25
GPS	NR-AR-LBD	4	Test	935	39	49	78
GPS	NR-AhR	4	Test	1153	15	25	24
GPS	NR-Aromatase	4	Test	915	19	21	22
GPS	NR-ER	4	Test	855	57	78	56
GPS	NR-ER-LBD	4	Test	1083	30	35	29
GPS	NR-PPAR-gamma	4	Test	1061	10	23	15
GPS	SR-ARE	4	Test	797	58	68	86
GPS	SR-ATAD5	4	Test	1138	15	33	14
GPS	SR-HSE	4	Test	1030	26	32	28
GPS	SR-MMP	4	Test	795	34	53	102
GPS	SR-p53	4	Test	1060	20	39	38

## Sheet: Table_S3_HGT_CM
Model	Receptor	Fold	Subset	TN	FP	FN	TP
HGT	NR-AR	0	Train	3473	53	11	118
HGT	NR-AR-LBD	0	Train	2774	322	19	405
HGT	NR-AhR	0	Train	3614	109	27	142
HGT	NR-Aromatase	0	Train	2766	194	9	146
HGT	NR-ER	0	Train	2693	198	51	391
HGT	NR-ER-LBD	0	Train	3226	307	9	193
HGT	NR-PPAR-gamma	0	Train	3245	175	3	102
HGT	SR-ARE	0	Train	2435	273	16	488
HGT	SR-ATAD5	0	Train	3295	368	4	148
HGT	SR-HSE	0	Train	3155	215	14	185
HGT	SR-MMP	0	Train	2326	309	16	490
HGT	SR-p53	0	Train	3173	264	4	222
HGT	NR-AR	0	Validation	868	16	12	20
HGT	NR-AR-LBD	0	Validation	688	96	15	91
HGT	NR-AhR	0	Validation	909	32	12	30
HGT	NR-Aromatase	0	Validation	712	60	7	32
HGT	NR-ER	0	Validation	663	78	25	86
HGT	NR-ER-LBD	0	Validation	803	105	17	33
HGT	NR-PPAR-gamma	0	Validation	808	43	4	22
HGT	SR-ARE	0	Validation	620	61	12	114
HGT	SR-ATAD5	0	Validation	836	100	9	29
HGT	SR-HSE	0	Validation	794	53	19	31
HGT	SR-MMP	0	Validation	570	91	14	112
HGT	SR-p53	0	Validation	797	81	7	50
HGT	NR-AR	0	Test	1066	34	12	29
HGT	NR-AR-LBD	0	Test	850	127	14	119
HGT	NR-AhR	0	Test	1102	59	11	41
HGT	NR-Aromatase	0	Test	841	86	9	40
HGT	NR-ER	0	Test	828	89	22	116
HGT	NR-ER-LBD	0	Test	979	132	18	46
HGT	NR-PPAR-gamma	0	Test	1002	66	7	26
HGT	SR-ARE	0	Test	766	107	17	140
HGT	SR-ATAD5	0	Test	1008	142	14	34
HGT	SR-HSE	0	Test	973	73	20	43
HGT	SR-MMP	0	Test	725	113	24	134
HGT	SR-p53	0	Test	969	100	14	57
HGT	NR-AR	1	Train	3469	60	10	120
HGT	NR-AR-LBD	1	Train	2966	119	24	401
HGT	NR-AhR	1	Train	3629	84	17	151
HGT	NR-Aromatase	1	Train	2819	156	18	137
HGT	NR-ER	1	Train	2766	148	75	367
HGT	NR-ER-LBD	1	Train	3481	63	15	187
HGT	NR-PPAR-gamma	1	Train	4281	0	0	127
HGT	SR-ARE	1	Train	2493	249	14	489
HGT	SR-ATAD5	1	Train	3614	51	5	148
HGT	SR-HSE	1	Train	3291	95	28	172
HGT	SR-MMP	1	Train	2320	325	34	472
HGT	SR-p53	1	Train	3378	59	5	222
HGT	NR-AR	1	Validation	875	18	13	19
HGT	NR-AR-LBD	1	Validation	747	63	18	88
HGT	NR-AhR	1	Validation	922	28	14	28
HGT	NR-Aromatase	1	Validation	731	40	17	22
HGT	NR-ER	1	Validation	704	46	29	82
HGT	NR-ER-LBD	1	Validation	881	25	9	42
HGT	NR-PPAR-gamma	1	Validation	859	12	2	24
HGT	SR-ARE	1	Validation	607	76	9	117
HGT	SR-ATAD5	1	Validation	930	14	6	32
HGT	SR-HSE	1	Validation	795	25	7	43
HGT	SR-MMP	1	Validation	589	89	8	118
HGT	SR-p53	1	Validation	850	19	5	52
HGT	NR-AR	1	Test	1070	18	9	31
HGT	NR-AR-LBD	1	Test	908	54	13	119
HGT	NR-AhR	1	Test	1131	31	7	46
HGT	NR-Aromatase	1	Test	848	65	16	33
HGT	NR-ER	1	Test	816	69	35	103
HGT	NR-ER-LBD	1	Test	1063	39	16	47
HGT	NR-PPAR-gamma	1	Test	1048	9	3	30
HGT	SR-ARE	1	Test	742	95	9	149
HGT	SR-ATAD5	1	Test	1118	22	8	39
HGT	SR-HSE	1	Test	1005	52	14	48
HGT	SR-MMP	1	Test	711	100	11	147
HGT	SR-p53	1	Test	1059	19	6	64
HGT	NR-AR	2	Train	3470	69	3	127
HGT	NR-AR-LBD	2	Train	3039	72	8	416
HGT	NR-AhR	2	Train	3669	49	6	162
HGT	NR-Aromatase	2	Train	2848	130	8	148
HGT	NR-ER	2	Train	2634	275	23	419
HGT	NR-ER-LBD	2	Train	3414	130	7	195
HGT	NR-PPAR-gamma	2	Train	3286	129	6	100
HGT	SR-ARE	2	Train	2719	28	17	487
HGT	SR-ATAD5	2	Train	3601	72	4	148
HGT	SR-HSE	2	Train	3252	144	9	191
HGT	SR-MMP	2	Train	2577	70	20	486
HGT	SR-p53	2	Train	3375	70	2	224
HGT	NR-AR	2	Validation	856	19	2	30
HGT	NR-AR-LBD	2	Validation	753	33	14	92
HGT	NR-AhR	2	Validation	920	20	6	36
HGT	NR-Aromatase	2	Validation	706	42	14	25
HGT	NR-ER	2	Validation	635	101	16	95
HGT	NR-ER-LBD	2	Validation	851	45	6	45
HGT	NR-PPAR-gamma	2	Validation	805	43	16	10
HGT	SR-ARE	2	Validation	660	9	8	118
HGT	SR-ATAD5	2	Validation	903	27	3	35
HGT	SR-HSE	2	Validation	773	49	20	30
HGT	SR-MMP	2	Validation	636	29	10	116
HGT	SR-p53	2	Validation	837	28	10	47
HGT	NR-AR	2	Test	1076	20	12	28
HGT	NR-AR-LBD	2	Test	913	47	18	115
HGT	NR-AhR	2	Test	1135	32	9	44
HGT	NR-Aromatase	2	Test	892	41	21	27
HGT	NR-ER	2	Test	764	140	32	106
HGT	NR-ER-LBD	2	Test	1062	50	13	50
HGT	NR-PPAR-gamma	2	Test	1019	57	15	17
HGT	SR-ARE	2	Test	832	14	20	137
HGT	SR-ATAD5	2	Test	1116	30	17	31
HGT	SR-HSE	2	Test	969	76	21	41
HGT	SR-MMP	2	Test	799	23	17	141
HGT	SR-p53	2	Test	1039	35	12	59
HGT	NR-AR	3	Train	3489	33	4	125
HGT	NR-AR-LBD	3	Train	2960	132	12	413
HGT	NR-AhR	3	Train	3676	60	7	162
HGT	NR-Aromatase	3	Train	2872	101	10	146
HGT	NR-ER	3	Train	2640	267	31	411
HGT	NR-ER-LBD	3	Train	3513	51	8	194
HGT	NR-PPAR-gamma	3	Train	3393	20	5	100
HGT	SR-ARE	3	Train	2437	287	24	480
HGT	SR-ATAD5	3	Train	3646	20	1	152
HGT	SR-HSE	3	Train	3296	61	13	187
HGT	SR-MMP	3	Train	2355	278	22	484
HGT	SR-p53	3	Train	3308	131	4	222
HGT	NR-AR	3	Validation	859	14	13	19
HGT	NR-AR-LBD	3	Validation	728	54	16	90
HGT	NR-AhR	3	Validation	877	50	14	28
HGT	NR-Aromatase	3	Validation	720	32	11	28
HGT	NR-ER	3	Validation	636	89	30	81
HGT	NR-ER-LBD	3	Validation	852	28	14	37
HGT	NR-PPAR-gamma	3	Validation	855	12	8	18
HGT	SR-ARE	3	Validation	599	71	18	108
HGT	SR-ATAD5	3	Validation	913	20	5	33
HGT	SR-HSE	3	Validation	817	24	16	34
HGT	SR-MMP	3	Validation	582	80	14	112
HGT	SR-p53	3	Validation	808	55	22	35
HGT	NR-AR	3	Test	1096	19	15	26
HGT	NR-AR-LBD	3	Test	902	81	21	111
HGT	NR-AhR	3	Test	1123	39	17	35
HGT	NR-Aromatase	3	Test	884	50	14	34
HGT	NR-ER	3	Test	800	117	34	104
HGT	NR-ER-LBD	3	Test	1084	24	14	49
HGT	NR-PPAR-gamma	3	Test	1045	14	3	30
HGT	SR-ARE	3	Test	768	100	15	142
HGT	SR-ATAD5	3	Test	1128	22	6	41
HGT	SR-HSE	3	Test	1035	30	31	31
HGT	SR-MMP	3	Test	726	113	22	136
HGT	SR-p53	3	Test	1026	56	31	40
HGT	NR-AR	4	Train	3474	40	2	128
HGT	NR-AR-LBD	4	Train	2968	137	7	417
HGT	NR-AhR	4	Train	3667	53	3	165
HGT	NR-Aromatase	4	Train	2880	91	5	150
HGT	NR-ER	4	Train	2790	108	21	421
HGT	NR-ER-LBD	4	Train	3458	87	7	195
HGT	NR-PPAR-gamma	4	Train	3353	64	5	100
HGT	SR-ARE	4	Train	2665	73	9	494
HGT	SR-ATAD5	4	Train	3587	71	6	146
HGT	SR-HSE	4	Train	3297	83	7	192
HGT	SR-MMP	4	Train	2582	68	8	498
HGT	SR-p53	4	Train	3405	37	2	224
HGT	NR-AR	4	Validation	863	22	14	18
HGT	NR-AR-LBD	4	Validation	705	72	20	86
HGT	NR-AhR	4	Validation	902	30	15	27
HGT	NR-Aromatase	4	Validation	690	46	20	19
HGT	NR-ER	4	Validation	643	82	35	75
HGT	NR-ER-LBD	4	Validation	847	41	20	31
HGT	NR-PPAR-gamma	4	Validation	813	30	16	10
HGT	SR-ARE	4	Validation	649	37	20	106
HGT	SR-ATAD5	4	Validation	904	24	12	26
HGT	SR-HSE	4	Validation	793	40	21	29
HGT	SR-MMP	4	Validation	605	55	17	109
HGT	SR-p53	4	Validation	846	15	16	41
HGT	NR-AR	4	Test	1087	24	10	30
HGT	NR-AR-LBD	4	Test	896	79	33	100
HGT	NR-AhR	4	Test	1142	31	8	45
HGT	NR-Aromatase	4	Test	895	57	15	34
HGT	NR-ER	4	Test	847	79	50	89
HGT	NR-ER-LBD	4	Test	1078	41	22	41
HGT	NR-PPAR-gamma	4	Test	1051	28	17	16
HGT	SR-ARE	4	Test	792	46	26	132
HGT	SR-ATAD5	4	Test	1132	31	14	34
HGT	SR-HSE	4	Test	994	56	20	43
HGT	SR-MMP	4	Test	785	39	19	139
HGT	SR-p53	4	Test	1049	32	15	56

## Sheet: Table_S4_HRAN_CM
Model	Receptor	Fold	Subset	TN	FP	FN	TP
HRAN	NR-AR	0	Train	3960	0	0	157
HRAN	NR-AR-LBD	0	Train	3485	1	0	473
HRAN	NR-AhR	0	Train	4181	1	0	199
HRAN	NR-Aromatase	0	Train	3365	1	0	182
HRAN	NR-ER	0	Train	3281	3	0	481
HRAN	NR-ER-LBD	0	Train	3999	6	0	219
HRAN	NR-PPAR-gamma	0	Train	3852	1	1	116
HRAN	SR-ARE	0	Train	3075	3	1	557
HRAN	SR-ATAD5	0	Train	4156	0	0	155
HRAN	SR-HSE	0	Train	3806	1	0	220
HRAN	SR-MMP	0	Train	2980	0	0	577
HRAN	SR-p53	0	Train	3889	0	0	241
HRAN	NR-AR	0	Validation	446	2	7	7
HRAN	NR-AR-LBD	0	Validation	375	13	21	48
HRAN	NR-AhR	0	Validation	477	6	4	12
HRAN	NR-Aromatase	0	Validation	366	9	9	7
HRAN	NR-ER	0	Validation	349	18	33	27
HRAN	NR-ER-LBD	0	Validation	447	3	18	8
HRAN	NR-PPAR-gamma	0	Validation	421	4	7	10
HRAN	SR-ARE	0	Validation	318	24	25	42
HRAN	SR-ATAD5	0	Validation	446	13	19	13
HRAN	SR-HSE	0	Validation	402	12	18	14
HRAN	SR-MMP	0	Validation	315	24	13	45
HRAN	SR-p53	0	Validation	420	8	18	21
HRAN	NR-AR	0	Test	1104	13	9	22
HRAN	NR-AR-LBD	0	Test	954	44	49	74
HRAN	NR-AhR	0	Test	1166	12	17	32
HRAN	NR-Aromatase	0	Test	908	23	27	18
HRAN	NR-ER	0	Test	863	49	62	90
HRAN	NR-ER-LBD	0	Test	1082	31	35	37
HRAN	NR-PPAR-gamma	0	Test	1067	10	18	12
HRAN	SR-ARE	0	Test	810	47	62	102
HRAN	SR-ATAD5	0	Test	1119	31	31	20
HRAN	SR-HSE	0	Test	1033	26	35	26
HRAN	SR-MMP	0	Test	783	45	38	121
HRAN	SR-p53	0	Test	1053	30	36	39
HRAN	NR-AR	1	Train	3981	0	0	140
HRAN	NR-AR-LBD	1	Train	3505	0	0	468
HRAN	NR-AhR	1	Train	4188	1	0	197
HRAN	NR-Aromatase	1	Train	3362	0	0	176
HRAN	NR-ER	1	Train	3251	3	0	518
HRAN	NR-ER-LBD	1	Train	3993	3	0	244
HRAN	NR-PPAR-gamma	1	Train	4281	0	0	127
HRAN	SR-ARE	1	Train	3081	1	0	578
HRAN	SR-ATAD5	1	Train	4143	0	0	162
HRAN	SR-HSE	1	Train	3830	1	0	210
HRAN	SR-MMP	1	Train	2976	0	0	575
HRAN	SR-p53	1	Train	3908	0	0	234
HRAN	NR-AR	1	Validation	444	3	4	7
HRAN	NR-AR-LBD	1	Validation	386	11	12	47
HRAN	NR-AhR	1	Validation	476	8	4	9
HRAN	NR-Aromatase	1	Validation	360	14	7	7
HRAN	NR-ER	1	Validation	345	19	25	31
HRAN	NR-ER-LBD	1	Validation	436	8	14	12
HRAN	NR-PPAR-gamma	1	Validation	417	6	8	10
HRAN	SR-ARE	1	Validation	318	23	8	59
HRAN	SR-ATAD5	1	Validation	442	15	16	13
HRAN	SR-HSE	1	Validation	398	14	16	17
HRAN	SR-MMP	1	Validation	316	16	17	44
HRAN	SR-p53	1	Validation	413	6	12	26
HRAN	NR-AR	1	Test	1086	11	20	31
HRAN	NR-AR-LBD	1	Test	936	34	37	101
HRAN	NR-AhR	1	Test	1157	13	18	36
HRAN	NR-Aromatase	1	Test	899	37	22	31
HRAN	NR-ER	1	Test	886	59	43	76
HRAN	NR-ER-LBD	1	Test	1094	34	17	30
HRAN	NR-PPAR-gamma	1	Test	1068	14	14	24
HRAN	SR-ARE	1	Test	802	52	38	106
HRAN	SR-ATAD5	1	Test	1144	21	21	26
HRAN	SR-HSE	1	Test	1012	25	38	32
HRAN	SR-MMP	1	Test	807	32	40	118
HRAN	SR-p53	1	Test	1061	12	29	54
HRAN	NR-AR	2	Train	3969	0	0	147
HRAN	NR-AR-LBD	2	Train	3506	0	0	475
HRAN	NR-AhR	2	Train	4192	0	0	192
HRAN	NR-Aromatase	2	Train	3343	0	0	175
HRAN	NR-ER	2	Train	3271	0	0	502
HRAN	NR-ER-LBD	2	Train	4025	0	0	218
HRAN	NR-PPAR-gamma	2	Train	3844	6	0	107
HRAN	SR-ARE	2	Train	3074	4	1	563
HRAN	SR-ATAD5	2	Train	4150	0	0	167
HRAN	SR-HSE	2	Train	3800	1	0	237
HRAN	SR-MMP	2	Train	2973	0	0	587
HRAN	SR-p53	2	Train	3885	0	0	257
HRAN	NR-AR	2	Validation	444	9	7	8
HRAN	NR-AR-LBD	2	Validation	393	12	19	38
HRAN	NR-AhR	2	Validation	476	10	7	10
HRAN	NR-Aromatase	2	Validation	371	8	12	3
HRAN	NR-ER	2	Validation	355	19	26	30
HRAN	NR-ER-LBD	2	Validation	449	5	13	12
HRAN	NR-PPAR-gamma	2	Validation	437	3	7	12
HRAN	SR-ARE	2	Validation	328	20	15	41
HRAN	SR-ATAD5	2	Validation	463	6	13	12
HRAN	SR-HSE	2	Validation	404	9	13	15
HRAN	SR-MMP	2	Validation	335	13	16	33
HRAN	SR-p53	2	Validation	427	5	15	22
HRAN	NR-AR	2	Test	1087	16	15	25
HRAN	NR-AR-LBD	2	Test	922	39	35	98
HRAN	NR-AhR	2	Test	1147	18	23	32
HRAN	NR-Aromatase	2	Test	921	29	33	20
HRAN	NR-ER	2	Test	847	71	41	94
HRAN	NR-ER-LBD	2	Test	1071	18	29	45
HRAN	NR-PPAR-gamma	2	Test	1058	7	15	23
HRAN	SR-ARE	2	Test	804	47	42	127
HRAN	SR-ATAD5	2	Test	1131	15	12	34
HRAN	SR-HSE	2	Test	1040	26	18	30
HRAN	SR-MMP	2	Test	777	49	32	126
HRAN	SR-p53	2	Test	1062	21	19	42
HRAN	NR-AR	3	Train	3976	1	0	146
HRAN	NR-AR-LBD	3	Train	3495	1	0	477
HRAN	NR-AhR	3	Train	4199	0	0	191
HRAN	NR-Aromatase	3	Train	3370	0	0	180
HRAN	NR-ER	3	Train	3298	6	0	494
HRAN	NR-ER-LBD	3	Train	4007	6	0	223
HRAN	NR-PPAR-gamma	3	Train	3860	5	0	114
HRAN	SR-ARE	3	Train	3075	2	1	563
HRAN	SR-ATAD5	3	Train	4157	0	0	160
HRAN	SR-HSE	3	Train	3810	2	0	215
HRAN	SR-MMP	3	Train	2972	0	0	585
HRAN	SR-p53	3	Train	3897	0	0	251
HRAN	NR-AR	3	Validation	447	2	4	8
HRAN	NR-AR-LBD	3	Validation	373	16	22	44
HRAN	NR-AhR	3	Validation	474	7	5	11
HRAN	NR-Aromatase	3	Validation	362	9	8	8
HRAN	NR-ER	3	Validation	341	22	20	41
HRAN	NR-ER-LBD	3	Validation	433	12	16	13
HRAN	NR-PPAR-gamma	3	Validation	424	7	11	6
HRAN	SR-ARE	3	Validation	331	16	19	45
HRAN	SR-ATAD5	3	Validation	454	8	13	14
HRAN	SR-HSE	3	Validation	392	20	16	12
HRAN	SR-MMP	3	Validation	316	22	15	43
HRAN	SR-p53	3	Validation	418	6	11	25
HRAN	NR-AR	3	Test	1089	10	14	30
HRAN	NR-AR-LBD	3	Test	952	35	39	83
HRAN	NR-AhR	3	Test	1141	22	15	42
HRAN	NR-Aromatase	3	Test	904	27	26	21
HRAN	NR-ER	3	Test	842	54	56	82
HRAN	NR-ER-LBD	3	Test	1080	30	31	34
HRAN	NR-PPAR-gamma	3	Test	1050	9	21	12
HRAN	SR-ARE	3	Test	802	51	51	110
HRAN	SR-ATAD5	3	Test	1132	14	29	22
HRAN	SR-HSE	3	Test	1032	24	40	30
HRAN	SR-MMP	3	Test	804	33	45	106
HRAN	SR-p53	3	Test	1048	31	27	41
HRAN	NR-AR	4	Train	3967	0	0	154
HRAN	NR-AR-LBD	4	Train	3508	0	0	467
HRAN	NR-AhR	4	Train	4197	0	0	198
HRAN	NR-Aromatase	4	Train	3362	1	0	187
HRAN	NR-ER	4	Train	3300	1	0	484
HRAN	NR-ER-LBD	4	Train	3992	1	0	232
HRAN	NR-PPAR-gamma	4	Train	3851	0	0	122
HRAN	SR-ARE	4	Train	3059	1	0	571
HRAN	SR-ATAD5	4	Train	4140	0	0	174
HRAN	SR-HSE	4	Train	3800	1	0	217
HRAN	SR-MMP	4	Train	2983	0	0	574
HRAN	SR-p53	4	Train	3886	0	0	255
HRAN	NR-AR	4	Validation	444	5	6	6
HRAN	NR-AR-LBD	4	Validation	396	12	18	31
HRAN	NR-AhR	4	Validation	469	10	7	10
HRAN	NR-Aromatase	4	Validation	373	12	5	6
HRAN	NR-ER	4	Validation	340	30	29	31
HRAN	NR-ER-LBD	4	Validation	438	9	13	13
HRAN	NR-PPAR-gamma	4	Validation	430	2	0	17
HRAN	SR-ARE	4	Validation	335	20	20	47
HRAN	SR-ATAD5	4	Validation	457	10	8	13
HRAN	SR-HSE	4	Validation	407	10	12	20
HRAN	SR-MMP	4	Validation	329	18	12	40
HRAN	SR-p53	4	Validation	424	8	8	24
HRAN	NR-AR	4	Test	1093	16	11	25
HRAN	NR-AR-LBD	4	Test	918	38	67	82
HRAN	NR-AhR	4	Test	1154	13	15	34
HRAN	NR-Aromatase	4	Test	895	29	25	20
HRAN	NR-ER	4	Test	828	64	68	81
HRAN	NR-ER-LBD	4	Test	1100	28	31	28
HRAN	NR-PPAR-gamma	4	Test	1057	15	7	18
HRAN	SR-ARE	4	Test	814	48	54	97
HRAN	SR-ATAD5	4	Test	1128	30	22	21
HRAN	SR-HSE	4	Test	1037	25	20	44
HRAN	SR-MMP	4	Test	779	38	62	106
HRAN	SR-p53	4	Test	1047	35	24	44

## Sheet: Table_S5_RGCN_CM
Model	Receptor	Fold	Subset	TN	FP	FN	TP
R-GCN	NR-AR	0	Train	3960	0	0	157
R-GCN	NR-AR-LBD	0	Train	3486	0	0	473
R-GCN	NR-AhR	0	Train	4182	0	0	199
R-GCN	NR-Aromatase	0	Train	3366	0	0	182
R-GCN	NR-ER	0	Train	3284	0	0	481
R-GCN	NR-ER-LBD	0	Train	4005	0	0	219
R-GCN	NR-PPAR-gamma	0	Train	3852	1	0	117
R-GCN	SR-ARE	0	Train	3077	1	0	558
R-GCN	SR-ATAD5	0	Train	4156	0	0	155
R-GCN	SR-HSE	0	Train	3806	1	0	220
R-GCN	SR-MMP	0	Train	2980	0	0	577
R-GCN	SR-p53	0	Train	3889	0	0	241
R-GCN	NR-AR	0	Validation	446	2	6	8
R-GCN	NR-AR-LBD	0	Validation	374	14	17	52
R-GCN	NR-AhR	0	Validation	477	6	7	9
R-GCN	NR-Aromatase	0	Validation	370	5	8	8
R-GCN	NR-ER	0	Validation	354	13	24	36
R-GCN	NR-ER-LBD	0	Validation	447	3	12	14
R-GCN	NR-PPAR-gamma	0	Validation	423	2	7	10
R-GCN	SR-ARE	0	Validation	323	19	16	51
R-GCN	SR-ATAD5	0	Validation	455	4	16	16
R-GCN	SR-HSE	0	Validation	405	9	14	18
R-GCN	SR-MMP	0	Validation	329	10	17	41
R-GCN	SR-p53	0	Validation	423	5	13	26
R-GCN	NR-AR	0	Test	1109	8	9	22
R-GCN	NR-AR-LBD	0	Test	963	35	40	83
R-GCN	NR-AhR	0	Test	1172	6	22	27
R-GCN	NR-Aromatase	0	Test	915	16	22	23
R-GCN	NR-ER	0	Test	883	29	61	91
R-GCN	NR-ER-LBD	0	Test	1100	13	21	51
R-GCN	NR-PPAR-gamma	0	Test	1071	6	14	16
R-GCN	SR-ARE	0	Test	828	29	54	110
R-GCN	SR-ATAD5	0	Test	1133	17	27	24
R-GCN	SR-HSE	0	Test	1049	10	31	30
R-GCN	SR-MMP	0	Test	792	36	35	124
R-GCN	SR-p53	0	Test	1065	18	22	53
R-GCN	NR-AR	1	Train	3981	0	0	140
R-GCN	NR-AR-LBD	1	Train	3505	0	0	468
R-GCN	NR-AhR	1	Train	4189	0	0	197
R-GCN	NR-Aromatase	1	Train	3362	0	0	176
R-GCN	NR-ER	1	Train	3254	0	0	518
R-GCN	NR-ER-LBD	1	Train	3996	0	0	244
R-GCN	NR-PPAR-gamma	1	Train	4281	0	0	127
R-GCN	SR-ARE	1	Train	3082	0	0	578
R-GCN	SR-ATAD5	1	Train	4143	0	0	162
R-GCN	SR-HSE	1	Train	3830	1	0	210
R-GCN	SR-MMP	1	Train	2976	0	0	575
R-GCN	SR-p53	1	Train	3908	0	0	234
R-GCN	NR-AR	1	Validation	446	1	6	5
R-GCN	NR-AR-LBD	1	Validation	385	12	10	49
R-GCN	NR-AhR	1	Validation	481	3	4	9
R-GCN	NR-Aromatase	1	Validation	367	7	7	7
R-GCN	NR-ER	1	Validation	354	10	24	32
R-GCN	NR-ER-LBD	1	Validation	440	4	13	13
R-GCN	NR-PPAR-gamma	1	Validation	419	4	2	16
R-GCN	SR-ARE	1	Validation	326	15	10	57
R-GCN	SR-ATAD5	1	Validation	448	9	16	13
R-GCN	SR-HSE	1	Validation	402	10	14	19
R-GCN	SR-MMP	1	Validation	326	6	13	48
R-GCN	SR-p53	1	Validation	416	3	12	26
R-GCN	NR-AR	1	Test	1093	4	22	29
R-GCN	NR-AR-LBD	1	Test	948	22	31	107
R-GCN	NR-AhR	1	Test	1165	5	19	35
R-GCN	NR-Aromatase	1	Test	923	13	22	31
R-GCN	NR-ER	1	Test	904	41	42	77
R-GCN	NR-ER-LBD	1	Test	1117	11	17	30
R-GCN	NR-PPAR-gamma	1	Test	1076	6	12	26
R-GCN	SR-ARE	1	Test	832	22	38	106
R-GCN	SR-ATAD5	1	Test	1157	8	23	24
R-GCN	SR-HSE	1	Test	1024	13	26	44
R-GCN	SR-MMP	1	Test	811	28	42	116
R-GCN	SR-p53	1	Test	1063	10	33	50
R-GCN	NR-AR	2	Train	3969	0	0	147
R-GCN	NR-AR-LBD	2	Train	3506	0	0	475
R-GCN	NR-AhR	2	Train	4192	0	0	192
R-GCN	NR-Aromatase	2	Train	3343	0	0	175
R-GCN	NR-ER	2	Train	3271	0	0	502
R-GCN	NR-ER-LBD	2	Train	4025	0	0	218
R-GCN	NR-PPAR-gamma	2	Train	3846	4	0	107
R-GCN	SR-ARE	2	Train	3074	4	0	564
R-GCN	SR-ATAD5	2	Train	4150	0	0	167
R-GCN	SR-HSE	2	Train	3800	1	0	237
R-GCN	SR-MMP	2	Train	2973	0	0	587
R-GCN	SR-p53	2	Train	3885	0	0	257
R-GCN	NR-AR	2	Validation	452	1	6	9
R-GCN	NR-AR-LBD	2	Validation	390	15	22	35
R-GCN	NR-AhR	2	Validation	483	3	6	11
R-GCN	NR-Aromatase	2	Validation	377	2	10	5
R-GCN	NR-ER	2	Validation	361	13	24	32
R-GCN	NR-ER-LBD	2	Validation	453	1	11	14
R-GCN	NR-PPAR-gamma	2	Validation	435	5	10	9
R-GCN	SR-ARE	2	Validation	332	16	17	39
R-GCN	SR-ATAD5	2	Validation	464	5	15	10
R-GCN	SR-HSE	2	Validation	401	12	14	14
R-GCN	SR-MMP	2	Validation	333	15	17	32
R-GCN	SR-p53	2	Validation	425	7	15	22
R-GCN	NR-AR	2	Test	1094	9	13	27
R-GCN	NR-AR-LBD	2	Test	927	34	43	90
R-GCN	NR-AhR	2	Test	1151	14	22	33
R-GCN	NR-Aromatase	2	Test	937	13	33	20
R-GCN	NR-ER	2	Test	884	34	52	83
R-GCN	NR-ER-LBD	2	Test	1079	10	35	39
R-GCN	NR-PPAR-gamma	2	Test	1048	17	22	16
R-GCN	SR-ARE	2	Test	817	34	55	114
R-GCN	SR-ATAD5	2	Test	1129	17	19	27
R-GCN	SR-HSE	2	Test	1049	17	17	31
R-GCN	SR-MMP	2	Test	783	43	33	125
R-GCN	SR-p53	2	Test	1061	22	22	39
R-GCN	NR-AR	3	Train	3977	0	0	146
R-GCN	NR-AR-LBD	3	Train	3496	0	0	477
R-GCN	NR-AhR	3	Train	4199	0	0	191
R-GCN	NR-Aromatase	3	Train	3370	0	0	180
R-GCN	NR-ER	3	Train	3304	0	0	494
R-GCN	NR-ER-LBD	3	Train	4013	0	0	223
R-GCN	NR-PPAR-gamma	3	Train	3865	0	0	114
R-GCN	SR-ARE	3	Train	3075	2	0	564
R-GCN	SR-ATAD5	3	Train	4157	0	0	160
R-GCN	SR-HSE	3	Train	3812	0	0	215
R-GCN	SR-MMP	3	Train	2972	0	0	585
R-GCN	SR-p53	3	Train	3897	0	0	251
R-GCN	NR-AR	3	Validation	448	1	4	8
R-GCN	NR-AR-LBD	3	Validation	378	11	10	56
R-GCN	NR-AhR	3	Validation	477	4	4	12
R-GCN	NR-Aromatase	3	Validation	371	0	10	6
R-GCN	NR-ER	3	Validation	350	13	19	42
R-GCN	NR-ER-LBD	3	Validation	443	2	12	17
R-GCN	NR-PPAR-gamma	3	Validation	427	4	5	12
R-GCN	SR-ARE	3	Validation	337	10	10	54
R-GCN	SR-ATAD5	3	Validation	453	9	10	17
R-GCN	SR-HSE	3	Validation	406	6	12	16
R-GCN	SR-MMP	3	Validation	327	11	13	45
R-GCN	SR-p53	3	Validation	421	3	8	28
R-GCN	NR-AR	3	Test	1092	7	7	37
R-GCN	NR-AR-LBD	3	Test	965	22	25	97
R-GCN	NR-AhR	3	Test	1153	10	16	41
R-GCN	NR-Aromatase	3	Test	916	15	19	28
R-GCN	NR-ER	3	Test	867	29	40	98
R-GCN	NR-ER-LBD	3	Test	1098	12	25	40
R-GCN	NR-PPAR-gamma	3	Test	1058	1	9	24
R-GCN	SR-ARE	3	Test	824	29	25	136
R-GCN	SR-ATAD5	3	Test	1138	8	26	25
R-GCN	SR-HSE	3	Test	1045	11	29	41
R-GCN	SR-MMP	3	Test	819	18	24	127
R-GCN	SR-p53	3	Test	1056	23	21	47
R-GCN	NR-AR	4	Train	3967	0	0	154
R-GCN	NR-AR-LBD	4	Train	3508	0	0	467
R-GCN	NR-AhR	4	Train	4197	0	0	198
R-GCN	NR-Aromatase	4	Train	3363	0	0	187
R-GCN	NR-ER	4	Train	3301	0	0	484
R-GCN	NR-ER-LBD	4	Train	3993	0	0	232
R-GCN	NR-PPAR-gamma	4	Train	3851	0	0	122
R-GCN	SR-ARE	4	Train	3060	0	0	571
R-GCN	SR-ATAD5	4	Train	4140	0	0	174
R-GCN	SR-HSE	4	Train	3800	1	0	217
R-GCN	SR-MMP	4	Train	2983	0	0	574
R-GCN	SR-p53	4	Train	3886	0	0	255
R-GCN	NR-AR	4	Validation	447	2	4	8
R-GCN	NR-AR-LBD	4	Validation	400	8	14	35
R-GCN	NR-AhR	4	Validation	472	7	7	10
R-GCN	NR-Aromatase	4	Validation	381	4	3	8
R-GCN	NR-ER	4	Validation	357	13	26	34
R-GCN	NR-ER-LBD	4	Validation	441	6	13	13
R-GCN	NR-PPAR-gamma	4	Validation	431	1	5	12
R-GCN	SR-ARE	4	Validation	342	13	14	53
R-GCN	SR-ATAD5	4	Validation	463	4	8	13
R-GCN	SR-HSE	4	Validation	410	7	15	17
R-GCN	SR-MMP	4	Validation	340	7	7	45
R-GCN	SR-p53	4	Validation	428	4	7	25
R-GCN	NR-AR	4	Test	1100	9	11	25
R-GCN	NR-AR-LBD	4	Test	934	22	51	98
R-GCN	NR-AhR	4	Test	1163	4	12	37
R-GCN	NR-Aromatase	4	Test	911	13	20	25
R-GCN	NR-ER	4	Test	865	27	65	84
R-GCN	NR-ER-LBD	4	Test	1115	13	27	32
R-GCN	NR-PPAR-gamma	4	Test	1067	5	12	13
R-GCN	SR-ARE	4	Test	838	24	29	122
R-GCN	SR-ATAD5	4	Test	1149	9	19	24
R-GCN	SR-HSE	4	Test	1043	19	25	39
R-GCN	SR-MMP	4	Test	804	13	52	116
R-GCN	SR-p53	4	Test	1070	12	15	53
