# Supplementary material for: Graph Neural Network-Based Toxicity Prediction by Integrating Molecular Fingerprints and Knowledge Graph Features
Source: Toxics. 2025 Nov 5;13(11):953. doi: 10.3390/toxics13110953 (PMC12656225; doi:10.3390/toxics13110953)
Supplement: Supplementary file 1 [file toxics-13-00953-s001.zip › Supplementary TablesS6_S9.xlsx]

## Sheet: TableS6_GPS_Fold_and_Average
metrics_avg_test
receptor	Accuracy	Random_Accuracy	BAC	F1	AUC
NR-AR	0.977	0.932	0.87	0.72	0.956
NR-AR-LBD	0.906	0.789	0.868	0.746	0.937
NR-AhR	0.96	0.918	0.793	0.599	0.883
NR-Aromatase	0.95	0.906	0.779	0.54	0.912
NR-ER	0.862	0.771	0.802	0.626	0.87
NR-ER-LBD	0.947	0.898	0.793	0.579	0.885
NR-PPAR-gamma	0.969	0.942	0.756	0.48	0.881
SR-ARE	0.886	0.737	0.85	0.683	0.914
SR-ATAD5	0.963	0.924	0.803	0.558	0.941
SR-HSE	0.944	0.894	0.778	0.564	0.874
SR-MMP	0.911	0.73	0.885	0.776	0.954
SR-p53	0.951	0.884	0.806	0.589	0.924
metrics_flod0_test
receptor	Accuracy	Random_Accuracy	BAC	F1	AUC	TP	TN	FP	FN
NR-AhR	0.9580645161290322	0.8920408428720084	0.7528644923432812	0.5873015873015874	0.8161303148230701	37	1151	18	34
NR-AR	0.9756521739130435	0.9248015122873345	0.8061337355455003	0.6666666666666666	0.9197687280040221	28	1094	11	17
NR-AR-LBD	0.8990990990990991	0.7849784920055192	0.7653702137939364	0.5882352941176471	0.8913855840077305	80	918	56	56
NR-Aromatase	0.958120531154239	0.9122950708494315	0.8088389245776826	0.585858585858586	0.9400190340233168	29	909	25	16
NR-ER	0.8923512747875354	0.7622821964883935	0.7246695374274182	0.5581395348837208	0.836610451769719	72	873	40	74
NR-ER-LBD	0.9519797809604044	0.8845652388377601	0.7632006099210545	0.583941605839416	0.9052101522343278	40	1090	24	33
NR-PPAR-gamma	0.966576332429991	0.9370744926961465	0.6740196078431373	0.4126984126984127	0.863808486357506	13	1057	14	23
SR-ARE	0.8915779283639884	0.7160274353873013	0.8158198690532763	0.6888888888888888	0.9207059506837743	124	797	59	53
SR-ATAD5	0.9579901153212521	0.904555311589935	0.6984132626220978	0.4950495049504951	0.9322224275944435	25	1138	15	36
SR-HSE	0.943800178412132	0.8907563894541084	0.6886363636363637	0.45217391304347826	0.8968750000000001	26	1032	24	39
SR-MMP	0.916083916083916	0.7153934976112799	0.8710059752573849	0.7666666666666667	0.9541195612534014	138	779	50	34
SR-p53	0.9488734835355286	0.8799744089580661	0.733521021021021	0.5496183206106869	0.9222097097097097	36	1059	21	38
metrics_fold1_test
receptor	Accuracy	Random_Accuracy	BAC	F1	AUC	TP	TN	FP	FN
NR-AhR	0.9528455284552846	0.9042686231740367	0.6849867432611578	0.45283018867924524	0.7287408859920459	24	1148	20	38
NR-AR	0.9739583333333334	0.9217318311149691	0.8336382015981516	0.6808510638297872	0.9250216616925002	32	1090	15	15
NR-AR-LBD	0.8941704035874439	0.7804098212310724	0.7773809523809524	0.5958904109589042	0.8786043956043957	87	910	65	53
NR-Aromatase	0.944331983805668	0.8984678490058844	0.7125113510241146	0.46601941747572817	0.9055191201695086	24	909	26	29
NR-ER	0.8322399250234301	0.7530024444680625	0.6374589266155531	0.3848797250859106	0.7407007012702521	56	832	81	98
NR-ER-LBD	0.9438775510204082	0.8985969387755102	0.6708595387840671	0.4107142857142857	0.8340392760877936	23	1087	26	40
NR-PPAR-gamma	0.9675090252707581	0.9354432483155	0.6439801145683499	0.37931034482758624	0.9104650869356752	11	1061	10	26
SR-ARE	0.9081934846989141	0.7367100350916858	0.8269449996298763	0.7066246056782334	0.9313457694870088	112	808	47	46
SR-ATAD5	0.9690376569037656	0.9321776579541674	0.7660037996117788	0.5542168674698796	0.9473320117292364	23	1135	18	19
SR-HSE	0.9435989256938228	0.8967434993816568	0.7693663065076999	0.5263157894736842	0.861672565822156	35	1019	37	26
SR-MMP	0.900100908173562	0.7265032110386007	0.7987423491042309	0.6796116504854369	0.9228767368091855	105	787	42	57
SR-p53	0.9469565217391305	0.8856710775047258	0.7780423280423281	0.5734265734265733	0.9357738095238095	41	1048	32	29
metrics_fold2_test
receptor	Accuracy	Random_Accuracy	BAC	F1	AUC	TP	TN	FP	FN
NR-AhR	0.9594370860927153	0.93906517258015	0.7117183985605038	0.40963855421686746	0.8159694107062528	17	1142	28	21
NR-AR	0.9738219895287958	0.931006703641774	0.7633153073612184	0.5945945945945946	0.8743626531287937	22	1094	11	19
NR-AR-LBD	0.9115770282588879	0.8023115997969104	0.778150483396385	0.6040816326530614	0.9012021857923497	74	926	49	48
NR-Aromatase	0.9390243902439024	0.905365936281314	0.6971734148204737	0.4117647058823529	0.8553530503110336	21	903	32	28
NR-ER	0.8549471661863592	0.7843202935181108	0.6654102204271632	0.41245136186770426	0.7757521563526835	53	837	76	75
NR-ER-LBD	0.9444444444444444	0.9088552852655416	0.7333931777378815	0.4628099173553719	0.8760419338291869	28	1077	37	28
NR-PPAR-gamma	0.970108695652174	0.9420043714555766	0.7643239113827349	0.5217391304347826	0.9263786322609853	18	1053	18	15
SR-ARE	0.8737574552683897	0.746254085823034	0.7691121495327102	0.5942492012779553	0.8733255451713396	93	786	70	57
SR-ATAD5	0.9673366834170855	0.9336815288053892	0.794904067861147	0.5617977528089888	0.9448416643750132	25	1130	23	16
SR-HSE	0.9440993788819876	0.883492149222638	0.7701040681173131	0.5594405594405595	0.8798621435329099	40	1024	33	30
SR-MMP	0.923469387755102	0.7421511870054145	0.8557289269013642	0.7508305647840532	0.9437889176943765	113	792	39	36
SR-p53	0.9511343804537522	0.8914503440146926	0.7678030303030303	0.5692307692307692	0.9036195286195287	37	1053	27	29
metrics_fold3_test
receptor	Accuracy	Random_Accuracy	BAC	F1	AUC	TP	TN	FP	FN
NR-AhR	0.9612211221122112	0.9300286464289993	0.750233499377335	0.49462365591397844	0.8122373132004981	23	1142	26	21
NR-AR	0.9824253075571178	0.9436853110782337	0.8439599616070205	0.696969696969697	0.899753187988482	23	1095	10	10
NR-AR-LBD	0.9030520646319569	0.7802410322031659	0.7885963625696686	0.6223776223776224	0.8693458492226459	89	917	57	51
NR-Aromatase	0.9483282674772037	0.8983708165626292	0.7146377924124279	0.4848484848484848	0.915053937214658	24	912	22	29
NR-ER	0.8638542665388304	0.7803518686876578	0.7064249363867684	0.47794117647058826	0.8359866747020223	65	836	76	66
NR-ER-LBD	0.9506382978723404	0.9015605251244907	0.7260352591458927	0.5	0.8429525855725932	29	1088	26	32
NR-PPAR-gamma	0.9715857011915674	0.9640084988334687	0.7156629318394024	0.3673469387755102	0.8384920634920635	9	1051	20	11
SR-ARE	0.8835820895522388	0.746045889953219	0.7694152046783627	0.608695652173913	0.892007797270955	91	797	58	59
SR-ATAD5	0.9625	0.9247347222222222	0.7865974054732335	0.5544554455445543	0.9471037626174088	28	1127	26	19
SR-HSE	0.939748201438849	0.9027369830754102	0.6944125717136442	0.4173913043478261	0.8818990604473268	24	1021	34	33
SR-MMP	0.9045685279187817	0.7334144141822774	0.8366235192230367	0.7098765432098765	0.9338985803099192	115	776	53	41
SR-p53	0.960801393728223	0.8885503041192682	0.7862472766884532	0.6399999999999999	0.9354030501089325	40	1063	17	28
metrics_fold4_test
receptor	Accuracy	Random_Accuracy	BAC	F1	AUC	TP	TN	FP	FN
NR-AhR	0.9671322925225966	0.9227163256225654	0.7384767263069612	0.5454545454545454	0.8664296197931226	24	1153	15	25
NR-AR	0.9807186678352322	0.9388884237499433	0.8422448466566114	0.6944444444444444	0.9283810960281549	25	1094	11	11
NR-AR-LBD	0.9200726612170754	0.7959117341101021	0.7870660802923248	0.6393442622950819	0.9334306132677973	78	935	39	49
NR-Aromatase	0.9590583418628454	0.9158495970263869	0.745642647278522	0.5238095238095238	0.9229495543050644	22	915	19	21
NR-ER	0.8709369024856597	0.77660869597008	0.677705223880597	0.4534412955465587	0.7769049489395129	56	855	57	78
NR-ER-LBD	0.9447748513169074	0.8971623347233764	0.7130854110512129	0.4715447154471545	0.8631794699011681	29	1083	30	35
NR-PPAR-gamma	0.9702434625788999	0.9338179872686871	0.6926998869723329	0.47619047619047616	0.8596736940390192	15	1061	10	23
SR-ARE	0.8751238850346879	0.7413368877329014	0.7453026505658085	0.5771812080536912	0.8861737677527152	86	797	58	68
SR-ATAD5	0.96	0.9247347222222222	0.6424314000479785	0.3684210526315789	0.9316399402114743	14	1138	15	33
SR-HSE	0.9480286738351255	0.8982541334258296	0.7210227272727272	0.4912280701754386	0.8741792929292929	28	1030	26	32
SR-MMP	0.9115853658536586	0.7345846552977726	0.8085256235651193	0.7010309278350515	0.9320946340324525	102	795	34	53
SR-p53	0.9490060501296457	0.8757553324284408	0.7374939874939875	0.562962962962963	0.9348845598845599	38	1060	20	39
1.metrics_avg_test, representing the averaged results of five-fold cross-validation on the test sets. 2.metrics_fold0_test to metrics_fold4_test, representing the experimental results for each individual fold.

## Sheet: TableS7_HGT_Fold_and_Average
metrics_avg_test
receptor	Accuracy	Random_Accuracy	BAC	F1	AUC
NR-AR	0.97	0.932	0.83	0.57	0.877
NR-AR-LBD	0.912	0.789	0.89	0.705	0.941
NR-AhR	0.96	0.917	0.869	0.614	0.895
NR-Aromatase	0.924	0.906	0.828	0.484	0.895
NR-ER	0.873	0.771	0.822	0.585	0.855
NR-ER-LBD	0.937	0.898	0.859	0.579	0.905
NR-PPAR-gamma	0.96	0.942	0.811	0.519	0.921
SR-ARE	0.911	0.737	0.895	0.738	0.937
SR-ATAD5	0.949	0.924	0.88	0.575	0.946
SR-HSE	0.929	0.894	0.795	0.49	0.85
SR-MMP	0.903	0.731	0.878	0.71	0.929
SR-p53	0.944	0.884	0.856	0.61	0.944
metrics_flod0_test
receptor	Accuracy	Random_Accuracy	BAC	F1	AUC	TP	TN	FP	FN
NR-AhR	0.9422918384171476	0.9179376485436352	0.8688216391704764	0.5394736842105263	0.9203273040482344	41	1102	59	11
NR-AR	0.9596844872918493	0.9307156337637619	0.8382039911308203	0.5576923076923077	0.8638470066518846	29	1066	34	12
NR-AR-LBD	0.8729729729729729	0.7890739388036685	0.8823735387598988	0.6279683377308707	0.9362941642745554	119	850	127	14
NR-Aromatase	0.9026639344262295	0.9046312315237839	0.8617770732888625	0.4571428571428572	0.9201175615877419	40	841	86	9
NR-ER	0.8947867298578199	0.7726088812021292	0.871762047002671	0.6763848396501457	0.8874282869470389	116	828	89	22
NR-ER-LBD	0.8723404255319149	0.8969973743775463	0.7999690594059405	0.3801652892561984	0.864149696219622	46	979	132	18
NR-PPAR-gamma	0.9336966394187103	0.9418512276429405	0.8630405175348995	0.41600000000000004	0.904224832595619	26	1002	66	7
SR-ARE	0.8796116504854369	0.7416137241964369	0.8845769401945119	0.693069306930693	0.9264488074652891	140	766	107	17
SR-ATAD5	0.8697829716193656	0.9230771374661721	0.792427536231884	0.30357142857142855	0.9067119565217392	34	1008	142	14
SR-HSE	0.9161406672678089	0.8928384128220535	0.8063750037937418	0.48044692737430167	0.9063476888524689	43	973	73	20
SR-MMP	0.8624497991967871	0.7330607570845632	0.8566281985438506	0.6617283950617283	0.9247039364369658	134	725	113	24
SR-p53	0.9	0.8831963681132657	0.8546357659521207	0.5	0.937726452258923	57	969	100	14
metrics_flod1_test
receptor	Accuracy	Random_Accuracy	BAC	F1	AUC	TP	TN	FP	FN
NR-AhR	0.968724279835391	0.916562854578401	0.9206231935829572	0.7076923076923077	0.9264199655765921	46	1131	31	7
NR-AR	0.976063829787234	0.9315929782204113	0.8792279411764705	0.6966292134831462	0.9128561580882353	31	1070	18	9
NR-AR-LBD	0.9387568555758684	0.7878005006533895	0.9226910476910477	0.780327868852459	0.9333459333459333	119	908	54	13
NR-Aromatase	0.9158004158004158	0.9033177588271144	0.8011377606902563	0.44897959183673475	0.8803563046248071	33	848	65	16
NR-ER	0.8983382209188661	0.7665998744420843	0.8342053549496438	0.664516129032258	0.8753664128387784	103	816	69	35
NR-ER-LBD	0.9527896995708155	0.8976941921936303	0.8553207731973612	0.6308724832214765	0.891668827240515	47	1063	39	16
NR-PPAR-gamma	0.9889908256880734	0.9412827203097383	0.9502881224735529	0.8333333333333333	0.9681631833949713	30	1048	9	3
SR-ARE	0.8954773869346734	0.7328431100224742	0.9147686886559896	0.7412935323383083	0.9524787139119517	149	742	95	9
SR-ATAD5	0.974726200505476	0.9239443877047684	0.905244494214259	0.7222222222222223	0.983538633818589	39	1118	22	8
SR-HSE	0.9410187667560321	0.8953265594440332	0.8624988555558946	0.5925925925925926	0.9061174352244636	48	1005	52	14
SR-MMP	0.8854489164086687	0.7270642763650461	0.9035375922833195	0.725925925925926	0.9461440009989229	147	711	100	11
SR-p53	0.9782229965156795	0.8854848304580605	0.948330241187384	0.8366013071895425	0.9890007951232442	64	1059	19	6
metrics_flod2_test
receptor	Accuracy	Random_Accuracy	BAC	F1	AUC	TP	TN	FP	FN
NR-AhR	0.9663934426229508	0.9168892770760548	0.901383971156489	0.682170542635659	0.9041729317230118	44	1135	32	9
NR-AR	0.971830985915493	0.9320571315215236	0.840875912408759	0.6363636363636365	0.8717951642335767	28	1076	20	12
NR-AR-LBD	0.9405306495882891	0.7862468390297066	0.9078516604010025	0.7796610169491526	0.9411340852130324	115	913	47	18
NR-Aromatase	0.9367991845056065	0.9069288967445689	0.7592778670953912	0.46551724137931033	0.8382234726688101	27	892	41	21
NR-ER	0.8349328214971209	0.7702042064389683	0.8066243426959087	0.5520833333333333	0.8412209824291395	106	764	140	32
NR-ER-LBD	0.9463829787234043	0.8985155273879584	0.8743433824369076	0.6134969325153374	0.9073883750142743	50	1062	50	13
NR-PPAR-gamma	0.9350180505415162	0.9439064760390465	0.7391380111524164	0.3207547169811321	0.9282934479553901	17	1019	57	15
SR-ARE	0.9661016949152542	0.735942720194352	0.9280315008055895	0.8896103896103896	0.9459351613437532	137	832	14	20
SR-ATAD5	0.9606365159128978	0.9228302315598091	0.8098276614310647	0.5688073394495413	0.923502036067481	31	1116	30	17
SR-HSE	0.912375790424571	0.8942591654161045	0.7942815249266861	0.45810055865921784	0.905540978546072	41	969	76	21
SR-MMP	0.9591836734693877	0.7295376926280717	0.9322122640056669	0.8757763975155279	0.9528319319966737	141	799	23	17
SR-p53	0.9589519650655022	0.8836726988425088	0.8991987305583969	0.7151515151515151	0.9490911952159886	59	1039	35	12
metrics_flod3_test
receptor	Accuracy	Random_Accuracy	BAC	F1	AUC	TP	TN	FP	FN
NR-AhR	0.9538714991762768	0.9180022201173024	0.819757050178737	0.5555555555555555	0.8463110684496228	35	1123	39	17
NR-AR	0.9705882352941176	0.9315815782857004	0.80855299135951	0.6046511627906976	0.8123154325713661	26	1096	19	15
NR-AR-LBD	0.9085201793721973	0.79125902390959	0.8792541385369463	0.6851851851851852	0.9130252165603132	111	902	81	21
NR-Aromatase	0.9348268839103869	0.9070188028090145	0.8274000713775875	0.5151515151515152	0.8914168451106352	34	884	50	14
NR-ER	0.8568720379146919	0.7726088812021292	0.8130166105605867	0.5793871866295265	0.8510818200496263	104	800	117	34
NR-ER-LBD	0.9675491033304867	0.8981885751665828	0.8780585639791416	0.7205882352941178	0.9084149905449544	49	1084	24	14
NR-PPAR-gamma	0.9844322344322345	0.9413869097935033	0.9479354451025839	0.7792207792207791	0.9515265974189487	30	1045	14	3
SR-ARE	0.8878048780487805	0.7405810826888757	0.8946256127271126	0.7117794486215538	0.9415230855029499	142	768	100	15
SR-ATAD5	0.9766081871345029	0.9245537960747037	0.9266049953746531	0.7454545454545455	0.9515078630897318	41	1128	22	6
SR-HSE	0.9458740017746229	0.8960263091386782	0.7359154929577465	0.5040650406504066	0.7271997576859003	31	1035	30	31
SR-MMP	0.8645937813440321	0.7332780689108449	0.8630376729379461	0.6683046683046684	0.9185060575428857	136	726	113	22
SR-p53	0.9245446660884649	0.8844268392947543	0.7558121371482127	0.4790419161676647	0.9138658196870688	40	1026	56	31
metrics_flod4_test
receptor	Accuracy	Random_Accuracy	BAC	F1	AUC	TP	TN	FP	FN
NR-AhR	0.968189233278956	0.9172776359944541	0.9113143206421207	0.6976744186046512	0.9154482137399669	45	1142	31	8
NR-AR	0.9704604691572546	0.9329106786604175	0.8641989198919893	0.6382978723404256	0.9137601260126013	30	1087	24	10
NR-AR-LBD	0.8989169675090253	0.7887451289603669	0.8354270291112396	0.6410256410256411	0.8965490649701177	100	896	79	33
NR-Aromatase	0.9280719280719281	0.9068903124847181	0.8170018007202882	0.48571428571428577	0.9066841022123134	34	895	57	15
NR-ER	0.8788732394366198	0.7730362141550398	0.7774872974190842	0.5798045602605864	0.7847165032552791	89	847	79	50
NR-ER-LBD	0.9467005076142132	0.8990826870055915	0.8070768968892293	0.5655172413793104	0.8506177567839766	41	1078	41	22
NR-PPAR-gamma	0.9595323741007195	0.9424088427100046	0.7294492655938439	0.4155844155844156	0.8589322324262082	16	1051	28	17
SR-ARE	0.927710843373494	0.7330607570845632	0.8902752182713514	0.7857142857142858	0.9364218603667563	132	792	46	26
SR-ATAD5	0.9628406275805119	0.9238688024242407	0.8408390656348523	0.6017699115044248	0.9606262539409572	34	1132	31	14
SR-HSE	0.9317160826594789	0.8932004271982912	0.8146031746031746	0.5308641975308641	0.8356689342403627	43	994	56	20
SR-MMP	0.9409368635437881	0.7299828688283192	0.9162083691778297	0.8273809523809524	0.9497357748555978	139	785	39	19
SR-p53	0.9592013888888888	0.8843331042631173	0.8795650870998424	0.7044025157232705	0.9458508683925942	56	1049	32	15
1.metrics_avg_test, representing the averaged results of five-fold cross-validation on the test sets. 2.metrics_fold0_test to metrics_fold4_test, representing the experimental results for each individual fold.

## Sheet: TableS8_HRAN_Fold_and_Average
metrics_avg_test
receptor	Accuracy	Random_Accuracy	BAC	F1	AUC
NR-AR	0.976	0.932	0.834	0.693	0.907
NR-AR-LBD	0.925	0.789	0.829	0.704	0.897
NR-AhR	0.973	0.917	0.815	0.669	0.874
NR-Aromatase	0.943	0.906	0.726	0.473	0.82
NR-ER	0.892	0.771	0.792	0.643	0.845
NR-ER-LBD	0.952	0.898	0.769	0.604	0.879
NR-PPAR-gamma	0.976	0.942	0.735	0.516	0.869
SR-ARE	0.903	0.737	0.841	0.729	0.912
SR-ATAD5	0.962	0.924	0.71	0.447	0.865
SR-HSE	0.951	0.894	0.739	0.52	0.851
SR-MMP	0.916	0.73	0.832	0.724	0.916
SR-p53	0.954	0.884	0.788	0.618	0.888
metrics_flod0_test
receptor	Accuracy	Random_Accuracy	BAC	F1	AUC	TP	TN	FP	FN
NR-AhR	0.9763651181744091	0.923319975902158	0.8214372336370881	0.6881720430107526	0.9099996535116592	32	1166	12	17
NR-AR	0.980836236933798	0.9474514076897862	0.8490195512172583	0.6666666666666666	0.935108441389667	22	1104	13	9
NR-AR-LBD	0.9170383586083853	0.8046315534826574	0.7787689199537287	0.6141078838174274	0.8476831712204898	74	954	44	49
NR-Aromatase	0.9487704918032787	0.9120385145122278	0.6876476906552095	0.4186046511627907	0.8623105382503878	18	908	23	27
NR-ER	0.8956766917293233	0.7551020408163267	0.7691885964912281	0.6185567010309277	0.8613804247460758	90	863	49	62
NR-ER-LBD	0.9443037974683545	0.8858644448005129	0.7430181191973644	0.5285714285714286	0.9016921233902366	37	1082	31	35
NR-PPAR-gamma	0.974706413730804	0.9472683073714205	0.6953574744661095	0.4615384615384615	0.8433611884865367	12	1067	10	18
SR-ARE	0.8932419196865817	0.7303482882964121	0.7835543728832854	0.6517571884984026	0.8739896690098757	102	810	47	62
SR-ATAD5	0.948376353039134	0.9186772610390592	0.6826001705029838	0.39215686274509803	0.7844586530264279	20	1119	31	31
SR-HSE	0.9455357142857143	0.8970041454081632	0.7008390222758866	0.4601769911504424	0.8711976965587702	26	1033	26	35
SR-MMP	0.9159067882472138	0.7297142487597121	0.8533292316106098	0.7446153846153846	0.8936514447178926	121	783	45	38
SR-p53	0.9430051813471503	0.8788558082096163	0.7461495844875347	0.5416666666666667	0.8502554632194521	39	1053	30	36
metrics_flod1_test
receptor	Accuracy	Random_Accuracy	BAC	F1	AUC	TP	TN	FP	FN
NR-AhR	0.9746732026143791	0.9156574394463668	0.8277777777777777	0.6990291262135923	0.9088793922127255	36	1157	13	18
NR-AR	0.9729965156794426	0.9150970025130813	0.7989078949720271	0.6666666666666666	0.8703147621856401	31	1086	11	20
NR-AR-LBD	0.9359205776173285	0.7819273025844204	0.848416255789631	0.73992673992674	0.9100739578664275	101	936	34	37
NR-Aromatase	0.9403437815975733	0.8985646970057897	0.772687872923722	0.512396694214876	0.876118771165941	31	899	37	22
NR-ER	0.9041353383458647	0.8013331024930748	0.7881107998755057	0.5984251968503937	0.8626206037970744	76	886	59	43
NR-ER-LBD	0.9565957446808511	0.9232	0.8040780141843972	0.5405405405405406	0.8565998943715104	30	1094	34	17
NR-PPAR-gamma	0.975	0.9344451530612246	0.809319972759996	0.631578947368421	0.9113970230567177	24	1068	14	14
SR-ARE	0.9098196392785571	0.7530612326858124	0.8376105906843612	0.7019867549668874	0.9236558352849337	106	802	52	38
SR-ATAD5	0.9653465346534653	0.9254498469648944	0.7675828691443705	0.5531914893617021	0.8875719112409826	26	1144	21	21
SR-HSE	0.943089430894309	0.8815291374834855	0.7165174266427883	0.5039370078740157	0.8134178261468521	32	1012	25	38
SR-MMP	0.9277833500501504	0.7332780689108449	0.8543473997073068	0.7662337662337663	0.9320921531057166	118	807	32	40
SR-p53	0.9645328719723183	0.8667116653296776	0.8197094061240302	0.7248322147651006	0.904591338326278	54	1061	12	29
metrics_flod2_test
receptor	Accuracy	Random_Accuracy	BAC	F1	AUC	TP	TN	FP	FN
NR-AhR	0.9663934426229508	0.9139008331093792	0.7831837690206789	0.6095238095238096	0.8345142411236832	32	1147	18	23
NR-AR	0.9728783902012248	0.9324581365212112	0.8052470534904805	0.6172839506172839	0.8685176790571171	25	1087	16	15
NR-AR-LBD	0.9323583180987203	0.7864151813615231	0.8481296894682074	0.7259259259259261	0.89434173362647	98	922	39	35
NR-Aromatase	0.938185443668993	0.8999014919349628	0.673416087388282	0.3921568627450981	0.715124131082423	20	921	29	33
NR-ER	0.8936372269705603	0.7764628533859304	0.8094771241830065	0.6266666666666666	0.8573307512305333	94	847	71	41
NR-ER-LBD	0.9595872742906277	0.8808400902282989	0.7957895912441367	0.6569343065693432	0.886593204775023	45	1071	18	29
NR-PPAR-gamma	0.9800543970988214	0.9334708193018464	0.7993451939708426	0.676470588235294	0.9342723004694835	23	1058	7	15
SR-ARE	0.9127450980392157	0.7235313341022684	0.8481250738775823	0.7405247813411079	0.900931031365814	127	804	47	42
SR-ATAD5	0.9773489932885906	0.9257972613846223	0.8630207147735033	0.7157894736842104	0.9345929129675999	34	1131	15	12
SR-HSE	0.9605026929982047	0.9175372039877647	0.8003048780487805	0.576923076923077	0.8781855847404628	30	1040	26	18
SR-MMP	0.9176829268292683	0.7304266640227377	0.8690731602660373	0.7567567567567568	0.9154496276090355	126	777	49	32
SR-p53	0.965034965034965	0.8990430461147245	0.8345670042232414	0.6774193548387096	0.8890604423050724	42	1062	21	19
metrics_flod3_test
receptor	Accuracy	Random_Accuracy	BAC	F1	AUC	TP	TN	FP	FN
NR-AhR	0.969672131147541	0.910923138941145	0.8589627551251301	0.6942148760330578	0.9027017242159568	42	1141	22	15
NR-AR	0.979002624671916	0.9259733828109631	0.8363595003722393	0.7142857142857143	0.8791463313756307	30	1089	10	14
NR-AR-LBD	0.933273219116321	0.8041859334358366	0.8224334379723288	0.6916666666666667	0.9024781171624562	83	952	35	39
NR-Aromatase	0.9458077709611452	0.9085044809949774	0.7089037182622209	0.4421052631578947	0.7825947848344265	21	904	27	26
NR-ER	0.8936170212765957	0.7686997968491034	0.7669675207039337	0.5985401459854013	0.8135230654761904	82	842	54	56
NR-ER-LBD	0.9480851063829787	0.895482118605704	0.7480249480249481	0.5271317829457365	0.812113652113652	34	1080	30	31
NR-PPAR-gamma	0.9725274725274725	0.9413869097935033	0.6775688900334793	0.4444444444444444	0.8119151858528629	12	1050	9	21
SR-ARE	0.8994082840236687	0.7328661072402538	0.8117204167971281	0.6832298136645962	0.8832436486496326	110	802	51	51
SR-ATAD5	0.9640768588137009	0.9184175978794105	0.709578072066523	0.5057471264367817	0.7566386065770113	22	1132	14	29
SR-HSE	0.9431616341030196	0.8833955371029976	0.702922077922078	0.48387096774193544	0.8259943181818181	30	1032	24	40
SR-MMP	0.9210526315789473	0.7410484518677574	0.8312801158346982	0.7310344827586207	0.9103744847175739	106	804	33	45
SR-p53	0.949433304272014	0.8884592610722486	0.7871054353159244	0.5857142857142857	0.8658411928256011	41	1048	31	27
metrics_flod4_test
receptor	Accuracy	Random_Accuracy	BAC	F1	AUC	TP	TN	FP	FN
NR-AhR	0.9769736842105263	0.9226554384522161	0.8413689383208296	0.7083333333333333	0.8959480964622352	34	1154	13	15
NR-AR	0.9764192139737992	0.9390949829332012	0.8400085161807433	0.6493506493506495	0.888738603346358	25	1093	16	11
NR-AR-LBD	0.9049773755656109	0.7666812718822302	0.7552933082474516	0.6096654275092935	0.8349948049759907	82	918	38	67
NR-Aromatase	0.9442724458204335	0.9114340212213288	0.7065295815295816	0.425531914893617	0.8440957190957191	20	895	29	25
NR-ER	0.8731988472622478	0.7547101038036101	0.7359376410750293	0.5510204081632653	0.8042518132843772	81	828	64	68
NR-ER-LBD	0.9502948609941028	0.9055309236753966	0.7248767880754898	0.4869565217391304	0.8122520735665344	28	1100	28	31
NR-PPAR-gamma	0.9799453053783045	0.9554598644351171	0.8530037313432836	0.6206896551724138	0.8554664179104478	18	1057	15	7
SR-ARE	0.8993089832181639	0.7463146908550151	0.7933498256019422	0.6554054054054054	0.8611269033973047	97	814	48	54
SR-ATAD5	0.9567027477102414	0.9309567866356165	0.7312326786359802	0.44680851063829785	0.8978893039322007	21	1128	30	22
SR-HSE	0.9600355239786856	0.8927844678817172	0.8319797551789077	0.6616541353383458	0.8170903954802259	44	1037	25	20
SR-MMP	0.8984771573604061	0.717063567729135	0.792220376522702	0.6794871794871795	0.8355081016494725	106	779	38	62
SR-p53	0.948695652173913	0.8887319470699433	0.8073556594541699	0.5986394557823129	0.9156586386865282	44	1047	35	24
1.metrics_avg_test, representing the averaged results of five-fold cross-validation on the test sets. 2.metrics_fold0_test to metrics_fold4_test, representing the experimental results for each individual fold.

## Sheet: TableS9_R-GCN_Fold_and_Average
metrics_avg_test
receptor	Accuracy	Random_Accuracy	BAC	F1	AUC
NR-AR	0.983	0.932	0.835	0.719	0.913
NR-AR-LBD	0.941	0.789	0.842	0.743	0.937
NR-AhR	0.979	0.917	0.822	0.722	0.909
NR-Aromatase	0.962	0.906	0.753	0.582	0.938
NR-ER	0.92	0.771	0.797	0.672	0.855
NR-ER-LBD	0.967	0.898	0.787	0.657	0.889
NR-PPAR-gamma	0.981	0.942	0.8	0.674	0.944
SR-ARE	0.933	0.737	0.858	0.78	0.941
SR-ATAD5	0.971	0.924	0.76	0.597	0.953
SR-HSE	0.965	0.894	0.786	0.629	0.899
SR-MMP	0.934	0.73	0.867	0.788	0.955
SR-p53	0.966	0.884	0.828	0.707	0.966
metrics_flod0_test
receptor	Accuracy	Random_Accuracy	BAC	F1	AUC	TP	TN	FP	FN
NR-AhR	0.9771801140994295	0.923319975902158	0.7729635147777276	0.6585365853658536	0.8776376424933301	27	1172	6	22
NR-AR	0.985191637630662	0.9474514076897862	0.851257689086551	0.7213114754098361	0.959424726369596	22	1109	8	9
NR-AR-LBD	0.9330954504906334	0.8046315534826574	0.8198633038434593	0.6887966804979254	0.9250370660019227	83	963	35	40
NR-Aromatase	0.9610655737704918	0.9120385145122278	0.7469626447070056	0.5476190476190476	0.9636472132712735	23	915	16	22
NR-ER	0.9154135338345865	0.7551020408163267	0.7834429824561404	0.6691176470588235	0.8518979397506924	91	883	29	61
NR-ER-LBD	0.9713080168776371	0.8858644448005129	0.848326594788859	0.7499999999999999	0.9390536088649295	51	1100	13	21
NR-PPAR-gamma	0.98193315266486	0.9472683073714205	0.7638811513463324	0.6153846153846153	0.9301145156298359	16	1071	6	14
SR-ARE	0.9187071498530852	0.7303482882964121	0.8184463670774398	0.7260726072607261	0.9298567037595696	110	828	29	54
SR-ATAD5	0.9633638634471274	0.9186772610390592	0.7279028132992327	0.5217391304347826	0.940613810741688	24	1133	17	27
SR-HSE	0.9633928571428572	0.8970041454081632	0.7411802040279261	0.5940594059405939	0.8759578321645846	30	1049	10	31
SR-MMP	0.92806484295846	0.7297142487597121	0.8681979764834564	0.7774294670846396	0.9345129584054933	124	792	36	35
SR-p53	0.9654576856649395	0.8788558082096163	0.8450230840258541	0.7260273972602739	0.9762388427208372	53	1065	18	22
metrics_flod1_test
receptor	Accuracy	Random_Accuracy	BAC	F1	AUC	TP	TN	FP	FN
NR-AhR	0.9803921568627451	0.9156574394463668	0.8219373219373219	0.7446808510638299	0.940946502057613	35	1165	5	19
NR-AR	0.9773519163763066	0.9150970025130813	0.7824905714336783	0.6904761904761905	0.8725132714890879	29	1093	4	22
NR-AR-LBD	0.9521660649819494	0.7819273025844204	0.8763409532347228	0.801498127340824	0.9564955924099805	107	948	22	31
NR-Aromatase	0.9646107178968655	0.8985646970057897	0.7855083857442349	0.6391752577319587	0.9301120786969843	31	923	13	22
NR-ER	0.9219924812030075	0.8013331024930748	0.8018362900715842	0.649789029535865	0.8638077453203504	77	904	41	42
NR-ER-LBD	0.9761702127659575	0.9232	0.81427304964539	0.6818181818181819	0.9018032292138222	30	1117	11	17
NR-PPAR-gamma	0.9839285714285714	0.9344451530612246	0.83933261990466	0.742857142857143	0.9561241365891623	26	1076	6	12
SR-ARE	0.9398797595190381	0.7530612326858124	0.8551749934946656	0.7794117647058824	0.95691029143898	106	832	22	38
SR-ATAD5	0.9744224422442245	0.9254498469648944	0.7518856725413203	0.6075949367088608	0.9578029403707424	24	1157	8	23
SR-HSE	0.964769647696477	0.8815291374834855	0.8080176332828213	0.6929133858267716	0.9061165449786472	44	1024	13	26
SR-MMP	0.9297893681043129	0.7332780689108449	0.8504020760097162	0.7682119205298013	0.9549757849157375	116	811	28	42
SR-p53	0.96280276816609	0.8667116653296776	0.7965449870310692	0.6993006993006993	0.9795135808845822	50	1063	10	33
metrics_flod2_test
receptor	Accuracy	Random_Accuracy	BAC	F1	AUC	TP	TN	FP	FN
NR-AhR	0.9704918032786886	0.9139008331093792	0.7939914163090129	0.6470588235294118	0.8629964884900507	33	1151	14	22
NR-AR	0.9807524059492564	0.9324581365212112	0.8334202175883954	0.7105263157894738	0.9437783318223028	27	1094	9	13
NR-AR-LBD	0.9296160877513712	0.7864151813615231	0.8206559583140995	0.7003891050583658	0.9157010632721242	90	927	34	43
NR-Aromatase	0.9541375872382851	0.8999014919349628	0.6818371400198611	0.46511627906976744	0.8873684210526317	20	937	13	33
NR-ER	0.9183285849952516	0.7764628533859304	0.7888888888888889	0.6587301587301587	0.8540466392318244	83	884	34	52
NR-ER-LBD	0.9613069647463457	0.8808400902282989	0.7589221452857816	0.6341463414634146	0.8668006849825032	39	1079	10	35
NR-PPAR-gamma	0.9646418857660924	0.9334708193018464	0.7025450951321967	0.4507042253521127	0.939708425994564	16	1048	17	22
SR-ARE	0.9127450980392157	0.7235313341022684	0.8173016082715079	0.7192429022082019	0.8972979926157183	114	817	34	55
SR-ATAD5	0.9697986577181208	0.9257972613846223	0.7860611579027241	0.6	0.9590731466727369	27	1129	17	19
SR-HSE	0.9694793536804309	0.9175372039877647	0.814942933083177	0.6458333333333334	0.9183474046278925	31	1049	17	17
SR-MMP	0.9227642276422764	0.7304266640227377	0.8695405645630919	0.7668711656441718	0.9531293100806081	125	783	43	33
SR-p53	0.9615384615384616	0.8990430461147245	0.809515159771733	0.639344262295082	0.9564430921998699	39	1061	22	22
metrics_flod3_test
receptor	Accuracy	Random_Accuracy	BAC	F1	AUC	TP	TN	FP	FN
NR-AhR	0.978688524590164	0.910923138941145	0.8553498966677227	0.7592592592592592	0.9202531263670785	41	1153	10	16
NR-AR	0.9877515310586177	0.9259733828109631	0.9172698320787493	0.8409090909090909	0.9231325998841922	37	1092	7	7
NR-AR-LBD	0.957619477006312	0.8041859334358366	0.8863961001212484	0.8049792531120331	0.9708214991612272	97	965	22	25
NR-Aromatase	0.9652351738241309	0.9085044809949774	0.7898164865050163	0.6222222222222222	0.9320565852320771	28	916	15	19
NR-ER	0.9332688588007737	0.7686997968491034	0.8388894280538303	0.739622641509434	0.8792944487577641	98	867	29	40
NR-ER-LBD	0.9685106382978723	0.895482118605704	0.8022869022869024	0.6837606837606838	0.9408108108108107	40	1098	12	25
NR-PPAR-gamma	0.9908424908424909	0.9413869097935033	0.86316422010473	0.8275862068965517	0.9514693678999628	24	1058	1	9
SR-ARE	0.9467455621301775	0.7328661072402538	0.9053614207801475	0.8343558282208589	0.9603045153022216	136	824	29	25
SR-ATAD5	0.9715956558061821	0.9184175978794105	0.7416076378195257	0.5952380952380952	0.9377031790028403	25	1138	8	26
SR-HSE	0.9644760213143873	0.8833955371029976	0.7876488095238096	0.6721311475409837	0.9067234848484849	41	1045	11	29
SR-MMP	0.9574898785425101	0.7410484518677574	0.9097771131524603	0.8581081081081081	0.9809197148440899	127	819	18	24
SR-p53	0.9616390584132519	0.8884592610722486	0.8349302186120046	0.681159420289855	0.9536335386796052	47	1056	23	21
metrics_flod4_test
receptor	Accuracy	Random_Accuracy	BAC	F1	AUC	TP	TN	FP	FN
NR-AhR	0.9868421052631579	0.9226554384522161	0.8758372243498942	0.8222222222222222	0.9361873284017977	37	1163	4	12
NR-AR	0.982532751091703	0.9390949829332012	0.8431645125738904	0.7142857142857144	0.9313445546538424	25	1100	9	11
NR-AR-LBD	0.9339366515837104	0.7666812718822302	0.8173527842520569	0.7286245353159853	0.9369787425233775	98	934	22	51
NR-Aromatase	0.9659442724458205	0.9114340212213288	0.7707431457431457	0.6024096385542169	0.9360269360269359	25	911	13	20
NR-ER	0.9116234390009607	0.7547101038036101	0.7667446654828904	0.6461538461538462	0.8377750022572005	84	865	27	65
NR-ER-LBD	0.966301600673968	0.9055309236753966	0.7654240293304484	0.6153846153846154	0.8708303281644428	32	1115	13	27
NR-PPAR-gamma	0.9845031905195989	0.9554598644351171	0.7576679104477613	0.6046511627906976	0.931231343283582	13	1067	5	12
SR-ARE	0.947680157946693	0.7463146908550151	0.8900523962446797	0.8215488215488216	0.953227516479464	122	838	24	29
SR-ATAD5	0.9766860949208993	0.9309567866356165	0.7751837570791662	0.6315789473684211	0.9686307587259508	24	1149	9	19
SR-HSE	0.9609236234458259	0.8927844678817172	0.7957421139359699	0.6393442622950819	0.872984345574388	39	1043	19	25
SR-MMP	0.934010152284264	0.717063567729135	0.8372821588855861	0.7811447811447811	0.929296351343475	116	804	13	52
SR-p53	0.9765217391304348	0.8887319470699433	0.8841605958464717	0.7969924812030074	0.9780567032728065	53	1070	12	15
1.metrics_avg_test, representing the averaged results of five-fold cross-validation on the test sets. 2.metrics_fold0_test to metrics_fold4_test, representing the experimental results for each individual fold.
